# Supplementary material for: Person-to-person opinion dynamics: An empirical study using an online game
Source: PLoS One. 2022 Oct 6;17(10):e0275473. doi: 10.1371/journal.pone.0275473 (PMC9536623; doi:10.1371/journal.pone.0275473)
Supplement: S1 File — (ZIP) [file pone.0275473.s005.zip]

Archive with 17 entries (14 files):
- css/
- css/styles.css
- img/
- img/BackgroundBG.png
- img/BackgroundPhoneBG.png
- img/DotTitle.png
- img/TrafficLightGreen.pdn
- img/TrafficLightGreen.png
- img/TrafficLightInactive.pdn
- img/TrafficLightInactive.png
- img/TrafficLightRed.pdn
- img/TrafficLightRed.png
- img/TrafficLightYellow.pdn
- img/TrafficLightYellow.png
- index.html
- src/
- src/GameScript.js
