# Supplementary material for: Person-to-person opinion dynamics: An empirical study using an online game
Source: PLoS One. 2022 Oct 6;17(10):e0275473. doi: 10.1371/journal.pone.0275473 (PMC9536623; doi:10.1371/journal.pone.0275473)
Supplement: S1 File — (ZIP) [file pone.0275473.s005.zip › css/styles.css]

html {
  font-family: sans-serif;
}

* {
 box-sizing: border-box;
}

body {
 margin: 0;
 text-align: center;
}

.container {
 width: 95%;
 margin: 0 auto;
}

.clearfix{
    clear:both;
}

img {
 max-width: 100%;
 height: auto;
}

/* typography -------------------- */

.ul-left {
  text-align: left;
}

.li-space {
  margin-bottom: 10px;
}

.title {
 font-size: 2.5rem;
}

.title span {
 display: block;
 font-weight: 300;
 color: #303030;
}

.exprbackground-textbox h1 {
 background-color: #FFF;
 position: absolute; 
 top: -1.5em;
 padding: 0 .25em;
 left: 50%;
 transform: translateX(-50%);
}

.letterpaper span {
 display: block;
}

.expir-textbox h1 {
 background-color: #FFF;
 position: absolute; 
 top: -1.25em;
 padding: 0 .25em;
 left: 50%;
 transform: translateX(-50%);
 font-size: 1.25rem;
}

.expir-textbox p {
 font-size: 0.9em;
 margin-bottom: 0;
}

@media (min-width: 40rem) {
 .exprbackground-textbox h1 {
  padding: 0 .325em;
  left: 0.8em;
  transform: translateX(0);
 }
 
 .expir-textbox p {
  margin-bottom: 0.9em;
 }
 
}

@media (min-width: 50rem) {
 .expir-textbox h1 {
  font-size: 1.5rem;

 }
 
 .expir-textbox p {
  font-size: 1em;
  margin-bottom: 1em;
 }
 
}

@media (min-width: 55rem) {
 .title {
  font-size: 3rem;
 }
 
}

/* title Page -------------------- */

.titlepage { 
 padding: 2em 0; 
}

.titleimg {
 padding: 5em 0;
}

@media (min-width: 60rem) {
 .titlepage {
  height: 90vh;
  padding-top: 10vh;
  border-bottom-style: solid;
 } 
}

/* Background -------------------- */

.exprbackground {
 background-image: url(../img/BackgroundPhoneBG.png);
 background-size: cover;
 background-position: center;
 padding: 2em 0;
}

.exprbackground-textbox + .exprbackground-textbox {
 margin-top: 3em;
}

.exprbackground-textbox .exprbackground-textbox {
 padding-top: 1em;
 margin-top: 3em; 
 text-align: left;
}

.exprbackground-textbox {
 background-color: #FFF;
 padding: 2em 1em;
 border: 2px solid;
 position: relative; 	
}


@media (min-width: 40rem) {
 .exprbackground {
  background-image: url(../img/BackgroundBG.png);
 }
}

@media (min-width: 60rem) {
 .exprbackground { 
  padding: 3em 2em;
  border-bottom-style: solid;
 }
 
 .exprbackground-textbox {
  width: 50%;
  top: -5em;
  text-align: left;
  padding: 1em 1em;
 }
 
 .exprbackground-textbox .exprbackground-textbox {
  width: 100%;
  margin: 1.5em 0em;
  padding-top: 0em;
  top: 0em;
 }
 
}

/* Letter -------------------- */
.letter {
 background-color: #606060;
 padding: 1.5em;
}

.letterpaper {
 font-family: monospace;
 background-color: #FFF;
 border: 1px dotted;
 padding: 0 1em;
 text-align: left;
 max-width: 40rem;
 margin: auto;
}

/* Game Area ------------------ */

.expirement {
 position: relative;
 height: 695px;
 padding: 1em 0.5em;
}

.expir-textbox-container {
 float: left;
 width: 60%;
}

.expir-textbox-container + .expir-textbox-container {
 float: right;
 width: 35%; 
}

.expir-textbox {
 background-color: #FFF;
 padding: 0.5em;
 border: 1px dotted;
 position: relative; 
}

.boxui {
 position: absolute; 
 width: 354px;
 bottom: 507;
 left: 50vw;
 transform: translateX(-50%);
 padding-right: 0.5em;
}

.boxuileft {
 float: left;
 margin: 0;	
}

.gameDisplay {
 float: right;
 margin: 0.5em; /* 27 */
 margin-top: 20px;
 margin-bottom: 7px;
}

.trafficLight {
 float: left;
 margin: 0;	
}

.boxbutton {
 float: right;
 margin: 11.5 0px; /* 23 */
 margin-top: 18px;
 margin-bottom: 5px;
}

.box {
 position: absolute; 
 bottom: 0;
 transform: translateX(-50%);
 border: 3px solid;
}

@media (min-width: 50rem) {
 .expirement {
  height: 585px;
 }
 
 .boxui {
  bottom: 527;
 }
 
 .box {
  bottom: 20;
 }
 
 .expir-textbox-container {
  width: 50%;
  padding: 190px;
  padding-left: 0;
  padding-right: 25%;
 }
 
 .expir-textbox-container + .expir-textbox-container {
  width: 50%; 
  padding-left: 25%;
  padding-right: 0;
 }
 
 .expir-textbox {  
  margin: auto;
 } 
}

@media (min-width: 51rem) { 
 .expir-textbox-container {
  padding-right: 200px;  
 }
 
 .expir-textbox-container + .expir-textbox-container {
  padding-left: 200px;
 }
 
 .expir-textbox {
  max-width: 217px;
 }
 
 .expir-textbox instruc {
  
 }
}
