# Supplementary material for: Person-to-person opinion dynamics: An empirical study using an online game
Source: PLoS One. 2022 Oct 6;17(10):e0275473. doi: 10.1371/journal.pone.0275473 (PMC9536623; doi:10.1371/journal.pone.0275473)
Supplement: S1 File — (ZIP) [file pone.0275473.s005.zip › src/GameScript.js]

//Constants ------------------------------------------------------------------
const BLACK_BOX               = document.getElementById("playArea");
const CONFIRM_BUTTON          = document.getElementById("confirmButton");

const VISUAL_DISPLAY          = document.getElementById("visualDisplay");
const BOX_DISPLAY             = document.getElementById("textDisplay");
const PERSONAL_BEST_DISPLAY   = document.getElementById("peronalScore");
const INSTRUC_DISPLAY         = document.getElementById("textInstruct");

const OBJ_DRAWER              = BLACK_BOX.getContext("2d");

// Numbers
const STDS_FOR_CON            = [ 0.1256613, 0.1,
                                  0.2533471, 0.2,
                                  0.3853205, 0.3,
                                  0.5244005, 0.4,
                                  0.6744898, 0.5,
                                  0.8416212, 0.6,
				                  1.036433, 0.7,
                                  1.281552, 0.8,
				                  1.644854, 0.9,
				                  1.959964, 0.95,
                                  2.326348, 0.98,
				                  3.290527, 0.999 ];
const STD_FOR_CIRCLE_CON      = 1.281552; //0.8 Confidence
const MIN_MAX_RADIUS_CONST    = 0.9;

const RELYABILITIES           = [0.2, 0.5, 0.8];
const RELYWEIGHTS             = [1/3, 1/3, 1/3];

const MIN_RANDOM_RADIUS       = 20;
const MAX_RANDOM_RADIUS       = 100;

const RELY_DIVISION_TOTAL     = 20;
const HIGH_RELY_PROB          = 0.5;
const HIGH_RELY_THRESHOLD     = 0.9;

const MIN_DRAW_RADIUS         = 5;
const MAX_DRAW_RADIUS         = Norm2(0,0,BLACK_BOX.width,BLACK_BOX.height);


//Colours
const USER_CIRCLE_COLOUR      = 'lightblue';
const CENTER_INDICATOR_COLOUR = 'gray';
const Main_CIRCLE_COLOUR      = 'blue';
const OTHER_CIRCLE_COLOUR     = 'red';
const DOT_COLOUR              = 'black';

//Strings
const RELY_RESET_TEXT         = BOX_DISPLAY.innerHTML;
const RELY_TEXT               = '';
//const RELY_TEXT               = 'RCR: #rely%';
const FINISHED_TEXT           = 'Score: $#score';

const PERSONAL_BEST_TEXT      = 'Personal Best: $#score';

const INSTRUCTIONS_0          = INSTRUC_DISPLAY.innerHTML;
const INSTRUCTIONS_12         = 'Click again to generate the red circle and to find out its reliability.';
const INSTRUCTIONS_3          = 'Click and drag to create you best guess of where the dot is based of the circles. Click the confirm button when satisfied.';
const INSTRUCTIONS_4          = 'Click anywhere in the black box to reset and try again.';

//images
const ACTIVELIGHTS            = ['img/TrafficLightRed.png', 'img/TrafficLightYellow.png', 'img/TrafficLightGreen.png'];
const INACTIVELIGHT           = 'img/TrafficLightInactive.png';


//Global Variables -----------------------------------------------------------     
var gameStateGB         = 0;
var personalBestScoreGB = 0;


var xDotGB = RandomValueInBound(0,BLACK_BOX.width);
var yDotGB = RandomValueInBound(0,BLACK_BOX.height);

var rMainGB;
var xMainGB;
var yMainGB;

var rOtherGB;
var xOtherGB;
var yOtherGB;

var rUserGB;
var xUserGB;
var yUserGB;

var relyGB;	 

//Event Functions ------------------------------------------------------------
function GameLoop() {  // Main gameloop
 switch (gameStateGB) {
  case 0:	// Draw the Main circle (What the user knows for certian)
   // Determine the postion and radius of the main circle
   CreateMainCircle(); 
   
   // Draw the main circle
   DrawCircle(xMainGB,yMainGB,rMainGB,Main_CIRCLE_COLOUR); 
   
   ++gameStateGB; //Progress game state
   INSTRUC_DISPLAY.innerHTML = INSTRUCTIONS_12; //Display new instructions
 break;
  case 1:  // Produce the relyGBability of the other circle  (How relyGBable are others)
   // Calculate Reliability
   relyGB = AssignReliability(RELYABILITIES, RELYWEIGHTS);
   
   // Display Reliability
   DisplayReliability(relyGB);
   
   ++gameStateGB; //Progress game state
   //break;
   
  //case 2:  // Draw the other circle  (The information from other people)
   // Set Other Circle Parameters
   CreateOtherCircle();
   
   // Draw Other Circle
   DrawCircle(xOtherGB,yOtherGB,rOtherGB,OTHER_CIRCLE_COLOUR);
   
   
   ++gameStateGB; //Progress game state
   INSTRUC_DISPLAY.innerHTML = INSTRUCTIONS_3; //Display new instructions
      
   // Add event listeners for circle drawing
   //Touch events
   BLACK_BOX.addEventListener("touchstart",BoxTouchStart);   
   //Mouse events
   BLACK_BOX.addEventListener("mousedown",BoxMouseDown);  
   
   break;

  case 3.75:  // Show dot and score the user.
   var score;
   
   // Disable confirm
   CONFIRM_BUTTON.disabled = true; 
   
   // Remove event listeners
   //Touch events
   BLACK_BOX.removeEventListener("touchstart",BoxTouchStart);   
   //Mouse events
   BLACK_BOX.removeEventListener("mousedown",BoxMouseDown);  
   
   // Show the dot
   DrawCircle(xDotGB,yDotGB,1,DOT_COLOUR); 
   
   // Calculate score
   score = CaculateScore(Norm2(xUserGB,yUserGB,xDotGB,yDotGB),rUserGB,Norm2(xMainGB,yMainGB,xDotGB,yDotGB),rMainGB);
   
   //check if personal best
   if ( score > personalBestScoreGB) {
	personalBestScoreGB = score;
	PERSONAL_BEST_DISPLAY.innerHTML = PERSONAL_BEST_TEXT.replace('#score',personalBestScoreGB)
   }
   
   // Display score
   BOX_DISPLAY.innerHTML = FINISHED_TEXT.replace('#score',score)
   
   gameStateGB = 4; //Progress game state
   INSTRUC_DISPLAY.innerHTML = INSTRUCTIONS_4; //Display new instructions
   break;
   
  case 4:  // Game is finished
   gameStateGB = 0; // Reset game state   
   
   // Display rest
   RedrawCanvas(); 
   BOX_DISPLAY.innerHTML = RELY_RESET_TEXT;   
   INSTRUC_DISPLAY.innerHTML = INSTRUCTIONS_0; 
   VISUAL_DISPLAY.src = INACTIVELIGHT;
   
   //New random dot location
   xDotGB = RandomValueInBound(0,BLACK_BOX.width);
   yDotGB = RandomValueInBound(0,BLACK_BOX.height);
   
   //Reset the Globals
   xMainGB  = undefined;
   yMainGB  = undefined;
   rMainGB  = undefined;

   xOtherGB = undefined;
   yOtherGB = undefined;
   rOtherGB = undefined;

   xUserGB  = undefined;
   yUserGB  = undefined;
   rUserGB  = undefined;
   
   relyGB   = undefined;
 }	  
}

// --- Over click events ------------------
function BoxMouseDown(event) {
 if (gameStateGB == 3.5) { // If already drawn circle reset back to start of draw
  gameStateGB = 3;
  RedrawCanvas();
 }
 
 var boundry = BLACK_BOX.getBoundingClientRect();
 
 var x = event.clientX - boundry.left; // Mouse location relative to the canvus
 var y = event.clientY - boundry.top;
 
 console.log(y)
 
 // Begin the canvus drawing process
 StartUserCircleDraw(x,y);
 
 // Listen for user moving mouse
 BLACK_BOX.addEventListener("mousemove",BoxMouseMove);
 // Add Finish listeners
 BLACK_BOX.addEventListener("mouseup",EndUserCircleDraw);
 BLACK_BOX.addEventListener("mouseleave",EndUserCircleDraw); 
 // Remove start listener
 BLACK_BOX.removeEventListener("mousedown",BoxMouseDown);
}

function BoxMouseMove(event) {
 var boundry = BLACK_BOX.getBoundingClientRect();
 
 var xPos = event.clientX - boundry.left; // User's currect mouse postion relative to the canvus
 var yPos = event.clientY - boundry.top;
 
 //Begin the canvus drawing process 
 UserCircleDraw(xPos,yPos) 
}

// --- Over touch events --------------------------
function BoxTouchStart(event) { 
 if (gameStateGB == 3.5) { // If already drawn circle back to start of draw
  gameStateGB = 3;
  RedrawCanvas();
 }
 
 var boundry = BLACK_BOX.getBoundingClientRect();
 var touch = event.touches[0]; // Only want first touch
 
 var x = touch.clientX - boundry.left; // Touch location relative to the canvus
 var y = touch.clientY - boundry.top;
 
 // Begin the canvus drawing process
 StartUserCircleDraw(x,y);
 
 // Listen for user moving
 BLACK_BOX.addEventListener("touchmove",BoxTouchMove); 
 // Add Finish listener
 BLACK_BOX.addEventListener("touchend",EndUserCircleDraw);
 // Remove start listener
 BLACK_BOX.removeEventListener("touchstart",BoxTouchStart);  
}

function BoxTouchMove(event) {
 event.preventDefault(); // Disable scrolling from touch moving
 var boundry = BLACK_BOX.getBoundingClientRect();
 var touch = event.touches[0]; // Only want first touch
 
 var xPos = touch.clientX - boundry.left; // Touch location relative to the canvus
 var yPos = touch.clientY - boundry.top;
 
 // Begin the canvus drawing proces
 UserCircleDraw(xPos,yPos)
}

// --- User Finished ----------
function EndUserCircleDraw() {
 gameStateGB = 3.5; // User has finished drawing circle
 
 // Reset Canvas
 RedrawCanvas();
 
 // Remove event listeners for movement
 //Mouse
 BLACK_BOX.removeEventListener("mousemove",BoxMouseMove);
 //Touch
 BLACK_BOX.removeEventListener("touchmove",BoxTouchMove);
 // Remove finishing listeners
 //Mouse
 BLACK_BOX.removeEventListener("mouseup",EndUserCircleDraw);
 BLACK_BOX.removeEventListener("mouseleave",EndUserCircleDraw);
 //Touch
 BLACK_BOX.removeEventListener("touchend",EndUserCircleDraw);
 // Add the start listeners back
 //Mouse
 BLACK_BOX.addEventListener("mousedown",BoxMouseDown);
 //Touch
 BLACK_BOX.addEventListener("touchstart",BoxTouchStart); 
 
 // Display confirm button
 CONFIRM_BUTTON.disabled = false;   
}

// --- Button Events ---

function Confirm() {
 gameStateGB = 3.75; // Score the player state
 
 //Run game loop
 GameLoop();
}


// Base Functions ----------------------------------------------------------------
// --- Reliable Circle ---
function CreateMainCircle() {
 // Determine random radius
 rMainGB = RandomValueInBound(MIN_RANDOM_RADIUS,MAX_RANDOM_RADIUS);
 
 // Calculate a distance the circle is away from the dot
 dist = DetermineReliableDistance(rMainGB/STD_FOR_CIRCLE_CON);
 
 var inside;
 do {
  // Pick random angle
  angle = RandomValueInBound(0,2*Math.PI)
  
  // Location from that random angle
  xMainGB = xDotGB + dist*Math.cos(angle);
  yMainGB = yDotGB + dist*Math.sin(angle);
  
  // Is the circle center inside
  inside = InBounds(0,BLACK_BOX.width,xMainGB) && InBounds(0,BLACK_BOX.height,yMainGB)
 } while (!inside)
}

// --- Unreliable Circle ---
function CreateOtherCircle() {
 // Determine random radius
 rOtherGB = RandomValueInBound(MIN_RANDOM_RADIUS,MAX_RANDOM_RADIUS);
 
 if (Math.random() <= relyGB) { // Is the other circle telling the truth
  // Calculate a distance the circle is away from the dot
  dist = DetermineReliableDistance(rOtherGB/STD_FOR_CIRCLE_CON);
  
  var inside;
  do {
   // Pick random angle
   angle = RandomValueInBound(0,2*Math.PI)
   
   // Location from that random angle
   xOtherGB = xDotGB + dist*Math.cos(angle);
   yOtherGB = yDotGB + dist*Math.sin(angle);
   
   // Is the circle center inside
   inside = InBounds(0,BLACK_BOX.width,xOtherGB) && InBounds(0,BLACK_BOX.height,yOtherGB)
 } while (!inside)
 
 } else {
  // Other circle is bad so pick random location in black box
  xOtherGB = RandomValueInBound(0,BLACK_BOX.width);
  yOtherGB = RandomValueInBound(0,BLACK_BOX.height);
 }
}

// --- Reliability ---
function AssignReliability(relys,weights) {	
 var r = Math.random();
 var threshold = 0;
 
 for (let i = 0; i < relys.length; i++) {
  threshold = threshold + weights[i];
  if (r < threshold) {
   return relys[i];
  }  
 } 
}

function DisplayReliability(rely) {
 //Visual Display
 for (let i = 0; i < RELYABILITIES.length; i++) {
  if ( rely == RELYABILITIES[i] ) {
   VISUAL_DISPLAY.src = ACTIVELIGHTS[i];
  }
 }
 
 //Text Display
 BOX_DISPLAY.innerHTML = RELY_TEXT.replace('#rely',Math.floor(rely*100));
}


// --- User Drawing Circle ---
function StartUserCircleDraw(x,y) {
 // Record users mouse postion into user circle center
 xUserGB = x;
 yUserGB = y;
 
 //S et radius to min value
 rUserGB = MIN_DRAW_RADIUS; 
 
 gameStateGB = 3.25; // Game is now drawing circle  
}

function UserCircleDraw(xEnd,yEnd) {
 // Reset Canvas
 RedrawCanvas(); 
 // Draw center marker
 DrawCircle(xUserGB,yUserGB,1,CENTER_INDICATOR_COLOUR);
 
 // Dermine radius of user circle
 rUserGB = Norm2(xUserGB,yUserGB,xEnd,yEnd); 
 if (rUserGB < MIN_DRAW_RADIUS) { // Enforce minimum radius
  rUserGB = MIN_DRAW_RADIUS;
 }
 
 // Draw the example circle
 DrawCircle(xUserGB,yUserGB,rUserGB,USER_CIRCLE_COLOUR);
}

function RedrawCanvas(state) {
 //White Canvas as base
 OBJ_DRAWER.clearRect(0,0,BLACK_BOX.width,BLACK_BOX.height)
 
 if (gameStateGB > 1) { // past 1 is where the main circle appears
  DrawCircle(xMainGB,yMainGB,rMainGB,Main_CIRCLE_COLOUR);	  
 }
 
 if (gameStateGB > 2) { // past 2 is where the other circle appears
  DrawCircle(xOtherGB,yOtherGB,rOtherGB,OTHER_CIRCLE_COLOUR);  
 }
 
 if (gameStateGB > 3.25) { // past 3.25 is when the user is finish drawing the circle
  DrawCircle(xUserGB,yUserGB,rUserGB,USER_CIRCLE_COLOUR);  
 }
}

// --- Scoring ---------------------------------------------------------------------------------
function CaculateScore(erUser,uncUser,erMain,uncMain) {
 // Score Presentation	
 const SCORE_ROUND_FACTOR = 1000;
 
 // Score Parameters
 const MAX_SCORE          = 100000;
 const MATCH_MAIN_SCORE   = 0.01;
 
 // Scoring Constants
 const SIGMOIDAL_DAMPENER = 0.5;
 const ACCURACY_WEIGHT    = 0.1;
 const PRECISION_WEIGHT   = 70;
 
 // Variables
 var accurScore;
 var preciScore;
 var score0to1;
 
 // No points if outside circle
 if (erUser > uncUser) {
  return 0;
 }
 
 // Calculate User score due to accuracy
 accurScore = ACCURACY_WEIGHT*(Accuracy(erUser,uncUser)-Accuracy(erMain,uncMain));
 // Calculate User score due to precision
 preciScore = PRECISION_WEIGHT*(Precision(uncUser) - Precision(uncMain));
 
 
 // Get an overallscore between 0 and 1
 score0to1 = Sigmoid(accurScore + preciScore + InverseSigmoid(MATCH_MAIN_SCORE));

 //score0to1 = Math.max(0,(userScore-mainScore)*(1-MATCH_MAIN_SCORE)+MATCH_MAIN_SCORE);

 // Bugtesting
  console.log(Accuracy(erUser,uncUser))
  console.log(Accuracy(erMain,uncMain))
  console.log(accurScore)
 
  console.log(Precision(uncUser))
  console.log(Precision(uncMain))
  console.log(preciScore)
 
 // Give the user their score between 0 and max
 return Math.round( MAX_SCORE * score0to1 /SCORE_ROUND_FACTOR)*SCORE_ROUND_FACTOR;
 
 // --- Functions ---
 function Accuracy(error,uncert) {
  const UNCERTAINTY_ACCURACY_BONUS = 0.01;
	 
  return 1/(1/100+error) + UNCERTAINTY_ACCURACY_BONUS*(uncert-MIN_DRAW_RADIUS)/MIN_DRAW_RADIUS;
 }

 function Precision(uncert) {
  const BOX_AREA = BLACK_BOX.height*BLACK_BOX.width;
 
  var circleArea = Math.PI*(uncert-MIN_DRAW_RADIUS)**2;
 
  //return Math.sqrt(  (BOX_AREA - Math.min(BOX_AREA,Math.PI*(uncert-MIN_DRAW_RADIUS)**2))/BOX_AREA  );
  return 1/circleArea - circleArea/( BOX_AREA - Math.min(BOX_AREA,circleArea) );
 }
 
 function Sigmoid(x) {
  return 1/(1 + Math.exp(-x*SIGMOIDAL_DAMPENER));
 }

 function InverseSigmoid(y) {
  return -Math.log(1/y-1)/SIGMOIDAL_DAMPENER;
 } 
}

// Utility Functions ----------------------------------------------------------------
function DrawCircle(x,y,r,colour) {
 OBJ_DRAWER.beginPath();
 OBJ_DRAWER.arc(x, y, r, 0, 2 * Math.PI);
 OBJ_DRAWER.lineWidth = 3;
 OBJ_DRAWER.strokeStyle = colour;
 OBJ_DRAWER.stroke();	
}

function DetermineReliableDistance(sigma) {
 var maxMaxR = Math.max( Norm2(xDotGB, yDotGB, 0, 0),                          // What is the largest possible distance that a circle can be from dot
		                 Norm2(xDotGB, yDotGB, 0, BLACK_BOX.height),
		                 Norm2(xDotGB, yDotGB, BLACK_BOX.width, 0),
		                 Norm2(xDotGB, yDotGB, BLACK_BOX.width, BLACK_BOX.height ));
 var maxR;
 var minR = 0;
 
 var i = 0; // Index
 var rand = Math.random();
 while (i < STDS_FOR_CON.length ) {
  // Max dist is current STD Boundary
  maxR = Math.min(maxMaxR,STDS_FOR_CON[i]*sigma);
  
  if (rand <= STDS_FOR_CON[i+1]) { // If random value is in threshold 
   return RandomValueInBound(minR,maxR);   
  } else { // Set maxR to be the new minR
   if (maxMaxR*MIN_MAX_RADIUS_CONST <= maxR) { // Make sure minR isn't too big
    minR = maxMaxR*MIN_MAX_RADIUS_CONST;
   } else {
	minR = STDS_FOR_CON[i]*sigma;
   }
  }
  
  i = i + 2;
 }	
 
 //Make any random distance if rand is really high
 return RandomValueInBound(minR,maxMaxR);
}

function RandomValueInBound(min,max) {
 return Math.random()*(max-min)+min;	  
}

function Norm2(x1,y1,x2,y2) {
 return Math.sqrt( (x1-x2)**2 + (y1-y2)**2 );
}

function InBounds(Lower,Upper,val) {
 return (Lower <= val) && (val <= Upper);
}

function erf(x) {
 // save the sign of x
 var sign = (x >= 0) ? 1 : -1;
 x = Math.abs(x);

 // constants
 var a1 =  0.254829592;
 var a2 = -0.284496736;
 var a3 =  1.421413741;
 var a4 = -1.453152027;
 var a5 =  1.061405429;
 var p  =  0.3275911;

 // A&S formula 7.1.26
 var t = 1.0/(1.0 + p*x);
 var y = 1.0 - (((((a5 * t + a4) * t) + a3) * t + a2) * t + a1) * t * Math.exp(-x * x);
 return sign * y; // erf(-x) = -erf(x);
}
