# Supplementary material for: Person-to-person opinion dynamics: An empirical study using an online game
Source: PLoS One. 2022 Oct 6;17(10):e0275473. doi: 10.1371/journal.pone.0275473 (PMC9536623; doi:10.1371/journal.pone.0275473)
Supplement: S2 File — (CSV) [file pone.0275473.s006.csv]

	ipAddress	sessionId	reliability	timestamp	other.x	other.y	other.r	score	user.x	user.y	user.r	main.x	main.y	main.r	gameId
1	174.88.241.160	6BxPXgSB-cqes_4S0GazgecNoUs2ZJOBUwsI	0.50	2021-12-26T22:43:06.037Z	217.56450193	197.89303449	45.43914214	0	158.50000000	175.28125000	63.95310782	95.91962368	135.95638968	50.32799808	017e70a1-77e4-4643-a77d-fbd2c9cd5b8f
2	174.88.241.160	6BxPXgSB-cqes_4S0GazgecNoUs2ZJOBUwsI	0.80	2021-12-26T22:45:43.381Z	176.14243271	82.01847548	87.52165569	8000	203.50000000	35.28125000	31.06444913	241.77515382	19.18630534	66.63792708	145cb504-e6e5-4d0a-b6ee-59d60448de01
3	174.88.241.160	6BxPXgSB-cqes_4S0GazgecNoUs2ZJOBUwsI	0.20	2021-12-26T22:42:30.371Z	276.41336065	377.58854267	74.08005894	2000	340.50000000	475.28125000	39.05124838	339.29986659	458.69693056	47.45764027	159ece35-b2fb-4cd0-b6bd-db00712648ed
4	174.88.241.160	6BxPXgSB-cqes_4S0GazgecNoUs2ZJOBUwsI	0.50	2021-12-26T22:45:54.352Z	88.14320032	330.00304766	84.13077170	16000	277.50000000	111.28125000	43.82921400	290.74380766	98.51342008	79.96569956	2746925c-a8ae-4844-9d7d-8dfe2402a33f
5	174.88.241.160	6BxPXgSB-cqes_4S0GazgecNoUs2ZJOBUwsI	0.50	2021-12-26T22:46:12.846Z	172.14227420	24.93749197	60.97688778	6000	97.50000000	37.28125000	33.97057550	109.19514004	48.40596468	63.74702293	28063cc1-97bf-4207-8862-aba1494e862e
6	174.88.241.160	6BxPXgSB-cqes_4S0GazgecNoUs2ZJOBUwsI	0.50	2021-12-26T22:45:25.954Z	176.73251813	444.43516219	39.13186550	1000	191.50000000	430.28125000	40.80441153	221.34389991	428.70609397	39.67771031	41f808f7-ce54-4768-a79b-49a24b4114e9
7	174.88.241.160	6BxPXgSB-cqes_4S0GazgecNoUs2ZJOBUwsI	0.50	2021-12-26T22:45:18.790Z	210.99171109	307.51774718	68.88890729	16000	199.50000000	310.28125000	67.54257916	213.77474940	368.63636015	92.80550893	4e84bd5d-322f-4081-aa5b-1160bc304d25
8	174.88.241.160	6BxPXgSB-cqes_4S0GazgecNoUs2ZJOBUwsI	0.20	2021-12-26T22:44:05.643Z	198.37850224	448.29912996	72.01501347	0	96.50000000	54.28125000	72.67048920	109.21540781	42.44466116	58.68578360	513162e0-9484-46ca-abe3-30a1b43edfab
9	174.88.241.160	6BxPXgSB-cqes_4S0GazgecNoUs2ZJOBUwsI	0.50	2021-12-26T22:44:48.222Z	287.06534470	379.73234759	45.47177501	14000	247.50000000	435.28125000	34.40930107	257.34909016	430.10378619	75.11799667	57301a21-5491-46b3-9e12-67e589a4b454
10	174.88.241.160	6BxPXgSB-cqes_4S0GazgecNoUs2ZJOBUwsI	0.50	2021-12-26T22:42:48.973Z	56.38138254	243.96410752	53.80680372	0	34.50000000	187.28125000	50.21951812	2.95305528	188.83628649	97.22108495	6cb99025-7886-4696-b873-8f7bc06204fc
11	174.88.241.160	6BxPXgSB-cqes_4S0GazgecNoUs2ZJOBUwsI	0.80	2021-12-26T22:43:53.996Z	160.56677938	208.85639156	70.26072331	0	104.50000000	316.28125000	29.06888371	69.80675565	391.23664387	44.53882889	709f2885-9ca5-4ae4-b64e-969279174f4c
12	174.88.241.160	6BxPXgSB-cqes_4S0GazgecNoUs2ZJOBUwsI	0.20	2021-12-26T22:43:16.207Z	276.83056795	419.00437258	41.67344836	0	61.50000000	74.28125000	101.41498903	16.20430691	19.56811530	30.12096123	7602a5c8-b4f6-40a9-88f2-397a117ebe61
13	174.88.241.160	6BxPXgSB-cqes_4S0GazgecNoUs2ZJOBUwsI	0.20	2021-12-26T22:40:54.261Z	171.93359385	250.23408704	94.93111036	1000	245.50000000	431.28125000	88.50988645	225.05843048	373.47148200	83.81214780	7b01bcb4-410d-450c-92eb-528248797b27
14	174.88.241.160	6BxPXgSB-cqes_4S0GazgecNoUs2ZJOBUwsI	0.20	2021-12-26T22:39:51.219Z	201.64563108	149.75413815	75.44072999	0	73.50000000	426.28125000	82.28000972	17.30313831	496.17655254	48.83878431	853f4fa1-def7-4aa1-b2f3-9002cf51fd09
15	174.88.241.160	6BxPXgSB-cqes_4S0GazgecNoUs2ZJOBUwsI	0.50	2021-12-26T22:44:57.567Z	144.15194547	426.83488601	57.59081189	0	16.50000000	44.28125000	28.23118843	1.03366701	58.35053731	45.15953504	881a367f-df4f-45cf-ba35-2c4faec73090
16	174.88.241.160	6BxPXgSB-cqes_4S0GazgecNoUs2ZJOBUwsI	0.50	2021-12-26T22:44:21.401Z	276.59551445	33.58514996	26.66302624	70000	198.50000000	339.28125000	47.38143096	203.60247528	341.32344433	99.58605598	8fd22ecc-7385-4fa7-890e-65a840c79eb6
17	174.88.241.160	6BxPXgSB-cqes_4S0GazgecNoUs2ZJOBUwsI	0.20	2021-12-26T22:45:33.295Z	311.66533519	441.67328545	32.83701280	0	199.50000000	466.28125000	50.44799302	238.28225676	478.22381627	60.81366210	901e2e4e-efda-4d5d-80d7-7fe9b993001a
18	174.88.241.160	6BxPXgSB-cqes_4S0GazgecNoUs2ZJOBUwsI	0.80	2021-12-26T22:43:40.686Z	343.77920093	289.00023832	83.17896093	4000	304.50000000	295.28125000	46.04345773	322.98338310	321.89751351	66.25128616	9cee5b6f-329f-4b11-b986-227b883bbcb9
19	174.88.241.160	6BxPXgSB-cqes_4S0GazgecNoUs2ZJOBUwsI	0.50	2021-12-26T22:42:00.668Z	325.06791777	442.52883541	46.10756225	0	254.50000000	434.28125000	39.44616585	289.09488388	464.30150102	71.10598192	a8b5680e-94b0-4192-b279-d7c55407ab7d
20	174.88.241.160	6BxPXgSB-cqes_4S0GazgecNoUs2ZJOBUwsI	0.50	2021-12-26T22:43:25.126Z	74.25984639	144.36302900	79.54724489	0	176.50000000	181.28125000	39.05124838	209.40868122	201.88621716	52.72292706	afeb82f3-9354-4a2b-9f54-be60610a2cdd
21	174.88.241.160	6BxPXgSB-cqes_4S0GazgecNoUs2ZJOBUwsI	0.50	2021-12-26T22:44:38.740Z	236.59856117	351.55801335	78.58968176	1000	204.50000000	382.28125000	30.41381265	199.72163788	382.44731825	25.83439082	c1e52221-8644-44fa-b9f6-c79e0058a8af
22	174.88.241.160	6BxPXgSB-cqes_4S0GazgecNoUs2ZJOBUwsI	0.20	2021-12-26T22:43:32.064Z	272.18793171	471.78227345	59.06731360	0	253.50000000	314.28125000	57.80138407	270.87574995	438.56162368	68.06519184	c41bb96e-aea5-41b7-a018-567c4a09994c
23	174.88.241.160	6BxPXgSB-cqes_4S0GazgecNoUs2ZJOBUwsI	0.20	2021-12-26T22:46:04.573Z	160.19621597	380.78202815	55.53339059	4000	72.50000000	348.28125000	40.31128874	48.92702273	351.32754655	64.27316697	c88f73b7-97a8-422c-9dfb-00b7076279b7
24	174.88.241.160	6BxPXgSB-cqes_4S0GazgecNoUs2ZJOBUwsI	0.80	2021-12-26T22:46:23.703Z	83.39026250	146.33516595	62.60799639	0	86.50000000	141.28125000	36.23534186	318.85400020	403.05445185	92.37887138	cea3e5cf-21fc-4485-9fe1-3305c5776db6
25	174.88.241.160	6BxPXgSB-cqes_4S0GazgecNoUs2ZJOBUwsI	0.50	2021-12-26T22:41:38.222Z	314.82458946	418.34454200	82.09217413	7000	227.50000000	404.28125000	39.11521443	217.60734962	404.82903818	68.86661331	d3ff7088-ffd8-4d76-aec0-0e851ad0c342
26	174.88.241.160	6BxPXgSB-cqes_4S0GazgecNoUs2ZJOBUwsI	0.50	2021-12-26T22:42:10.842Z	177.08952467	155.56355384	57.93785331	1000	327.50000000	143.28125000	40.70626487	351.36332893	143.38875876	29.49164043	eab304fd-fa7f-4866-9007-da89c5225e7b
27	174.88.241.160	6BxPXgSB-cqes_4S0GazgecNoUs2ZJOBUwsI	0.50	2021-12-26T22:45:10.336Z	115.09417637	494.74579838	32.38750369	0	106.50000000	472.28125000	37.58989226	132.12694542	370.00152195	84.59623670	ee7743c2-6506-4a72-b6ec-c81ca6165291
28	174.88.241.160	6BxPXgSB-cqes_4S0GazgecNoUs2ZJOBUwsI	0.80	2021-12-26T22:41:10.629Z	280.12829574	288.14485653	34.27795883	0	250.50000000	271.28125000	32.64965543	208.22954838	244.03019367	51.30358913	ef5021e9-c931-4402-8850-7f1da2555634
29	174.88.241.160	6BxPXgSB-cqes_4S0GazgecNoUs2ZJOBUwsI	0.20	2021-12-26T22:41:22.569Z	339.92037194	44.37137042	39.72182387	0	256.50000000	428.28125000	87.32124598	311.01519364	452.10607231	82.80267549	f7334a1a-f7d6-40fd-b136-6157b41dd46c
30	174.88.241.160	6BxPXgSB-cqes_4S0GazgecNoUs2ZJOBUwsI	0.80	2021-12-26T22:40:30.755Z	71.93758943	336.01088973	43.12197539	0	172.50000000	334.28125000	98.22932352	308.31052008	346.91748064	80.08351720	fea7562e-a900-49de-beb4-9f83bbf8e430
31	193.116.255.72	E4hLhz7L-bVMgXlfeC-G4jdCbZdW0PCMO3a8	0.90	2021-09-09T05:38:48.104Z	131.70908326	289.67942268	85.31540605	0	169.00000000	242.93750000	5.00000000	102.21990506	314.53274210	34.27878339	8976dd47-a90c-479e-832e-9f8f96931c74
32	193.116.255.72	E4hLhz7L-bVMgXlfeC-G4jdCbZdW0PCMO3a8	0.95	2021-09-09T05:39:05.264Z	93.08389457	320.56029887	88.28507811	0	309.00000000	2.27082825	5.00000000	36.42125165	346.48560827	55.65210219	b624d728-b142-4b55-80d2-a60d6dccd956
33	49.197.48.148	jRABTbdh-xyUrrF_DnbeQ1ZRRjaeO5hO-LYU	0.80	2021-09-09T11:01:55.986Z	308.27312287	25.73174927	93.92978485	21000	240.50000000	198.10937500	72.71863585	249.46986885	135.19311172	98.00782359	07b6ec46-2b35-4b75-9a5e-dbb55e10ea03
34	49.197.48.148	jRABTbdh-xyUrrF_DnbeQ1ZRRjaeO5hO-LYU	0.50	2021-09-09T11:02:35.768Z	333.97366991	95.07834867	25.70635022	0	255.50000000	108.10937500	53.41348144	246.09177812	1.19110766	62.79001944	1d1f88fa-18b1-4af5-80bd-eb8738baa0b9
35	49.197.48.148	jRABTbdh-xyUrrF_DnbeQ1ZRRjaeO5hO-LYU	0.95	2021-09-09T11:02:25.288Z	162.06337312	494.63549219	79.94962978	1000	299.50000000	290.10937500	51.97114584	316.41070056	291.35896523	57.55169003	1f9b6273-e4e9-4867-9b31-f36a92d1d7a5
36	49.197.48.148	jRABTbdh-xyUrrF_DnbeQ1ZRRjaeO5hO-LYU	0.75	2021-09-09T11:03:07.382Z	271.51268869	318.40964336	33.89290297	0	260.50000000	281.10937500	30.41381265	266.85749324	228.23230408	91.09303452	2cc2619d-d868-4a38-ac3d-4ce68f0ccd3f
37	49.197.48.148	jRABTbdh-xyUrrF_DnbeQ1ZRRjaeO5hO-LYU	0.85	2021-09-09T11:03:49.117Z	265.57390073	8.50977004	93.82110527	0	212.50000000	93.10937500	28.28427125	225.27192126	92.56152999	63.13709495	398c5766-a915-49db-b9bb-1558a8f05416
38	49.197.48.148	jRABTbdh-xyUrrF_DnbeQ1ZRRjaeO5hO-LYU	0.95	2021-09-09T11:03:18.438Z	148.15668293	200.59796526	84.42503410	0	66.50000000	212.10937500	34.13209633	74.66780856	218.29748381	55.66379870	6aa9a78a-577b-4218-97a8-7bb017ff72ee
39	49.197.48.148	jRABTbdh-xyUrrF_DnbeQ1ZRRjaeO5hO-LYU	0.70	2021-09-09T11:01:42.962Z	152.36826227	191.49125633	32.52068992	0	199.50000000	375.10937500	378.45078940	156.32954154	223.55663274	90.45309829	6dc6ffb4-85c5-4cd3-9e14-b591ae9971dc
40	49.197.48.148	jRABTbdh-xyUrrF_DnbeQ1ZRRjaeO5hO-LYU	0.90	2021-09-09T11:02:14.044Z	295.19333656	236.58092832	37.72947526	0	278.50000000	229.10937500	39.05124838	281.81416628	310.30951549	78.08916017	ab17811d-22ec-4d00-9bf4-50d76f8aea18
41	49.197.48.148	jRABTbdh-xyUrrF_DnbeQ1ZRRjaeO5hO-LYU	0.90	2021-09-09T11:02:59.301Z	335.80154955	56.94899026	81.30186701	17000	320.50000000	43.10937500	42.95346319	350.08699625	69.43032262	80.64021220	bf59f8e2-393e-4d7b-b71c-14ccf2386989
42	49.197.48.148	jRABTbdh-xyUrrF_DnbeQ1ZRRjaeO5hO-LYU	0.55	2021-09-09T11:03:41.817Z	70.49806318	202.59145002	46.60796591	0	61.50000000	196.10937500	27.80287755	202.04817438	253.07807476	27.00208698	c43d56fb-61c7-45ee-a329-018da945507d
43	49.197.48.148	jRABTbdh-xyUrrF_DnbeQ1ZRRjaeO5hO-LYU	0.75	2021-09-09T11:02:41.899Z	183.92683640	148.16302826	88.05469046	0	137.50000000	151.10937500	74.09453421	130.17463008	200.70013655	63.14627961	d32a0f4f-68c0-496e-aef0-06ca0ba867df
44	49.197.48.148	jRABTbdh-xyUrrF_DnbeQ1ZRRjaeO5hO-LYU	0.95	2021-09-09T11:01:22.164Z	132.32491314	420.18815433	66.94914052	0	139.50000000	357.10937500	23.34523506	138.29203029	435.51264973	44.40840532	dfae9b01-2eee-4d3c-8850-a5c34708a6d3
45	49.197.48.148	jRABTbdh-xyUrrF_DnbeQ1ZRRjaeO5hO-LYU	0.90	2021-09-09T11:02:49.868Z	53.32651003	70.32463666	90.06760419	26000	25.50000000	26.10937500	40.31128874	27.74971685	24.05800441	83.99829777	ed95b199-f5e6-4132-b879-8e7ad407972f
46	146.70.10.7	fzKGVfHk-hqWi7ZIO6BXclQuw_I_GFnmoHmk	0.50	2021-12-26T22:48:52.743Z	313.91213581	340.41319645	39.12698323	0	323.39996338	309.31250000	5.00000000	352.78646860	302.66320373	53.05683272	004821ed-745f-4777-96a6-89cb472742aa
47	146.70.10.7	fzKGVfHk-hqWi7ZIO6BXclQuw_I_GFnmoHmk	0.20	2021-12-26T22:49:17.610Z	32.21764242	390.93466338	31.91057197	1000	272.39996338	471.31250000	57.70615219	247.35433470	456.62408663	54.36327254	02e76855-2bd4-46c1-b3d4-cd733f770c3b
48	146.70.10.7	fzKGVfHk-hqWi7ZIO6BXclQuw_I_GFnmoHmk	0.50	2021-12-26T22:49:06.437Z	291.59446349	436.19870718	94.49611628	0	241.39996338	440.31250000	40.22437072	241.10475505	462.14997647	61.75457666	125b822e-53d5-45a1-8601-aa58e66e6538
49	146.70.10.7	fzKGVfHk-hqWi7ZIO6BXclQuw_I_GFnmoHmk	0.80	2021-12-26T22:41:38.042Z	109.82633052	379.01011169	54.93701546	38000	108.39996338	401.31250000	35.46829570	142.57790234	379.79462225	86.67169789	13685aff-38ba-4e03-a670-0d1a6ff54f68
50	146.70.10.7	fzKGVfHk-hqWi7ZIO6BXclQuw_I_GFnmoHmk	0.80	2021-12-26T22:45:07.116Z	152.68023043	68.68403368	95.15759723	1000	81.39996338	85.31250000	31.25699922	62.86291245	88.71794764	36.39066997	1891eb87-b1ca-49c9-8c50-61002736709a
51	146.70.10.7	fzKGVfHk-hqWi7ZIO6BXclQuw_I_GFnmoHmk	0.20	2021-12-26T22:45:28.275Z	332.15424275	148.92713761	65.36034263	0	327.39996338	141.31250000	77.79460136	172.42893223	91.76298941	57.73797271	216eae37-55d8-445a-994f-4d836522640c
52	146.70.10.7	fzKGVfHk-hqWi7ZIO6BXclQuw_I_GFnmoHmk	0.50	2021-12-26T22:47:47.489Z	304.99106609	43.76729756	60.70448539	0	270.39996338	36.31250000	133.45411196	300.94901062	2.24039536	94.44047147	26e3f244-0ab1-485e-a740-88ff5490e279
53	146.70.10.7	fzKGVfHk-hqWi7ZIO6BXclQuw_I_GFnmoHmk	0.50	2021-12-26T22:40:02.215Z	340.12483511	472.45871800	94.71441249	0	276.39996338	83.71249390	5.00000000	322.38304126	490.27033591	72.58944264	305e5b9c-5910-43a6-a1cc-456a6c9198e8
54	146.70.10.7	fzKGVfHk-hqWi7ZIO6BXclQuw_I_GFnmoHmk	0.80	2021-12-26T22:44:18.949Z	221.48914500	484.77842765	43.85277705	0	198.39996338	474.31250000	26.62705391	260.29738152	485.52091370	83.79666830	35370ea4-1b18-42ce-9ed3-d1f3eab6dc76
55	146.70.10.7	fzKGVfHk-hqWi7ZIO6BXclQuw_I_GFnmoHmk	0.20	2021-12-26T22:48:07.423Z	230.75428866	109.68674009	72.57478835	0	190.39996338	34.31250000	20.80865205	220.55527328	100.70317081	77.63569004	3a976b36-3a63-4dc5-aa5d-22985c5cb510
56	146.70.10.7	fzKGVfHk-hqWi7ZIO6BXclQuw_I_GFnmoHmk	0.80	2021-12-26T22:49:27.039Z	259.97541210	129.34202137	89.60404410	0	199.39996338	220.31250000	30.00000000	216.93075768	199.62129710	72.34777901	3ee7120a-9334-4f20-9f96-f4ab13a8a6a9
57	146.70.10.7	fzKGVfHk-hqWi7ZIO6BXclQuw_I_GFnmoHmk	0.80	2021-12-26T22:48:25.660Z	274.69643200	398.26667640	35.14296033	0	196.39996338	309.31250000	17.88854382	211.22758851	334.57203390	49.00362315	68ac8c6c-5610-431b-b676-d2d59d5a0b24
58	146.70.10.7	fzKGVfHk-hqWi7ZIO6BXclQuw_I_GFnmoHmk	0.50	2021-12-26T22:43:33.649Z	27.05067443	388.96687729	56.21788802	0	124.39996338	293.31250000	62.39390996	134.88720400	253.62581652	88.65681356	70c668fa-ee95-4a23-8438-31752aabd8b6
59	146.70.10.7	fzKGVfHk-hqWi7ZIO6BXclQuw_I_GFnmoHmk	0.20	2021-12-26T22:49:12.727Z	187.48612986	142.80600244	67.74292710	0	123.39996338	37.31250000	51.85556865	134.65091817	56.68549480	94.43478439	78315ff4-ec23-48cf-81a8-e2e3f0f939cf
60	146.70.10.7	fzKGVfHk-hqWi7ZIO6BXclQuw_I_GFnmoHmk	0.50	2021-12-26T22:45:51.124Z	280.58403283	223.19355814	44.49111683	0	209.39996338	161.31250000	195.97193677	239.20403561	190.76988541	22.94677595	7ec2c2c8-56dc-4431-90f8-5d95fca66161
61	146.70.10.7	fzKGVfHk-hqWi7ZIO6BXclQuw_I_GFnmoHmk	0.80	2021-12-26T22:45:19.951Z	305.73205845	6.49011853	44.34160870	0	264.39996338	9.31250000	15.81138830	299.90968575	9.32126395	36.71301766	80983629-fe89-4ee8-bdfb-c22e07a79242
62	146.70.10.7	fzKGVfHk-hqWi7ZIO6BXclQuw_I_GFnmoHmk	0.20	2021-12-26T22:49:01.019Z	248.15019689	225.80087350	50.87801823	0	121.39996338	325.31250000	5.00000000	123.34549024	322.67179735	39.77543809	8431c2f9-dc30-4257-92b6-86fbe516476b
63	146.70.10.7	fzKGVfHk-hqWi7ZIO6BXclQuw_I_GFnmoHmk	0.80	2021-12-26T22:48:31.185Z	339.32951982	314.96790262	33.92011759	0	81.39996338	78.31250000	5.00000000	48.61839830	37.82223689	76.47971647	8a012e43-c085-48ba-a212-2ff4c5527fe8
64	146.70.10.7	fzKGVfHk-hqWi7ZIO6BXclQuw_I_GFnmoHmk	0.50	2021-12-26T22:48:46.658Z	50.95584893	438.96986144	81.28046198	0	130.39996338	331.31250000	63.28506933	205.18127790	308.29670898	60.35790994	8af747fc-6479-4718-a221-f3630e7d9b50
65	146.70.10.7	fzKGVfHk-hqWi7ZIO6BXclQuw_I_GFnmoHmk	0.80	2021-12-26T22:47:41.380Z	289.78563320	82.61774984	22.01455576	0	228.39996338	133.31250000	5.00000000	286.57431727	82.07025518	67.15473578	90e804a8-c39a-4df2-a3af-424c0b7ac40b
66	146.70.10.7	fzKGVfHk-hqWi7ZIO6BXclQuw_I_GFnmoHmk	0.20	2021-12-26T22:41:02.420Z	218.21309086	102.44900781	53.98701295	0	171.39996338	13.31250000	8.24621125	170.51109535	23.59615320	25.35439975	97595d7c-25a9-41c3-8ca4-d391c06dd138
67	146.70.10.7	fzKGVfHk-hqWi7ZIO6BXclQuw_I_GFnmoHmk	0.20	2021-12-26T22:45:46.880Z	202.03037976	487.67846423	70.23701611	0	161.39996338	379.31250000	163.13184852	167.58420952	456.00205945	51.84965350	97c583e6-a627-476f-948d-4d9a7a73d985
68	146.70.10.7	fzKGVfHk-hqWi7ZIO6BXclQuw_I_GFnmoHmk	0.50	2021-12-26T22:44:32.596Z	3.29744463	395.30464523	96.55535137	0	125.39996338	142.31250000	231.10170921	205.59024210	112.30255341	24.50083400	9f3d5104-f1ed-4278-ae8e-d8544f7d5f58
69	146.70.10.7	fzKGVfHk-hqWi7ZIO6BXclQuw_I_GFnmoHmk	0.80	2021-12-26T22:43:58.485Z	290.44419507	486.37236488	98.87642639	3000	315.39996338	458.31250000	39.05124838	329.41655444	442.32091879	57.88912179	a4b84c6d-3f95-40df-93d0-88f0c3375f44
70	146.70.10.7	fzKGVfHk-hqWi7ZIO6BXclQuw_I_GFnmoHmk	0.20	2021-12-26T22:48:00.804Z	274.10422828	40.59479597	60.38607245	0	301.39996338	123.31250000	13.41640786	298.47282318	111.06184970	22.48249918	a9eb418a-7f2d-41e7-9a3d-2c5e9fd23567
71	146.70.10.7	fzKGVfHk-hqWi7ZIO6BXclQuw_I_GFnmoHmk	0.50	2021-12-26T22:41:57.635Z	75.68722215	242.55375123	69.92769523	0	60.39996338	233.31250000	71.11258679	324.12795721	302.37883822	59.70042544	c581d608-6a58-450b-9eb8-f8952161aabb
72	146.70.10.7	fzKGVfHk-hqWi7ZIO6BXclQuw_I_GFnmoHmk	0.50	2021-12-26T22:44:26.715Z	227.46605087	397.91623323	33.26660454	0	91.39996338	404.31250000	63.63961031	42.30917877	425.67908074	23.07181131	cf3b07f2-d3b8-4dc7-a03c-26307c816375
73	146.70.10.7	fzKGVfHk-hqWi7ZIO6BXclQuw_I_GFnmoHmk	0.50	2021-12-26T22:44:58.024Z	79.64167376	268.99621206	49.35836540	0	43.39996338	187.31250000	41.10960958	64.44177181	248.17559985	28.42199600	d46607b6-c660-4247-b6e3-3001e23d945a
74	146.70.10.7	fzKGVfHk-hqWi7ZIO6BXclQuw_I_GFnmoHmk	0.50	2021-12-26T22:45:36.240Z	353.75623235	120.29088492	65.66868404	0	238.39996338	182.31250000	171.56339936	161.85594448	365.43482132	96.26802284	d484f06a-d980-49a0-b355-959f870436b9
75	146.70.10.7	fzKGVfHk-hqWi7ZIO6BXclQuw_I_GFnmoHmk	0.20	2021-12-26T22:47:53.876Z	321.93331877	289.09400362	79.84740364	0	93.39996338	138.31250000	11.18033989	35.84119011	71.27215576	91.47584721	ee0aa365-5202-4c4c-81d4-90ce06c8c648
76	146.70.10.7	fzKGVfHk-hqWi7ZIO6BXclQuw_I_GFnmoHmk	0.80	2021-12-26T22:48:12.400Z	274.02623658	205.28872361	29.69755105	13000	288.39996338	193.31250000	36.05551275	323.92494628	248.16491354	74.68549887	f3f492c7-2aef-4ebc-a345-cd9f4bd706ba
77	146.70.10.7	fzKGVfHk-hqWi7ZIO6BXclQuw_I_GFnmoHmk	0.80	2021-12-26T22:44:39.455Z	17.48184034	492.29014301	33.83738674	0	107.39996338	177.31250000	116.67476162	133.51338968	181.78520896	84.82538762	f594d6c2-6435-42c3-a7f5-39ebff43dd7d
78	146.70.10.7	fzKGVfHk-hqWi7ZIO6BXclQuw_I_GFnmoHmk	0.20	2021-12-26T22:45:40.777Z	193.63403986	395.09028491	59.07879543	0	156.39996338	105.31250000	286.53097564	42.45258901	151.14495384	34.22838493	f826cb97-44ea-4956-9594-cfd5a2232339
79	146.70.10.7	fzKGVfHk-hqWi7ZIO6BXclQuw_I_GFnmoHmk	0.80	2021-12-26T22:44:11.023Z	319.12735263	113.92061675	34.27400644	6000	333.39996338	99.31250000	32.69556545	338.50705484	78.25791177	65.06706487	f9ed1807-dd72-4347-83a9-4e10f57be0e3
80	203.213.19.51	zz5ZqO0I-9VCueuM7WHMFigQ7Sgo0VfWrc6c	0.50	2021-12-27T08:54:21.760Z	231.71562942	468.00535830	54.91566409	1000	254.79998779	471.46665955	35.00000000	258.14754332	471.38138596	37.53986102	05b8be93-1e77-4988-b618-9385e00fbb40
81	203.213.19.51	zz5ZqO0I-9VCueuM7WHMFigQ7Sgo0VfWrc6c	0.20	2021-12-27T08:47:58.610Z	305.72075674	194.70825770	58.48833407	1000	3.79998779	126.46665955	92.11405973	5.44224712	129.37271577	92.20692517	11024f67-acc9-4fac-a40d-1ef3afb6efe5
82	203.213.19.51	zz5ZqO0I-9VCueuM7WHMFigQ7Sgo0VfWrc6c	0.50	2021-12-27T08:53:56.426Z	292.30152698	170.09717935	71.39655636	0	345.79998779	248.46665955	54.33231083	347.37229821	251.27104551	53.28168230	143c9ed4-10a6-4134-94af-ec02610fd6f4
83	203.213.19.51	zz5ZqO0I-9VCueuM7WHMFigQ7Sgo0VfWrc6c	0.80	2021-12-27T08:57:12.829Z	297.49992469	74.23412450	74.85152365	8000	297.79998779	72.46665955	76.05918748	287.80779300	80.57687375	92.69511175	17de75a4-de8f-452e-8bdd-8ec4f1224ded
84	203.213.19.51	zz5ZqO0I-9VCueuM7WHMFigQ7Sgo0VfWrc6c	0.80	2021-12-27T08:57:24.411Z	310.26151772	138.07196358	61.18820322	0	268.79998779	123.46665955	42.63801121	216.22014735	113.19752992	68.57551532	1a95f42a-b701-46db-8f97-252618f5819b
85	203.213.19.51	zz5ZqO0I-9VCueuM7WHMFigQ7Sgo0VfWrc6c	0.80	2021-12-27T08:51:15.870Z	303.70691253	406.14742440	62.57824729	1000	287.79998779	394.46665955	59.07622195	292.54791727	398.42777377	63.17900819	1d22eb3c-a71c-4256-8bc7-070431b1396f
86	203.213.19.51	zz5ZqO0I-9VCueuM7WHMFigQ7Sgo0VfWrc6c	0.50	2021-12-27T09:00:06.809Z	92.78447174	37.72046486	52.87162504	1000	278.79998779	255.46665955	38.89730068	279.93594350	254.67896261	39.39061684	25cd3fda-476f-4f38-97d9-4d91cf07b932
87	203.213.19.51	zz5ZqO0I-9VCueuM7WHMFigQ7Sgo0VfWrc6c	0.80	2021-12-27T08:50:32.173Z	249.50630107	187.00725826	69.79251594	1000	189.79998779	198.46665955	57.00877125	189.85410547	197.78271306	58.47561956	2a10c02b-cf81-49f8-83fe-cefc95c41ccf
88	203.213.19.51	zz5ZqO0I-9VCueuM7WHMFigQ7Sgo0VfWrc6c	0.80	2021-12-27T08:55:17.100Z	216.33961097	6.82526015	40.62794702	0	216.79998779	26.46665955	22.67156810	217.27927998	30.52365804	26.22937373	2c84dc80-f66a-4c52-b7a9-f3eddc9733d4
89	203.213.19.51	zz5ZqO0I-9VCueuM7WHMFigQ7Sgo0VfWrc6c	0.80	2021-12-27T08:50:06.430Z	78.66079618	77.77127189	31.58351430	1000	61.79998779	67.46665955	42.63801121	63.31503895	66.90058242	44.41887065	3011007a-ed28-48c7-902b-35bb9ca05cd9
90	203.213.19.51	zz5ZqO0I-9VCueuM7WHMFigQ7Sgo0VfWrc6c	0.80	2021-12-27T08:53:44.102Z	98.17304722	119.83338489	38.25440979	0	95.79998779	148.46665955	13.00000000	96.21448716	162.46650660	25.92806501	3122b57a-339b-420b-90fb-d8f9079af4e4
91	203.213.19.51	zz5ZqO0I-9VCueuM7WHMFigQ7Sgo0VfWrc6c	0.50	2021-12-27T08:59:17.089Z	193.70338322	241.10700553	90.21407258	1000	99.79998779	71.46665955	61.61168720	96.80638506	66.57534816	62.78621251	378b315b-a150-4b91-87c4-14460d2454d6
92	203.213.19.51	zz5ZqO0I-9VCueuM7WHMFigQ7Sgo0VfWrc6c	0.20	2021-12-27T08:53:05.661Z	312.78832147	30.09033209	84.23437491	1000	325.79998779	24.46665955	47.16990566	323.94147634	29.55032016	45.45475013	3b260b0e-168d-4548-b5a7-cc183754b519
93	203.213.19.51	zz5ZqO0I-9VCueuM7WHMFigQ7Sgo0VfWrc6c	0.50	2021-12-27T08:55:09.413Z	47.60006782	326.02274482	47.65136661	0	57.79998779	291.46665955	52.47856705	56.93776552	297.73209885	46.02158204	3b714cf8-7777-4100-823c-c9c5090bde04
94	203.213.19.51	zz5ZqO0I-9VCueuM7WHMFigQ7Sgo0VfWrc6c	0.50	2021-12-27T08:55:47.162Z	57.56097416	127.92447390	28.25162655	1000	80.79998779	171.46665955	69.31089380	80.18943436	169.47177705	68.90423783	4ccbf0bb-6d5c-4c04-b764-1144da512d74
95	203.213.19.51	zz5ZqO0I-9VCueuM7WHMFigQ7Sgo0VfWrc6c	0.20	2021-12-27T08:50:48.833Z	2.49906183	141.80934907	50.65818649	1000	242.79998779	209.46665955	82.32860985	244.92550437	209.44481480	85.22963441	5624c780-ff8e-4c6f-a93f-8b870bcd8ac8
96	203.213.19.51	zz5ZqO0I-9VCueuM7WHMFigQ7Sgo0VfWrc6c	0.20	2021-12-27T08:59:26.338Z	193.29270324	248.74541000	29.73832133	1000	9.79998779	94.46665955	41.40048309	3.27478100	98.83658983	44.80690049	57552851-5cda-4dcc-9479-5217d5f447b1
97	203.213.19.51	zz5ZqO0I-9VCueuM7WHMFigQ7Sgo0VfWrc6c	0.50	2021-12-27T08:52:48.018Z	44.03417364	467.49657655	51.11111586	1000	108.79998779	119.46665955	82.76472679	108.15473615	116.66921346	82.51851792	6248b718-5a2b-4c1c-8c45-1f46c35378bf
98	203.213.19.51	zz5ZqO0I-9VCueuM7WHMFigQ7Sgo0VfWrc6c	0.50	2021-12-27T08:49:15.315Z	188.33948234	241.09278652	71.61331599	1000	177.79998779	208.46665955	37.44329045	177.65216405	210.67579946	37.15459812	634e8a09-c2c5-46cb-a5c4-9d546539eb93
99	203.213.19.51	zz5ZqO0I-9VCueuM7WHMFigQ7Sgo0VfWrc6c	0.50	2021-12-27T08:58:59.888Z	294.69290143	418.75953268	24.89064457	1000	303.79998779	426.46665955	43.86342440	302.94148160	422.48824240	44.45050056	6801d7ae-0dc4-445b-bd68-6b3702c32c1c
100	203.213.19.51	zz5ZqO0I-9VCueuM7WHMFigQ7Sgo0VfWrc6c	0.80	2021-12-27T08:52:33.476Z	335.86893046	238.76540195	25.16004985	1000	334.79998779	239.46665955	22.02271555	346.59445080	244.67772675	31.93428478	68ff1b13-3a13-4cc6-901d-b00ed93dea89
101	203.213.19.51	zz5ZqO0I-9VCueuM7WHMFigQ7Sgo0VfWrc6c	0.80	2021-12-27T08:52:05.973Z	241.31469143	72.63200121	74.55281930	0	266.79998779	43.46665955	38.27531842	315.47935131	22.20610082	89.74289864	6cc05b2c-4a9d-4e36-9449-981cdca6c98b
102	203.213.19.51	zz5ZqO0I-9VCueuM7WHMFigQ7Sgo0VfWrc6c	0.20	2021-12-27T08:54:33.108Z	39.59860719	287.37808964	72.98109055	0	81.79998779	458.46665955	70.32780389	80.20725764	453.65187673	70.88831734	6fac88c5-0a76-493b-b1bb-274e380c0b21
103	203.213.19.51	zz5ZqO0I-9VCueuM7WHMFigQ7Sgo0VfWrc6c	0.80	2021-12-27T08:52:17.096Z	144.10087911	455.47883288	23.50894327	50000	143.79998779	457.46665955	22.20360331	133.27976660	488.11329064	87.09365273	7da2eb86-6d06-405c-ae3c-63fef38a0b94
104	203.213.19.51	zz5ZqO0I-9VCueuM7WHMFigQ7Sgo0VfWrc6c	0.20	2021-12-27T08:56:54.758Z	336.76639188	153.10441758	85.69273967	1000	112.79998779	151.46665955	28.31960452	112.80069103	152.58975566	28.74670939	822be7a4-df63-4cb0-b2a4-b68271b26655
105	203.213.19.51	zz5ZqO0I-9VCueuM7WHMFigQ7Sgo0VfWrc6c	0.80	2021-12-27T08:58:01.129Z	224.03916513	122.25757333	56.71822968	9000	260.79998779	121.46665955	47.88527958	314.79750651	121.29212734	76.58094234	8704f982-5430-4bd8-9c5b-ae09b3fb0818
106	203.213.19.51	zz5ZqO0I-9VCueuM7WHMFigQ7Sgo0VfWrc6c	0.80	2021-12-27T08:48:22.923Z	104.52039456	110.43572943	39.82141123	1000	1.79998779	113.46665955	60.87692502	41.88754844	113.32635744	64.71491856	87bcbe54-c3c0-4458-9aa9-07a2568cb9bc
107	203.213.19.51	zz5ZqO0I-9VCueuM7WHMFigQ7Sgo0VfWrc6c	0.50	2021-12-27T09:00:15.021Z	63.58911401	412.97634908	91.65920674	1000	129.79998779	280.46665955	65.36818798	128.33745354	282.33918723	62.22188494	8828585f-79f5-499a-9093-ba3a8a41a168
108	203.213.19.51	zz5ZqO0I-9VCueuM7WHMFigQ7Sgo0VfWrc6c	0.20	2021-12-27T08:49:39.826Z	95.55436189	425.46431362	41.27402221	1000	56.79998779	166.46665955	41.88078318	58.56332267	166.14637669	42.16948202	88c133d4-2a63-4126-9773-c993faa66531
109	203.213.19.51	zz5ZqO0I-9VCueuM7WHMFigQ7Sgo0VfWrc6c	0.20	2021-12-27T08:53:13.140Z	50.84546683	447.68450901	25.93786910	2000	292.79998779	27.46665955	68.11754546	292.34403294	18.43192864	74.17119957	8b42e44b-40d2-444f-a24b-ad5719c32abe
110	203.213.19.51	zz5ZqO0I-9VCueuM7WHMFigQ7Sgo0VfWrc6c	0.20	2021-12-27T09:01:10.374Z	289.26317297	392.97149309	44.22673952	1000	187.79998779	43.46665955	67.44627492	187.08797433	50.09776636	59.67865239	8f5936d6-2354-40a4-87e5-3e81105eb6d1
111	203.213.19.51	zz5ZqO0I-9VCueuM7WHMFigQ7Sgo0VfWrc6c	0.80	2021-12-27T08:48:46.421Z	261.37360569	427.96855932	71.78451679	1000	190.79998779	487.46665955	42.15447782	209.19012268	470.20011143	42.36703945	930614a2-1d81-462f-947b-917cc33cde96
112	203.213.19.51	zz5ZqO0I-9VCueuM7WHMFigQ7Sgo0VfWrc6c	0.80	2021-12-27T08:58:21.090Z	62.20086408	86.99533411	30.81883855	22000	62.79998779	85.46665955	30.41381265	84.78063937	134.03893928	78.68766903	95a94b19-8bf1-473b-ae34-ee9fc282ad0d
113	203.213.19.51	zz5ZqO0I-9VCueuM7WHMFigQ7Sgo0VfWrc6c	0.20	2021-12-27T09:00:30.494Z	171.46081969	150.35791250	72.34171554	0	54.79998779	19.46665955	45.27692569	58.55916096	18.57114819	41.71755055	9919f82a-b2d3-4953-ace6-4a8514289ed2
114	203.213.19.51	zz5ZqO0I-9VCueuM7WHMFigQ7Sgo0VfWrc6c	0.20	2021-12-27T09:00:23.460Z	102.02719522	13.63520137	30.40280087	0	61.79998779	34.46665955	38.20994635	89.98552914	19.49818861	28.01603339	a1126da9-dad4-4c5c-9c57-fe1471269e51
115	203.213.19.51	zz5ZqO0I-9VCueuM7WHMFigQ7Sgo0VfWrc6c	0.50	2021-12-27T08:59:05.361Z	104.37585195	208.64264234	50.40733503	1000	105.79998779	150.46665955	64.89992296	106.70496307	156.25532987	64.87106364	a508e32a-bf48-4766-a2f8-426af0664e39
116	203.213.19.51	zz5ZqO0I-9VCueuM7WHMFigQ7Sgo0VfWrc6c	0.50	2021-12-27T08:47:30.218Z	136.26398129	345.14192432	24.83504717	0	177.79998779	281.46665955	37.00000000	177.85855701	282.01569866	36.78855618	a8e1a61c-973e-4df4-b059-8559b67eb9df
117	203.213.19.51	zz5ZqO0I-9VCueuM7WHMFigQ7Sgo0VfWrc6c	0.20	2021-12-27T08:55:31.601Z	305.50800475	336.34624849	73.07725798	21000	301.79998779	360.46665955	48.82622246	299.69845529	403.23808666	84.97399394	add03d91-9078-4ece-85d5-483c84265f2d
118	203.213.19.51	zz5ZqO0I-9VCueuM7WHMFigQ7Sgo0VfWrc6c	0.80	2021-12-27T08:57:40.002Z	91.10490489	40.89300198	25.08962838	10000	79.79998779	45.46665955	26.92582404	29.06759744	75.94278728	68.51660449	b2b11c2f-9d57-485c-8119-b0f992f1e42c
119	203.213.19.51	zz5ZqO0I-9VCueuM7WHMFigQ7Sgo0VfWrc6c	0.20	2021-12-27T08:58:31.305Z	97.38715585	223.33840528	49.59162675	1000	81.79998779	40.46665955	46.22769733	79.03295323	38.48157818	46.57935035	b4956d38-0d39-4fc2-807e-dbe26658d92a
120	203.213.19.51	zz5ZqO0I-9VCueuM7WHMFigQ7Sgo0VfWrc6c	0.50	2021-12-27T08:51:46.550Z	288.70803245	92.04877051	37.27303044	0	336.79998779	242.46665955	62.81719510	339.60098185	243.54560194	66.67357322	b62afc4e-898b-45d4-b468-fb68e30ed3b2
121	203.213.19.51	zz5ZqO0I-9VCueuM7WHMFigQ7Sgo0VfWrc6c	0.50	2021-12-27T08:56:46.609Z	229.12014101	342.13885406	74.81629850	0	93.79998779	228.46665955	43.82921400	93.69212506	227.65387123	43.59611124	b8aac38e-99a1-44db-8d87-195561cd3dc5
122	203.213.19.51	zz5ZqO0I-9VCueuM7WHMFigQ7Sgo0VfWrc6c	0.50	2021-12-27T08:56:40.029Z	263.19069577	14.41779495	20.78061139	1000	257.79998779	37.46665955	92.61749295	256.43405311	27.17050835	94.01011151	ba05c4b7-5a05-465d-bd07-9827d979ac55
123	203.213.19.51	zz5ZqO0I-9VCueuM7WHMFigQ7Sgo0VfWrc6c	0.20	2021-12-27T09:01:00.384Z	11.32222432	76.86354197	66.67878015	2000	29.79998779	425.46665955	78.56844150	19.68600264	426.44300507	83.97949594	ba419309-6b8b-4604-95cd-0099de9e15b8
124	203.213.19.51	zz5ZqO0I-9VCueuM7WHMFigQ7Sgo0VfWrc6c	0.50	2021-12-27T08:53:21.201Z	123.25014708	470.43515882	64.92220186	1000	49.79998779	217.46665955	98.73702446	53.99155219	216.92784010	95.52661145	bff42f2d-cfb7-4675-82bd-a63234c6c0de
125	203.213.19.51	zz5ZqO0I-9VCueuM7WHMFigQ7Sgo0VfWrc6c	0.20	2021-12-27T08:59:57.850Z	47.51529317	54.48358279	24.97921917	0	319.79998779	59.46665955	99.92997548	344.10491966	71.75912341	83.51362254	c0d4e798-c9b8-4531-8269-c8921f3d16bd
126	203.213.19.51	zz5ZqO0I-9VCueuM7WHMFigQ7Sgo0VfWrc6c	0.50	2021-12-27T08:57:52.470Z	220.52229820	130.69628221	72.96005740	0	237.79998779	196.46665955	72.80109889	240.18583730	195.50796034	74.06244823	c274c81a-5a20-4917-b209-c0337baec295
127	203.213.19.51	zz5ZqO0I-9VCueuM7WHMFigQ7Sgo0VfWrc6c	0.80	2021-12-27T08:54:59.485Z	319.62463992	463.52721515	41.04848285	0	224.79998779	412.46665955	152.12166184	115.68673832	400.81225989	46.34312332	c2b542e9-a2cb-4273-9735-95b82a0917f3
128	203.213.19.51	zz5ZqO0I-9VCueuM7WHMFigQ7Sgo0VfWrc6c	0.80	2021-12-27T09:00:51.958Z	109.31444095	210.56548446	96.71053115	1000	101.79998779	239.46665955	30.23243292	100.99745690	238.51016718	30.98232527	d61d17be-5faa-46ca-9b66-5d9729eeee89
129	203.213.19.51	zz5ZqO0I-9VCueuM7WHMFigQ7Sgo0VfWrc6c	0.50	2021-12-27T08:54:06.955Z	260.28101586	414.46947678	94.07348781	1000	58.79998779	353.46665955	34.82814953	61.21618137	354.32608643	34.15120180	ddbf1d14-0800-49f9-8804-ce07b995502a
130	203.213.19.51	zz5ZqO0I-9VCueuM7WHMFigQ7Sgo0VfWrc6c	0.80	2021-12-27T08:53:36.466Z	74.48967745	307.47288228	99.56337785	2000	70.79998779	267.46665955	57.48912941	73.61860637	259.55806427	66.36499928	e344ad00-59a2-4fe7-8e52-02251527dab3
131	203.213.19.51	zz5ZqO0I-9VCueuM7WHMFigQ7Sgo0VfWrc6c	0.50	2021-12-27T09:00:37.054Z	91.48818338	211.88989775	96.41389409	1000	293.79998779	376.46665955	43.27817002	292.36588258	376.35991561	43.17753415	e378952b-81da-4399-9048-915c550b8e76
132	203.213.19.51	zz5ZqO0I-9VCueuM7WHMFigQ7Sgo0VfWrc6c	0.80	2021-12-27T08:56:02.641Z	73.55259238	163.44374449	74.62094936	0	161.79998779	123.46665955	167.04490414	253.35768901	81.98478938	65.84159584	f48c8d46-dc9a-447d-8d7a-77523f69bea7
133	203.213.19.51	zz5ZqO0I-9VCueuM7WHMFigQ7Sgo0VfWrc6c	0.80	2021-12-27T08:59:48.417Z	28.26376269	43.58898273	38.45060006	0	77.79998779	95.46665955	466.12981025	306.48573607	470.05646735	83.95700241	f4b73aa0-5ede-404a-9579-e5571fd6ccf2
134	203.213.19.51	zz5ZqO0I-9VCueuM7WHMFigQ7Sgo0VfWrc6c	0.20	2021-12-27T08:56:14.142Z	21.53755668	104.84436032	22.52971058	1000	14.79998779	233.46665955	94.41398202	15.77945312	232.91939428	93.11316972	f4fcc76b-e2ed-465b-9172-e508aa69ac9b
135	203.213.19.51	zz5ZqO0I-9VCueuM7WHMFigQ7Sgo0VfWrc6c	0.20	2021-12-27T08:58:40.326Z	126.94879608	89.21067087	89.83916310	1000	141.79998779	186.46665955	67.23094526	134.88592785	147.82569988	59.93880364	f634da6e-ae4d-4008-bc70-9742c5092b64
136	78.71.108.22	VWeho20T-EhG-G_ZPLILuNLDaxwnxecOoYcY	0.50	2021-12-26T23:06:01.081Z	328.48565633	496.67429492	88.18016056	1000	303.40002441	435.75000000	66.52818951	299.90728312	438.65070189	65.71100857	03fa3a81-1318-4fd9-aec9-39d3577e262e
137	78.71.108.22	VWeho20T-EhG-G_ZPLILuNLDaxwnxecOoYcY	0.80	2021-12-26T23:06:29.442Z	10.45178833	145.44567118	65.54596328	0	19.40002441	245.75000000	98.00510191	17.40542783	232.72732581	93.44102568	08afc7ce-80bd-4a4d-89df-48b03d2c5ec9
138	78.71.108.22	VWeho20T-EhG-G_ZPLILuNLDaxwnxecOoYcY	0.20	2021-12-26T23:05:37.966Z	42.41199139	129.49387541	67.22714151	1000	140.40002441	79.75000000	28.28427125	135.94221821	78.72540376	26.16732923	0b3b0b90-4629-4d63-9861-01a4b6505227
139	78.71.108.22	VWeho20T-EhG-G_ZPLILuNLDaxwnxecOoYcY	0.80	2021-12-26T23:07:12.212Z	7.60144955	39.82659047	63.59780043	1000	174.40002441	73.75000000	94.81033699	175.69616265	69.70148297	93.96614655	0e1aa9e3-b1d0-4599-a579-2c742923b51f
140	78.71.108.22	VWeho20T-EhG-G_ZPLILuNLDaxwnxecOoYcY	0.80	2021-12-26T22:59:52.837Z	21.50128486	430.38471353	86.29915033	4000	40.40002441	372.75000000	58.18934610	38.47442496	328.85005653	74.48163110	0f20215d-e5aa-4f98-9ea1-9f73c1d8273d
141	78.71.108.22	VWeho20T-EhG-G_ZPLILuNLDaxwnxecOoYcY	0.20	2021-12-26T23:07:23.920Z	160.01432062	72.52865701	46.42170600	1000	49.40002441	231.75000000	43.93176527	53.13443457	229.81997023	34.63908655	17eab110-0ea8-4dbd-9fa7-bb20be0160c3
142	78.71.108.22	VWeho20T-EhG-G_ZPLILuNLDaxwnxecOoYcY	0.80	2021-12-26T23:02:14.291Z	248.00280772	111.68855283	77.24762133	1000	276.40002441	127.75000000	35.46829570	275.54173721	126.00061748	35.76544567	1b020f67-204c-4520-b7db-6c58d0ddbbac
143	78.71.108.22	VWeho20T-EhG-G_ZPLILuNLDaxwnxecOoYcY	0.80	2021-12-26T23:04:15.906Z	222.04175324	298.04195736	55.86201415	1000	230.40002441	315.75000000	72.11102551	227.70529085	312.71204133	70.63211082	1bb7fea8-6054-47d9-a8c5-5c16778457f3
144	78.71.108.22	VWeho20T-EhG-G_ZPLILuNLDaxwnxecOoYcY	0.80	2021-12-26T23:01:57.400Z	116.49677760	482.86168414	55.00143897	0	298.40002441	472.75000000	37.00000000	300.99681200	469.20847829	36.53947268	1f7f9666-27a1-4ce3-8e8f-eb8b660d2455
145	78.71.108.22	VWeho20T-EhG-G_ZPLILuNLDaxwnxecOoYcY	0.20	2021-12-26T22:59:48.520Z	43.39200245	384.63454822	58.03547200	1000	45.40002441	100.75000000	70.71067812	19.64402545	103.67418694	72.14457208	22dba2ac-4fb2-4f69-afa3-c508d7114cd3
146	78.71.108.22	VWeho20T-EhG-G_ZPLILuNLDaxwnxecOoYcY	0.80	2021-12-26T22:59:36.789Z	318.69494507	425.98899237	71.14745987	0	315.40002441	418.75000000	62.22539674	284.84376822	405.06946615	86.22015727	23fb2006-2e05-4979-9cfa-18f07e87c6cb
147	78.71.108.22	VWeho20T-EhG-G_ZPLILuNLDaxwnxecOoYcY	0.20	2021-12-26T23:04:49.441Z	200.40364524	221.29383779	51.06246364	0	198.40002441	284.75000000	94.06912352	198.94854667	274.95922555	85.47347888	28f738cf-9926-4d0d-a9bd-1b494792e85d
148	78.71.108.22	VWeho20T-EhG-G_ZPLILuNLDaxwnxecOoYcY	0.20	2021-12-26T23:04:34.202Z	134.39363996	359.24456337	74.54875882	1000	99.40002441	413.75000000	53.53503526	85.15649268	432.70483680	46.80775355	2939ff31-71e5-4748-9bf3-e3a0d8d630c1
149	78.71.108.22	VWeho20T-EhG-G_ZPLILuNLDaxwnxecOoYcY	0.80	2021-12-26T23:06:57.633Z	140.22489039	328.13739529	47.92552889	1000	117.40002441	321.75000000	89.93886813	120.43742110	316.10182452	87.42325888	296d2fe2-8b50-4074-a3f2-76c4145340ca
150	78.71.108.22	VWeho20T-EhG-G_ZPLILuNLDaxwnxecOoYcY	0.80	2021-12-26T23:02:50.558Z	343.28871753	103.62086090	71.34973286	0	318.40002441	9.75000000	19.31320792	318.69967255	3.44272349	24.69810432	2a06767f-f8d3-486b-aa29-283ed659777c
151	78.71.108.22	VWeho20T-EhG-G_ZPLILuNLDaxwnxecOoYcY	0.20	2021-12-26T23:03:15.195Z	266.74735051	102.82618074	39.76586468	1000	264.40002441	114.75000000	28.01785145	263.65651636	111.24662490	25.72135566	2d2cc2d9-b3b1-48d8-a2e8-d0aa04c35b8a
152	78.71.108.22	VWeho20T-EhG-G_ZPLILuNLDaxwnxecOoYcY	0.50	2021-12-26T23:06:06.411Z	186.94881957	274.98756277	76.94269843	5000	284.40002441	301.75000000	81.40024570	307.90994301	300.17611993	93.75257129	2e4ef7d3-67f0-42f4-a529-5070a3bb9aa3
153	78.71.108.22	VWeho20T-EhG-G_ZPLILuNLDaxwnxecOoYcY	0.50	2021-12-26T22:58:44.912Z	147.91538721	176.81974603	58.57503651	1000	136.40002441	165.75000000	61.22091146	118.72955004	156.71651488	63.37941875	2eb03b67-5cce-4741-ab42-b2ef35cca00e
154	78.71.108.22	VWeho20T-EhG-G_ZPLILuNLDaxwnxecOoYcY	0.20	2021-12-26T23:02:09.769Z	131.09721551	158.29744738	76.31756036	1000	71.40002441	184.75000000	30.46309242	74.72737063	182.81334183	28.87132154	3d927bbb-f14c-473e-bf0e-bed4ac5b272f
155	78.71.108.22	VWeho20T-EhG-G_ZPLILuNLDaxwnxecOoYcY	0.80	2021-12-26T23:03:01.472Z	248.13763083	375.31846171	56.31414642	14000	249.40002441	380.75000000	75.60423269	250.32092172	371.55543718	97.26184836	3eee5970-d4d1-4072-ab59-ba9baed22800
156	78.71.108.22	VWeho20T-EhG-G_ZPLILuNLDaxwnxecOoYcY	0.20	2021-12-26T23:01:42.806Z	81.30507958	239.11982657	28.88167031	1000	258.40002441	273.75000000	42.52058325	257.16356649	273.11733759	44.54671322	4324a376-4b58-4f7e-a857-215153a9d0b6
157	78.71.108.22	VWeho20T-EhG-G_ZPLILuNLDaxwnxecOoYcY	0.80	2021-12-26T23:04:59.098Z	349.55690542	210.86993389	67.70171170	1000	11.40002441	316.75000000	69.46221995	14.09975674	318.39525109	61.66180675	4488cdf3-a600-4a08-ad53-5c5364e24d12
158	78.71.108.22	VWeho20T-EhG-G_ZPLILuNLDaxwnxecOoYcY	0.80	2021-12-26T23:03:21.104Z	220.67889558	194.02414626	89.38544405	1000	180.40002441	459.75000000	87.65842800	182.19537850	458.99221003	88.93830055	47f810f8-0db7-4656-a521-64e839d71405
159	78.71.108.22	VWeho20T-EhG-G_ZPLILuNLDaxwnxecOoYcY	0.20	2021-12-26T23:06:25.143Z	181.24047588	23.02955814	33.51458530	0	348.40002441	489.75000000	119.03780912	324.96181853	478.86605264	92.46315846	48b11f33-f722-4360-86a8-a0775259691a
160	78.71.108.22	VWeho20T-EhG-G_ZPLILuNLDaxwnxecOoYcY	0.80	2021-12-26T23:00:47.411Z	25.38231161	242.76734180	99.01843885	1000	5.40002441	249.75000000	52.69724851	2.39799724	248.56561309	50.58895967	48d11af8-be5a-43c1-b310-891e727e44a5
161	78.71.108.22	VWeho20T-EhG-G_ZPLILuNLDaxwnxecOoYcY	0.20	2021-12-26T23:01:23.915Z	236.49789263	104.84033983	61.61096830	1000	301.40002441	108.75000000	35.84689666	297.55635145	107.23355763	34.40116673	4da9848a-2141-46ce-8722-4abf79b03776
162	78.71.108.22	VWeho20T-EhG-G_ZPLILuNLDaxwnxecOoYcY	0.20	2021-12-26T23:03:51.642Z	22.44996360	264.75971088	87.19749792	1000	73.40002441	465.75000000	74.32361670	71.19877300	476.31333766	74.34303398	4f26cc0f-4f4a-4f9b-9b2e-96887de6dad7
163	78.71.108.22	VWeho20T-EhG-G_ZPLILuNLDaxwnxecOoYcY	0.80	2021-12-26T23:06:10.208Z	107.99570711	245.06889620	47.58872724	0	49.40002441	442.75000000	58.83026432	43.80780955	461.39741028	83.24191178	545c72b3-5aab-4b51-8aa4-f8a0a7a0decd
164	78.71.108.22	VWeho20T-EhG-G_ZPLILuNLDaxwnxecOoYcY	0.50	2021-12-26T23:00:14.407Z	326.35455924	197.39589544	82.12101812	0	303.40002441	244.75000000	50.99019514	290.69154544	263.93247315	48.84967011	56d157eb-ff59-4a6a-ad69-85d344ba45cf
165	78.71.108.22	VWeho20T-EhG-G_ZPLILuNLDaxwnxecOoYcY	0.80	2021-12-26T23:01:53.443Z	11.13442239	251.86338594	79.00471866	1000	54.40002441	190.75000000	28.30194340	58.12285313	182.06119935	32.25804620	5920df15-6b2b-4d98-8733-043566c35a18
166	78.71.108.22	VWeho20T-EhG-G_ZPLILuNLDaxwnxecOoYcY	0.80	2021-12-26T23:05:49.877Z	343.05595814	218.97980728	30.12729961	0	271.40002441	191.75000000	70.51950085	270.34785525	191.76421963	69.67658584	5e410667-618f-4668-bb11-14df4dcdabe2
167	78.71.108.22	VWeho20T-EhG-G_ZPLILuNLDaxwnxecOoYcY	0.50	2021-12-26T23:05:24.681Z	116.03668521	465.52707245	51.99155476	0	104.40002441	304.75000000	111.72287143	112.43840411	318.87684802	92.21059835	65b9eb33-6c41-435a-8d82-86f96bb4c1a1
168	78.71.108.22	VWeho20T-EhG-G_ZPLILuNLDaxwnxecOoYcY	0.50	2021-12-26T23:06:36.940Z	171.59619095	395.91433965	56.97490785	1000	220.40002441	389.75000000	41.48493703	216.23025103	388.09507713	36.17453014	6a38ae65-e0f3-4c89-b522-ebfc0a9d5edb
169	78.71.108.22	VWeho20T-EhG-G_ZPLILuNLDaxwnxecOoYcY	0.50	2021-12-26T23:05:21.286Z	84.92408855	445.87022152	27.30787040	1000	328.40002441	41.75000000	29.06888371	329.76904950	37.41509779	22.23891145	6cab1657-b6bc-4140-aeec-597e206f9f1c
170	78.71.108.22	VWeho20T-EhG-G_ZPLILuNLDaxwnxecOoYcY	0.80	2021-12-26T22:58:38.513Z	340.42102247	363.75790933	76.48910327	2000	314.40002441	348.75000000	69.31810730	281.87388976	340.36168454	77.81817329	72d3e202-0319-4532-8ec8-a71af3389dd2
171	78.71.108.22	VWeho20T-EhG-G_ZPLILuNLDaxwnxecOoYcY	0.80	2021-12-26T23:02:18.175Z	82.39038375	281.07688527	82.75229326	1000	5.40002441	267.75000000	63.32456080	2.74353293	264.96920309	65.39649092	7877c758-a239-44fe-99ba-114651295f43
172	78.71.108.22	VWeho20T-EhG-G_ZPLILuNLDaxwnxecOoYcY	0.20	2021-12-26T23:00:51.306Z	338.52314052	67.20199660	80.20647681	32000	272.40002441	81.75000000	46.87216658	204.97310384	113.70819493	88.69165476	798ff384-279b-4260-8ebf-61f57a071ed0
173	78.71.108.22	VWeho20T-EhG-G_ZPLILuNLDaxwnxecOoYcY	0.80	2021-12-26T23:03:06.141Z	197.92477021	499.82214968	91.17066692	1000	176.40002441	477.75000000	45.17742799	174.28755721	483.10702846	46.60541379	7c0a72c9-3ccb-408f-8ce3-1d275864183c
174	78.71.108.22	VWeho20T-EhG-G_ZPLILuNLDaxwnxecOoYcY	0.20	2021-12-26T23:04:37.700Z	253.75654498	26.84047347	84.63150306	0	228.40002441	419.75000000	59.36328832	234.68386323	422.00190355	47.50816530	7e2f298a-6140-4009-9f5d-b5e9d9a31ab7
175	78.71.108.22	VWeho20T-EhG-G_ZPLILuNLDaxwnxecOoYcY	0.80	2021-12-26T23:02:01.456Z	104.38555105	97.62958348	78.78067849	0	310.40002441	58.75000000	62.80127387	309.36359273	58.19323411	61.36204221	83b90fd4-e7b8-41f7-9d14-f88f3a55955b
176	78.71.108.22	VWeho20T-EhG-G_ZPLILuNLDaxwnxecOoYcY	0.50	2021-12-26T23:02:45.653Z	286.99013094	17.97368020	52.45319959	1000	224.40002441	19.75000000	29.83286778	221.50992733	15.43735859	33.40752128	883b4806-8c65-4a08-9107-ccb88e0e4894
177	78.71.108.22	VWeho20T-EhG-G_ZPLILuNLDaxwnxecOoYcY	0.20	2021-12-26T23:03:55.961Z	122.99835223	195.69615498	21.56329188	0	123.40002441	58.75000000	64.14047084	126.26054341	60.08317572	61.03194728	890155a3-4827-48d9-9b54-0d04d90c91e2
178	78.71.108.22	VWeho20T-EhG-G_ZPLILuNLDaxwnxecOoYcY	0.80	2021-12-26T23:00:10.764Z	297.12150992	46.99508217	54.14305688	1000	300.40002441	23.75000000	35.22782991	296.76111277	22.02077158	31.42677212	89b848e5-15ff-4ebd-b2b1-ebb44a7e6753
179	78.71.108.22	VWeho20T-EhG-G_ZPLILuNLDaxwnxecOoYcY	0.80	2021-12-26T23:05:45.656Z	49.44479800	30.32707426	69.82084293	0	133.40002441	90.75000000	80.77747211	132.36408663	87.16977432	81.17299970	8a1d2dd8-faf7-468d-a06c-f608afde6dfe
180	78.71.108.22	VWeho20T-EhG-G_ZPLILuNLDaxwnxecOoYcY	0.80	2021-12-26T23:05:41.425Z	254.74335402	248.08246860	78.64111461	1000	257.40002441	298.75000000	91.78779875	255.41402561	303.26897654	89.73372325	8bbb0d3b-23d5-45e2-9890-6dc8c58b81f9
181	78.71.108.22	VWeho20T-EhG-G_ZPLILuNLDaxwnxecOoYcY	0.20	2021-12-26T23:00:57.862Z	276.59081577	490.79012544	97.41665558	6000	76.40002441	77.75000000	85.44588931	76.38958895	78.11765917	98.02687365	8c84a8ee-2ea4-4d66-8e20-5884fa6684d0
182	78.71.108.22	VWeho20T-EhG-G_ZPLILuNLDaxwnxecOoYcY	0.80	2021-12-26T23:04:18.958Z	307.48270359	44.29387185	64.26267839	0	313.40002441	64.75000000	46.40043103	318.40179838	63.35936067	40.35080603	9302611c-252b-4217-8de1-6c8f50c7ebb5
183	78.71.108.22	VWeho20T-EhG-G_ZPLILuNLDaxwnxecOoYcY	0.50	2021-12-26T23:04:52.763Z	274.66281622	136.16584586	79.65931445	1000	99.40002441	129.75000000	42.95346319	94.32192463	128.65038475	37.22967330	96baf5bf-6599-4787-8703-61e77e0a90bb
184	78.71.108.22	VWeho20T-EhG-G_ZPLILuNLDaxwnxecOoYcY	0.50	2021-12-26T23:06:32.862Z	244.76157736	402.76773400	91.14567087	0	301.40002441	254.75000000	98.41239759	300.92213264	250.82893425	95.50557714	9736a131-c81b-4a49-ae03-e4643b8ca5dc
185	78.71.108.22	VWeho20T-EhG-G_ZPLILuNLDaxwnxecOoYcY	0.50	2021-12-26T23:07:04.413Z	352.25416331	385.94502758	50.92965386	0	339.40002441	390.75000000	70.34912935	348.44029099	402.72097892	59.80585318	98ef0b8b-9e18-4953-bcf7-c280aaab4fdd
186	78.71.108.22	VWeho20T-EhG-G_ZPLILuNLDaxwnxecOoYcY	0.50	2021-12-26T23:00:18.575Z	4.60699097	388.36182232	82.29016263	1000	288.40002441	25.75000000	43.84062043	284.95875044	24.05574543	36.14094686	9f6ae624-b0f6-4516-818f-87ab4c3b6bfb
187	78.71.108.22	VWeho20T-EhG-G_ZPLILuNLDaxwnxecOoYcY	0.80	2021-12-26T23:05:56.848Z	127.58008412	496.71572643	23.16915379	7000	104.40002441	496.75000000	63.28506933	113.02117379	493.76961744	83.73443051	a0653538-87ac-4b3d-b26c-dd67f13d94ec
188	78.71.108.22	VWeho20T-EhG-G_ZPLILuNLDaxwnxecOoYcY	0.20	2021-12-26T23:02:37.991Z	150.26856097	277.34345309	54.64321020	1000	126.40002441	492.75000000	71.25307011	122.14795774	481.79404865	75.15965261	a5461dee-e0a9-4799-bca3-e60592500070
189	78.71.108.22	VWeho20T-EhG-G_ZPLILuNLDaxwnxecOoYcY	0.50	2021-12-26T22:58:20.397Z	56.49148115	411.15535862	72.84724247	22000	81.40002441	410.75000000	71.44928271	129.08158921	408.64695002	97.66466260	a8ae4a4e-952b-48b1-911a-ee39a8e859b8
190	78.71.108.22	VWeho20T-EhG-G_ZPLILuNLDaxwnxecOoYcY	0.80	2021-12-26T23:03:35.839Z	72.15718640	443.15147324	89.77407672	1000	63.40002441	456.75000000	77.36924454	65.15084749	450.36142713	75.53670398	a8f39080-6836-41fd-95bc-b86460e0f3f4
191	78.71.108.22	VWeho20T-EhG-G_ZPLILuNLDaxwnxecOoYcY	0.80	2021-12-26T23:04:44.154Z	74.99579176	425.25860149	98.36661587	1000	131.40002441	470.75000000	35.34119409	135.30509215	470.20620750	21.87524459	a97fe0c0-257e-467f-aba7-d9bd6931529e
192	78.71.108.22	VWeho20T-EhG-G_ZPLILuNLDaxwnxecOoYcY	0.80	2021-12-26T22:59:07.024Z	131.45615377	268.44782910	63.95347110	0	138.40002441	266.75000000	61.29437168	156.92381387	247.43510357	75.26947518	aad5d0e3-fa35-41e0-9964-90803dc44a47
193	78.71.108.22	VWeho20T-EhG-G_ZPLILuNLDaxwnxecOoYcY	0.80	2021-12-26T23:03:46.145Z	31.04498376	200.30710222	51.88996274	1000	17.40002441	301.75000000	61.71709650	15.60431783	308.21507873	62.57216466	af42b6b4-eb2d-46c8-b6a1-011f24a6fd54
194	78.71.108.22	VWeho20T-EhG-G_ZPLILuNLDaxwnxecOoYcY	0.50	2021-12-26T23:04:06.104Z	269.29183059	109.86758120	60.50605976	1000	141.40002441	363.75000000	73.92563831	139.89842424	355.71263933	77.14741017	afc5de8a-e9ae-40f7-9679-beed5adda987
195	78.71.108.22	VWeho20T-EhG-G_ZPLILuNLDaxwnxecOoYcY	0.20	2021-12-26T23:05:03.728Z	96.83559048	264.80570463	53.60909410	0	332.40002441	-0.25000000	5.00000000	336.10238398	46.99475933	37.96195813	b1d80c1f-7668-4029-a6bb-b3e099e422c7
196	78.71.108.22	VWeho20T-EhG-G_ZPLILuNLDaxwnxecOoYcY	0.20	2021-12-26T22:59:19.545Z	25.46849593	428.23628804	97.19072759	0	32.40002441	335.75000000	22.82542442	35.39999301	329.16308652	22.73239648	b2185dcc-0d77-4dd6-96b0-3c2618b9abb4
197	78.71.108.22	VWeho20T-EhG-G_ZPLILuNLDaxwnxecOoYcY	0.50	2021-12-26T23:04:55.921Z	236.13847318	211.05922367	94.15424317	0	92.40002441	459.75000000	91.30169768	91.67816977	463.26879070	85.14176758	b4113b14-f4b0-42c1-b64c-4ac11087e615
198	78.71.108.22	VWeho20T-EhG-G_ZPLILuNLDaxwnxecOoYcY	0.80	2021-12-26T23:02:26.849Z	113.21112669	404.68929398	66.57836587	3000	113.40002441	403.75000000	67.95586803	125.95879284	372.36923459	78.01216335	b9079395-5004-4190-b362-11069bb42d4d
199	78.71.108.22	VWeho20T-EhG-G_ZPLILuNLDaxwnxecOoYcY	0.80	2021-12-26T22:59:56.742Z	325.18158677	75.06798934	65.15731767	1000	330.40002441	30.75000000	27.58622845	336.45115758	34.07075285	20.40990718	ba4a1699-7313-4f55-9233-fb74fbc1915b
200	78.71.108.22	VWeho20T-EhG-G_ZPLILuNLDaxwnxecOoYcY	0.50	2021-12-26T23:00:27.573Z	216.35516852	281.33309692	55.65868599	0	112.40002441	371.75000000	87.78382539	110.62045930	374.40078109	75.31497288	bd5f4f6f-17e2-413a-877b-3f4a4cd05606
201	78.71.108.22	VWeho20T-EhG-G_ZPLILuNLDaxwnxecOoYcY	0.50	2021-12-26T23:01:28.868Z	159.67742529	426.98356716	62.14554022	3000	146.40002441	483.75000000	50.08991915	148.97545666	496.38750214	66.57544327	c04877e5-f875-4d9c-96f0-d2601ab982b0
202	78.71.108.22	VWeho20T-EhG-G_ZPLILuNLDaxwnxecOoYcY	0.50	2021-12-26T23:05:10.985Z	187.55614460	234.96279913	60.56589460	1000	223.40002441	233.75000000	100.62305899	218.69597621	237.41967795	96.79755296	c1954269-2ab5-4e7b-9ab1-680bef4b4fc3
203	78.71.108.22	VWeho20T-EhG-G_ZPLILuNLDaxwnxecOoYcY	0.80	2021-12-26T22:58:58.018Z	335.04804367	179.79450596	81.35050544	8000	296.40002441	159.75000000	68.94200461	329.36982449	110.89962847	88.04345335	c38b5a8b-443f-4d5f-b39d-234f0eb97bbe
204	78.71.108.22	VWeho20T-EhG-G_ZPLILuNLDaxwnxecOoYcY	0.50	2021-12-26T23:03:10.789Z	114.08934252	177.93170951	89.02342415	0	118.40002441	185.75000000	46.09772229	118.41148102	185.87550457	24.66559552	c44ef348-57c1-4168-913a-1e048a8cf138
205	78.71.108.22	VWeho20T-EhG-G_ZPLILuNLDaxwnxecOoYcY	0.50	2021-12-26T22:58:31.345Z	25.47147914	178.23542974	24.70288831	1000	25.40002441	174.75000000	35.22782991	36.36751335	168.88536800	40.81739455	c9742254-438c-473d-b014-fb274e2e3a6f
206	78.71.108.22	VWeho20T-EhG-G_ZPLILuNLDaxwnxecOoYcY	0.50	2021-12-26T23:01:01.919Z	29.82883801	363.05346955	34.37270933	1000	30.40002441	381.75000000	27.51363298	27.84785166	385.30757752	25.74025821	c98310d8-5aa1-42a4-8e35-aa24781404b3
207	78.71.108.22	VWeho20T-EhG-G_ZPLILuNLDaxwnxecOoYcY	0.80	2021-12-26T23:00:01.614Z	165.58217859	187.28753823	22.16195727	20000	165.40002441	183.75000000	32.64965543	136.31637752	219.99570215	78.10832518	cb008bec-3cb3-4331-828c-4dae9023fd43
208	78.71.108.22	VWeho20T-EhG-G_ZPLILuNLDaxwnxecOoYcY	0.20	2021-12-26T23:05:28.647Z	293.30211798	210.81281062	68.25393319	0	314.40002441	239.75000000	102.41581909	323.82366901	253.07071999	97.24263624	d23192c4-33c9-466a-bd88-2bd2285b04bc
209	78.71.108.22	VWeho20T-EhG-G_ZPLILuNLDaxwnxecOoYcY	0.50	2021-12-26T23:07:26.590Z	59.25490947	17.81711944	56.28582731	1000	207.40002441	276.75000000	48.76474136	201.73704468	277.93148202	45.04063898	d30079b8-a820-40df-9222-f8d3dad95c5d
210	78.71.108.22	VWeho20T-EhG-G_ZPLILuNLDaxwnxecOoYcY	0.20	2021-12-26T22:59:30.750Z	70.85226542	278.90520232	40.38024662	1000	299.40002441	290.75000000	62.93647591	301.02855634	290.78826773	62.19247587	d33c202f-31a8-485e-b01a-3b6b851a005b
211	78.71.108.22	VWeho20T-EhG-G_ZPLILuNLDaxwnxecOoYcY	0.80	2021-12-26T23:00:06.921Z	56.43711948	343.90801260	73.91438207	11000	72.40002441	342.75000000	79.90619500	112.06932940	371.87904455	98.08881784	dd5dfa00-6932-4843-8f61-845f3e9ea575
212	78.71.108.22	VWeho20T-EhG-G_ZPLILuNLDaxwnxecOoYcY	0.50	2021-12-26T23:01:10.966Z	207.49685948	263.97744765	23.71892724	1000	296.40002441	334.75000000	47.70744177	296.06523761	328.64373783	52.18455535	e1d8bb59-ebc0-4ef9-b8cd-0426db57cba5
213	78.71.108.22	VWeho20T-EhG-G_ZPLILuNLDaxwnxecOoYcY	0.50	2021-12-26T23:00:22.234Z	295.32247104	280.05531400	57.59641801	1000	317.40002441	290.75000000	29.20616373	314.71682163	286.40066263	26.34848901	e8a383f3-adee-4a49-bda1-fdee0895f6e7
214	78.71.108.22	VWeho20T-EhG-G_ZPLILuNLDaxwnxecOoYcY	0.80	2021-12-26T23:03:26.185Z	93.19242798	492.91988268	62.81006724	1000	88.40002441	380.75000000	24.69817807	85.41291528	378.61783898	23.29872621	eae1d8cb-93e9-4ad2-a14f-d0a76f2d3cc4
215	78.71.108.22	VWeho20T-EhG-G_ZPLILuNLDaxwnxecOoYcY	0.50	2021-12-26T23:07:19.503Z	32.18510639	30.24808062	39.98284854	0	308.40002441	131.75000000	69.92138443	314.76485073	132.04886550	67.83607645	ed25d0a3-701a-438f-aca1-91acc2d20ecc
216	78.71.108.22	VWeho20T-EhG-G_ZPLILuNLDaxwnxecOoYcY	0.50	2021-12-26T23:04:26.452Z	200.72429801	406.36643472	95.22047827	0	220.40002441	320.75000000	90.37698822	221.15224991	313.61409900	90.14635645	ed4ad985-25ad-4531-bfd7-8190f89f07ed
217	78.71.108.22	VWeho20T-EhG-G_ZPLILuNLDaxwnxecOoYcY	0.50	2021-12-26T23:01:38.354Z	78.20333247	312.15025563	58.16814584	1000	211.40002441	334.75000000	46.40043103	212.59857638	333.20746832	47.21596127	efd0a8a6-4f25-43c9-9d4a-ba513112e537
218	78.71.108.22	VWeho20T-EhG-G_ZPLILuNLDaxwnxecOoYcY	0.80	2021-12-26T23:07:08.328Z	351.96026500	483.21132050	31.29892829	0	256.40002441	452.75000000	52.63078947	254.35714765	444.47162110	47.25004495	f3152c7d-b129-4d62-a6b4-a575576d0989
219	78.71.108.22	VWeho20T-EhG-G_ZPLILuNLDaxwnxecOoYcY	0.50	2021-12-26T23:06:18.851Z	23.71661980	205.73517072	67.16799546	1000	47.40002441	226.75000000	73.66138744	53.38801496	224.64443561	74.53752407	f41f5f88-138e-41b8-b925-7b343e76a726
220	78.71.108.22	VWeho20T-EhG-G_ZPLILuNLDaxwnxecOoYcY	0.50	2021-12-26T22:59:44.233Z	197.70823850	477.61034800	61.57525164	1000	180.40002441	452.75000000	30.41381265	180.06691985	452.71054931	25.10771219	f4aa31b6-d6c7-4bff-baa9-7ab8e4c4b658
221	78.71.108.22	VWeho20T-EhG-G_ZPLILuNLDaxwnxecOoYcY	0.80	2021-12-26T23:04:09.938Z	223.54722397	250.15810560	95.13280220	0	217.40002441	260.75000000	101.01980004	227.03455162	260.51938636	95.69046240	f5e8e7bd-c798-461e-a5b2-1afd3f65516a
222	78.71.108.22	VWeho20T-EhG-G_ZPLILuNLDaxwnxecOoYcY	0.80	2021-12-26T23:00:42.245Z	6.31339183	450.35407475	33.51564135	1000	6.40002441	460.75000000	34.48187930	3.48363698	460.17399722	34.33695605	f95191fa-6c5a-40cf-9d9f-d421679875d9
223	78.71.108.22	VWeho20T-EhG-G_ZPLILuNLDaxwnxecOoYcY	0.20	2021-12-26T23:05:33.128Z	188.21621069	220.56428172	61.48060486	1000	166.40002441	195.75000000	32.01562119	161.91964367	193.58717584	25.33371935	fdb2b966-76d2-4577-ac1f-880e5ea64ddc
224	188.148.17.188	MZumVwD8-ABG1-o8g6J_0Xuje1u7sRmTSD4U	0.20	2022-01-27T15:33:06.642Z	39.71563988	485.01961034	60.56401783	0	120.50000000	320.28125000	5.00000000	32.42222281	497.65892412	62.78069016	928e0a3c-f48d-4c2b-bb8e-f442c2a945cf
225	188.148.17.188	MZumVwD8-ABG1-o8g6J_0Xuje1u7sRmTSD4U	0.50	2022-01-27T15:32:57.381Z	236.59322550	45.57789682	38.56740655	0	294.50000000	409.28125000	5.00000000	256.58243764	38.38315135	21.64127017	e29283e6-6a0a-4725-8516-36afe90132e1
226	49.196.82.163	pb9c9wyL-UsuwBa-6FXKGqVSFKTWxKfjJODU	0.20	2021-12-26T22:38:50.353Z	21.92376501	97.76501797	62.62079598	0	176.00000000	458.07812500	5.00000000	172.25256201	459.29123058	32.69500486	0566e76f-4d71-42d7-bd63-0db74c3d3abc
227	49.196.82.163	pb9c9wyL-UsuwBa-6FXKGqVSFKTWxKfjJODU	0.50	2021-12-26T22:40:35.068Z	243.62373744	234.25295062	26.03131040	0	95.00000000	345.07812500	76.02631123	93.79724398	347.16532631	80.74572117	308331d9-7ea7-46de-8c95-0410aaee5816
228	49.196.82.163	pb9c9wyL-UsuwBa-6FXKGqVSFKTWxKfjJODU	0.50	2021-12-26T22:38:31.966Z	221.86735971	172.46515058	26.73163700	0	144.00000000	112.07812500	5.00000000	138.73062371	99.74735464	41.71527126	4077ef9a-302b-4812-bc45-d26611351a71
229	49.196.82.163	pb9c9wyL-UsuwBa-6FXKGqVSFKTWxKfjJODU	0.80	2021-12-26T22:39:08.706Z	322.18075258	228.72447900	33.20287391	0	320.00000000	261.07812500	5.00000000	301.40752841	340.19705979	83.85010084	4137e8e0-7b09-4fd5-8109-e042a3caeb0a
230	49.196.82.163	pb9c9wyL-UsuwBa-6FXKGqVSFKTWxKfjJODU	0.50	2021-12-26T22:40:20.839Z	279.31342703	426.53399497	67.64847989	1000	192.00000000	411.07812500	31.78049716	204.52028283	415.63112341	20.52568714	430c3337-a9bb-471d-a17d-7b8c8a4ec2aa
231	49.196.82.163	pb9c9wyL-UsuwBa-6FXKGqVSFKTWxKfjJODU	0.80	2021-12-26T22:40:52.586Z	45.07304019	157.38746295	59.62291387	0	45.00000000	135.07812500	46.17358552	34.28118122	80.53523079	80.26409092	58deff04-bc10-4d83-a204-7725443fe54e
232	49.196.82.163	pb9c9wyL-UsuwBa-6FXKGqVSFKTWxKfjJODU	0.80	2021-12-26T22:41:27.115Z	51.20889908	71.57545662	77.52268049	0	216.00000000	70.07812500	96.74709298	304.08349831	19.32731696	28.56696080	89695928-0cde-4093-889b-1aad43f7dd1f
233	49.196.82.163	pb9c9wyL-UsuwBa-6FXKGqVSFKTWxKfjJODU	0.20	2021-12-26T22:39:22.050Z	1.68224718	46.79121862	90.54412032	0	43.00000000	282.07812500	5.00000000	39.40773598	275.03032368	65.08936919	b775523e-de77-49fd-80e0-e14ef011905b
234	49.196.82.163	pb9c9wyL-UsuwBa-6FXKGqVSFKTWxKfjJODU	0.20	2021-12-26T22:37:53.464Z	16.27166145	178.89183639	36.44752443	0	29.00000000	202.07812500	5.00000000	53.10119313	280.00230160	92.68121028	dfedcadd-8ea7-42de-a29b-b99a47446820
235	49.196.82.163	pb9c9wyL-UsuwBa-6FXKGqVSFKTWxKfjJODU	0.80	2021-12-26T22:41:38.680Z	129.96925922	224.90988936	69.25731161	0	174.00000000	232.07812500	76.65507159	176.20561393	227.85749114	76.83253142	e92dfd06-2898-4881-835d-9948a54c4dd3
236	64.229.109.226	oJQvamoa-nfYodEUaquK_4p1MUPM1XOPv-NU	0.80	2021-12-27T05:18:28.133Z	157.56205978	307.64398390	60.52030921	0	168.50000000	332.43334961	12.04159458	170.20110502	331.35416919	60.54035276	07d9721a-3741-4cb9-8380-1c646d30bb95
237	64.229.109.226	oJQvamoa-nfYodEUaquK_4p1MUPM1XOPv-NU	0.20	2021-12-27T05:18:33.746Z	331.96962112	147.06017443	51.23173384	0	39.50000000	273.43334961	16.12451550	12.36972874	254.61993032	97.03783523	0ffc4e02-28bf-499e-9a92-fa4924bc2c8d
238	64.229.109.226	oJQvamoa-nfYodEUaquK_4p1MUPM1XOPv-NU	0.80	2021-12-27T05:18:15.322Z	146.72489518	302.29658035	42.22933696	0	142.50000000	312.43334961	7.07106781	140.87620434	309.04060055	23.18104791	13367621-e627-4c92-87e1-7de133e86751
239	64.229.109.226	oJQvamoa-nfYodEUaquK_4p1MUPM1XOPv-NU	0.50	2021-12-27T05:17:33.412Z	66.61626848	166.80010048	43.17378534	33000	71.50000000	175.43334961	34.82814953	102.47882752	165.17069940	84.69171961	1451adc8-e8fd-4b16-8b39-032107c812a9
240	64.229.109.226	oJQvamoa-nfYodEUaquK_4p1MUPM1XOPv-NU	0.50	2021-12-27T05:18:21.076Z	81.94502413	445.75702839	26.65688163	0	87.50000000	456.43334961	7.21110255	95.62148967	481.91274066	56.91495020	253f8984-4138-49fb-90e0-5e92b3f5d58a
241	64.229.109.226	oJQvamoa-nfYodEUaquK_4p1MUPM1XOPv-NU	0.50	2021-12-27T05:18:00.460Z	74.92228390	28.35116823	74.76788433	0	23.50000000	69.43334961	17.49285568	0.01576486	99.91176004	46.85128757	2dead8a6-a4e5-4fa6-adb8-a322cb913bf0
242	64.229.109.226	oJQvamoa-nfYodEUaquK_4p1MUPM1XOPv-NU	0.50	2021-12-27T05:18:43.527Z	320.13472399	324.86152695	30.36944716	3000	242.50000000	85.43334961	13.89244399	240.23162510	78.48252504	45.12375429	3079928d-eb85-4671-84fe-0ceb8de2a5ee
243	64.229.109.226	oJQvamoa-nfYodEUaquK_4p1MUPM1XOPv-NU	0.50	2021-12-27T05:17:47.535Z	158.61582136	14.63046173	92.56153075	0	151.50000000	76.43334961	8.24621125	150.63113244	65.88999986	50.82724946	3a352930-cd56-446b-92bf-f6989ffa6512
244	64.229.109.226	oJQvamoa-nfYodEUaquK_4p1MUPM1XOPv-NU	0.50	2021-12-27T05:19:15.675Z	38.89758360	334.10506199	82.25517952	0	57.50000000	74.43334961	456.08003684	278.12702019	42.40697697	36.85405149	455bb0be-bd9e-47a7-acfc-1fa09fff0a16
245	64.229.109.226	oJQvamoa-nfYodEUaquK_4p1MUPM1XOPv-NU	0.20	2021-12-27T05:19:20.173Z	30.80730599	79.34510389	89.47467851	0	223.50000000	358.43334961	371.51715977	98.72928409	108.37303628	64.16733702	5fb9dcd2-594d-43d3-984e-e2000c7b1407
246	64.229.109.226	oJQvamoa-nfYodEUaquK_4p1MUPM1XOPv-NU	0.80	2021-12-27T05:17:13.018Z	149.30214261	75.10771117	43.19966557	0	241.50000000	177.43334961	191.65855055	297.80926995	192.67169016	24.09128954	75bd958e-d701-4cba-a84f-94d036d14795
247	64.229.109.226	oJQvamoa-nfYodEUaquK_4p1MUPM1XOPv-NU	0.20	2021-12-27T05:15:53.888Z	317.94458210	265.02733354	71.05905730	65000	321.50000000	128.43334961	43.84062043	329.55391869	138.16177968	96.93471423	8e05bc9e-913d-4ae9-95ab-2dcd1e748df0
248	64.229.109.226	oJQvamoa-nfYodEUaquK_4p1MUPM1XOPv-NU	0.80	2021-12-27T05:17:22.248Z	231.87239284	354.11989048	64.26874483	1000	257.50000000	390.43334961	23.85372088	256.85502676	392.36658306	33.65171618	c8618a3d-b830-4dcf-a153-d5c5dd04b8fa
249	64.229.109.226	oJQvamoa-nfYodEUaquK_4p1MUPM1XOPv-NU	0.80	2021-12-27T05:18:09.096Z	246.22159896	167.60419304	38.37477595	2000	251.50000000	178.43334961	20.39607805	240.91982120	162.58705390	44.58234488	c989ef8a-10d7-4d53-9c86-078cc7518058
250	64.229.109.226	oJQvamoa-nfYodEUaquK_4p1MUPM1XOPv-NU	0.20	2021-12-27T05:19:28.996Z	127.82949530	126.50281771	27.86733339	0	146.50000000	96.43334961	80.15609771	171.58498374	76.53494854	30.43739764	db830268-f36b-4916-bd76-a81c367b155a
251	64.229.109.226	oJQvamoa-nfYodEUaquK_4p1MUPM1XOPv-NU	0.50	2021-12-27T05:17:41.182Z	305.41893461	480.51524322	60.96538138	4000	290.50000000	468.43334961	33.54101966	268.66231952	436.10351660	58.94253440	dd0c0ad8-7b46-4da6-80ab-3f4bef062804
252	64.229.109.226	oJQvamoa-nfYodEUaquK_4p1MUPM1XOPv-NU	0.50	2021-12-27T05:16:45.450Z	345.22116260	215.95569384	31.27607403	1000	325.50000000	222.43334961	19.41648784	319.64811673	220.74991800	23.71731332	dd6e4599-c1cc-4cc4-b26a-16edbbfdfeee
253	64.229.109.226	oJQvamoa-nfYodEUaquK_4p1MUPM1XOPv-NU	0.50	2021-12-27T05:17:03.795Z	58.68023462	317.77460332	62.72304504	0	49.50000000	335.43334961	35.00000000	20.48517769	353.08870878	69.76320508	df49264f-153b-46ec-921b-56529cde8ee2
254	64.229.109.226	oJQvamoa-nfYodEUaquK_4p1MUPM1XOPv-NU	0.80	2021-12-27T05:16:14.405Z	172.45769833	78.86888588	84.15366523	0	164.50000000	69.43334961	37.48332963	192.57522213	475.27869048	40.28982756	f43abc53-d5b3-4e95-966f-df96aea21438
255	64.229.109.226	oJQvamoa-nfYodEUaquK_4p1MUPM1XOPv-NU	0.20	2021-12-27T05:17:54.209Z	204.88225424	71.77828355	90.21976544	0	255.50000000	171.43334961	55.15432893	249.22316771	153.01883515	87.22150695	f853830a-69fd-4f92-aa78-1ed7d62b552d
256	47.222.64.100	ab9TgTFP-RsIsZnXGFxtqVVyTWanroUuFxgs	0.20	2021-12-26T23:16:34.926Z	213.61405080	98.18522506	79.12277384	0	184.00000000	192.00000000	201.35789033	52.42704406	39.44072970	91.00661612	8e076105-b7ba-4097-9773-8bfa54920ee8
257	47.222.64.100	ab9TgTFP-RsIsZnXGFxtqVVyTWanroUuFxgs	0.80	2021-12-26T23:16:00.142Z	34.53137324	17.06603521	52.05198654	1000	35.00000000	27.00000000	45.12205669	18.92134296	33.13904831	35.18122235	915bc5ff-d3e9-4af7-9c6d-224e76403028
258	108.218.248.74	XP48mLcJ-VqN7mDr5Kwz4ChJhHfmS2dD3AOk	0.20	2021-12-26T22:44:38.420Z	238.20970319	355.09596709	86.12924178	0	109.50000000	333.68750000	5.00000000	96.32525441	348.58596173	69.98631641	068c4e35-827e-4772-8079-03651888c4d5
259	108.218.248.74	XP48mLcJ-VqN7mDr5Kwz4ChJhHfmS2dD3AOk	0.50	2021-12-26T22:38:16.577Z	150.46065471	374.73459719	69.66088034	5000	167.50000000	353.68750000	52.83937925	117.75871982	300.19685880	73.59130291	0a6e369b-2f5e-472e-ba13-c11e178a4f5c
260	108.218.248.74	XP48mLcJ-VqN7mDr5Kwz4ChJhHfmS2dD3AOk	0.50	2021-12-26T22:42:54.659Z	293.67933107	12.36955202	69.81123841	0	332.50000000	25.68750000	5.00000000	331.10593590	29.41293913	27.18932877	0d89a0ec-f443-4db0-ac95-cf8c86812702
261	108.218.248.74	XP48mLcJ-VqN7mDr5Kwz4ChJhHfmS2dD3AOk	0.20	2021-12-26T22:42:04.607Z	268.28930268	161.28314703	57.37983020	0	198.50000000	37.68750000	90.47098983	215.57504336	67.26228069	57.69457782	158f3dc5-8331-4890-a2c3-98ef9cbf76e0
262	108.218.248.74	XP48mLcJ-VqN7mDr5Kwz4ChJhHfmS2dD3AOk	0.50	2021-12-26T22:44:23.026Z	305.32608859	35.49148343	52.69502177	100000	191.50000000	293.68750000	5.00000000	188.36949484	295.22373792	20.26062120	24dd06aa-3cc4-41b6-8e87-3617ea91a7b6
263	108.218.248.74	XP48mLcJ-VqN7mDr5Kwz4ChJhHfmS2dD3AOk	0.20	2021-12-26T22:43:08.121Z	118.85489284	358.14667476	70.88241655	0	112.50000000	360.68750000	5.00000000	78.35382553	365.71677943	69.69021093	2a065dcf-3ae5-481b-83b8-bd3cf4aa992e
264	108.218.248.74	XP48mLcJ-VqN7mDr5Kwz4ChJhHfmS2dD3AOk	0.50	2021-12-26T22:43:02.268Z	47.53096632	98.12830866	38.79085488	0	216.50000000	357.68750000	5.00000000	237.24792643	369.27611322	88.49934378	2ff61395-7369-4d05-a40a-2e626c42b0cc
265	108.218.248.74	XP48mLcJ-VqN7mDr5Kwz4ChJhHfmS2dD3AOk	0.20	2021-12-26T22:41:34.183Z	53.27582412	425.13991802	41.97094834	0	251.50000000	328.68750000	5.00000000	282.38397493	310.44806934	74.25138005	32649c26-1208-4596-98fe-58617e539edb
266	108.218.248.74	XP48mLcJ-VqN7mDr5Kwz4ChJhHfmS2dD3AOk	0.50	2021-12-26T22:39:58.564Z	231.37742458	343.84684277	74.03954718	0	251.50000000	386.68750000	38.20994635	307.07380424	443.52147112	86.10386730	3289c9f1-d260-4d94-9076-88b35b3e00c7
267	108.218.248.74	XP48mLcJ-VqN7mDr5Kwz4ChJhHfmS2dD3AOk	0.50	2021-12-26T22:39:14.896Z	239.42188037	15.52965468	37.87764357	1000	323.50000000	489.68750000	52.69724851	328.66836492	499.65532553	49.13548797	33c493b7-3e91-4c50-a763-70269786661b
268	108.218.248.74	XP48mLcJ-VqN7mDr5Kwz4ChJhHfmS2dD3AOk	0.20	2021-12-26T22:43:48.265Z	128.21427004	114.39267885	88.87831604	0	120.50000000	131.68750000	5.00000000	111.98370070	126.18560501	47.69323439	33cf17b4-ff58-4ef8-b2e8-1b9fffec6685
269	108.218.248.74	XP48mLcJ-VqN7mDr5Kwz4ChJhHfmS2dD3AOk	0.50	2021-12-26T22:43:33.140Z	97.43846776	444.45322249	52.60037400	0	18.50000000	381.68750000	14.31782106	49.70655312	386.08803167	70.59988393	3be3e32b-af56-4223-bff3-88a1f973c925
270	108.218.248.74	XP48mLcJ-VqN7mDr5Kwz4ChJhHfmS2dD3AOk	0.80	2021-12-26T22:41:26.116Z	302.93890260	13.20627512	49.39150707	0	310.50000000	56.68750000	5.00000000	303.68887493	101.50538656	47.32649541	434df77c-7419-46e4-a4e9-91b02e8c4dd7
271	108.218.248.74	XP48mLcJ-VqN7mDr5Kwz4ChJhHfmS2dD3AOk	0.20	2021-12-26T22:44:36.473Z	176.50829341	379.44207942	83.86127887	0	180.50000000	422.68750000	5.00000000	179.96852873	439.63420561	34.62900451	439b0a20-0464-4a80-8fec-525deb816c40
272	108.218.248.74	XP48mLcJ-VqN7mDr5Kwz4ChJhHfmS2dD3AOk	0.50	2021-12-26T22:41:50.800Z	323.83907092	142.99519084	25.03763229	0	272.50000000	208.68750000	72.47068373	303.21556004	242.36805266	89.87227096	45e896d0-9655-4396-a66f-741f8b301924
273	108.218.248.74	XP48mLcJ-VqN7mDr5Kwz4ChJhHfmS2dD3AOk	0.20	2021-12-26T22:41:36.970Z	202.57390541	449.57423979	77.11477341	0	224.50000000	444.68750000	5.00000000	235.13845935	464.01580561	45.50626815	4a0657c7-e47d-4c78-a800-312906f7ee43
274	108.218.248.74	XP48mLcJ-VqN7mDr5Kwz4ChJhHfmS2dD3AOk	0.20	2021-12-26T22:41:29.231Z	350.78347382	497.43400609	26.14552489	0	286.50000000	449.68750000	5.00000000	283.69033317	430.06829817	37.59579753	52316467-8103-4499-b832-33506cd013f1
275	108.218.248.74	XP48mLcJ-VqN7mDr5Kwz4ChJhHfmS2dD3AOk	0.80	2021-12-26T22:44:04.237Z	177.48288770	337.87946780	72.48579502	0	187.50000000	324.68750000	15.00000000	183.15030496	327.35311716	90.02104977	5332e9c2-07fa-4405-ba1d-68c2d08f4ea2
276	108.218.248.74	XP48mLcJ-VqN7mDr5Kwz4ChJhHfmS2dD3AOk	0.20	2021-12-26T22:41:08.666Z	1.02948148	68.08526460	81.88680787	0	32.50000000	76.68750000	5.00000000	11.06718811	62.25288679	76.13318072	556491b9-0e03-4990-8728-22d5317841c4
277	108.218.248.74	XP48mLcJ-VqN7mDr5Kwz4ChJhHfmS2dD3AOk	0.50	2021-12-26T22:42:41.449Z	202.07273732	321.04924726	42.47585535	0	161.50000000	53.68750000	28.63564213	185.42839906	71.84003616	85.27020445	56f8686e-a886-4993-a646-8247330c55a8
278	108.218.248.74	XP48mLcJ-VqN7mDr5Kwz4ChJhHfmS2dD3AOk	0.50	2021-12-26T22:43:29.688Z	179.69537868	461.83701650	74.83132618	0	64.50000000	394.68750000	5.00000000	65.43219262	404.29114290	58.42447019	5ac7088c-347f-4937-8481-34751776a793
279	108.218.248.74	XP48mLcJ-VqN7mDr5Kwz4ChJhHfmS2dD3AOk	0.20	2021-12-26T22:42:25.223Z	203.96959406	171.98839303	71.13361003	0	43.50000000	344.68750000	28.17800561	79.29470305	363.54879332	87.94803000	6952ea18-689a-419c-9e69-6536142d2e07
280	108.218.248.74	XP48mLcJ-VqN7mDr5Kwz4ChJhHfmS2dD3AOk	0.80	2021-12-26T22:43:10.792Z	21.93218752	215.74509467	37.07044090	0	23.50000000	152.68750000	5.00000000	7.93540341	162.76715142	59.46898470	6d0964f9-7377-488b-9a5d-0eb971c5ec28
281	108.218.248.74	XP48mLcJ-VqN7mDr5Kwz4ChJhHfmS2dD3AOk	0.50	2021-12-26T22:40:57.299Z	230.65970176	64.81529486	34.26873774	0	217.50000000	352.68750000	5.00000000	210.96288214	378.55601111	71.12741300	70b12cee-b0a9-4be2-8b35-098775fd572a
282	108.218.248.74	XP48mLcJ-VqN7mDr5Kwz4ChJhHfmS2dD3AOk	0.80	2021-12-26T22:44:14.608Z	154.27709994	153.18977200	33.22646176	4000	147.50000000	146.68750000	22.20360331	164.68118309	153.92830557	52.57359790	81844285-05c8-49cf-bdf1-f1707e3c54eb
283	108.218.248.74	XP48mLcJ-VqN7mDr5Kwz4ChJhHfmS2dD3AOk	0.80	2021-12-26T22:41:44.641Z	55.92470341	332.33147793	92.00251802	0	54.50000000	326.68750000	5.00000000	48.92954716	323.74207213	25.22477804	863141db-163c-4f41-a4a8-5a1b8e7d9f6d
284	108.218.248.74	XP48mLcJ-VqN7mDr5Kwz4ChJhHfmS2dD3AOk	0.80	2021-12-26T22:40:15.037Z	221.28030261	468.10523650	55.18750928	1000	221.50000000	464.68750000	47.20169488	200.33641064	461.76260654	43.10329633	89ccf9c2-d74c-444b-8005-e5d06e474e35
285	108.218.248.74	XP48mLcJ-VqN7mDr5Kwz4ChJhHfmS2dD3AOk	0.50	2021-12-26T22:42:36.603Z	90.50361653	485.70197475	68.71151538	0	60.50000000	458.68750000	32.55764119	45.27020312	484.79787187	66.45306761	89e3831d-2f9d-4501-8cb1-c0fa0f209e2e
286	108.218.248.74	XP48mLcJ-VqN7mDr5Kwz4ChJhHfmS2dD3AOk	0.80	2021-12-26T22:43:00.024Z	121.03673711	306.94861780	52.21980787	0	46.50000000	290.68750000	5.00000000	59.34122890	298.72303906	63.32725787	8a8ca0fe-2f4d-47d2-8953-dcc52b67706d
287	108.218.248.74	XP48mLcJ-VqN7mDr5Kwz4ChJhHfmS2dD3AOk	0.80	2021-12-26T22:43:13.308Z	340.11126780	281.88896218	26.64337755	0	210.50000000	297.68750000	5.00000000	223.47209638	295.07778604	93.15042107	8d6dc5d2-92e8-4e64-910e-21960033b2fd
288	108.218.248.74	XP48mLcJ-VqN7mDr5Kwz4ChJhHfmS2dD3AOk	0.50	2021-12-26T22:43:43.056Z	327.10799112	92.03989059	54.98380935	0	299.50000000	104.68750000	5.00000000	287.38287219	106.47248905	41.73171658	8e3685ab-330b-4954-90de-373f7fdbf072
289	108.218.248.74	XP48mLcJ-VqN7mDr5Kwz4ChJhHfmS2dD3AOk	0.20	2021-12-26T22:41:40.930Z	169.33594659	187.69601463	82.66235700	0	209.50000000	74.68750000	5.00000000	201.00019053	73.77012365	49.74825723	90f5dd54-4bab-45d3-9f9c-7170b4d753ed
290	108.218.248.74	XP48mLcJ-VqN7mDr5Kwz4ChJhHfmS2dD3AOk	0.80	2021-12-26T22:43:58.099Z	95.64481442	423.82188964	37.74939000	0	57.50000000	381.68750000	15.00000000	56.08701827	375.61731443	37.05275313	915ee5ad-d117-4070-8d95-b35894eab91b
291	108.218.248.74	XP48mLcJ-VqN7mDr5Kwz4ChJhHfmS2dD3AOk	0.20	2021-12-26T22:44:51.714Z	70.26214420	16.15882032	74.53368538	0	185.50000000	187.68750000	5.00000000	36.32002185	61.11517142	74.82441503	93fdbace-cb70-4e17-a880-d96009e5297a
292	108.218.248.74	XP48mLcJ-VqN7mDr5Kwz4ChJhHfmS2dD3AOk	0.80	2021-12-26T22:42:57.594Z	208.82921014	497.69867802	79.49915313	0	244.50000000	457.68750000	6.08276253	238.75001968	493.37399700	84.27264789	a02fb754-54eb-47e8-a020-50d174bfb35e
293	108.218.248.74	XP48mLcJ-VqN7mDr5Kwz4ChJhHfmS2dD3AOk	0.50	2021-12-26T22:38:54.114Z	273.49317306	378.80483869	73.29699942	1000	274.50000000	329.68750000	48.66210024	286.47589762	323.10002097	41.08386187	a0369ad2-b84b-40f7-a599-79c076a61ce2
294	108.218.248.74	XP48mLcJ-VqN7mDr5Kwz4ChJhHfmS2dD3AOk	0.20	2021-12-26T22:41:02.949Z	272.16363372	117.88477596	83.53066761	0	251.50000000	384.68750000	5.00000000	251.10834093	380.77323902	57.04569852	a4a15af2-405b-4bfa-a9cf-3d409dc7ca41
295	108.218.248.74	XP48mLcJ-VqN7mDr5Kwz4ChJhHfmS2dD3AOk	0.80	2021-12-26T22:40:25.986Z	115.05357197	454.44016493	26.52269467	1000	119.50000000	448.68750000	19.41648784	120.98457125	445.68399101	26.91417376	a6f8af42-1098-4444-a5d1-27e7db3ee5c5
296	108.218.248.74	XP48mLcJ-VqN7mDr5Kwz4ChJhHfmS2dD3AOk	0.20	2021-12-26T22:41:20.004Z	195.52692449	258.69192321	20.03557211	0	197.50000000	259.68750000	5.00000000	211.31497647	272.54517754	52.07924425	ae97084c-ce5f-4739-b769-6951d7757062
297	108.218.248.74	XP48mLcJ-VqN7mDr5Kwz4ChJhHfmS2dD3AOk	0.20	2021-12-26T22:42:17.925Z	207.12496536	98.24088640	69.28619838	0	200.50000000	313.68750000	24.41311123	229.61410665	331.50512847	82.03595780	af9004d1-dad3-4a0a-a5f5-6e0d5c6876a6
298	108.218.248.74	XP48mLcJ-VqN7mDr5Kwz4ChJhHfmS2dD3AOk	0.80	2021-12-26T22:42:29.984Z	21.31877099	283.03281706	41.12127447	0	21.50000000	224.68750000	20.24845673	19.84863954	219.77104778	37.50222805	b0490f1a-e382-45f5-8430-149c99bc24c4
299	108.218.248.74	XP48mLcJ-VqN7mDr5Kwz4ChJhHfmS2dD3AOk	0.80	2021-12-26T22:41:23.744Z	340.58249640	107.23131755	60.84519332	0	341.50000000	108.68750000	5.00000000	340.30019016	95.75612737	29.86609324	b13b134b-0703-4442-82b2-e072f8940c39
300	108.218.248.74	XP48mLcJ-VqN7mDr5Kwz4ChJhHfmS2dD3AOk	0.50	2021-12-26T22:42:21.497Z	248.01316364	299.76224584	77.27234691	0	40.50000000	122.68750000	19.20937271	56.52358612	135.43317111	38.64435362	b827f03a-09a1-4376-9b77-d8973fcb72c6
301	108.218.248.74	XP48mLcJ-VqN7mDr5Kwz4ChJhHfmS2dD3AOk	0.20	2021-12-26T22:42:45.491Z	39.87512188	124.14100911	47.62296638	0	80.50000000	454.68750000	41.40048309	105.13286886	498.04534166	87.12660202	ba1c4b04-622a-4ce9-ad43-efa670a450b4
302	108.218.248.74	XP48mLcJ-VqN7mDr5Kwz4ChJhHfmS2dD3AOk	0.50	2021-12-26T22:43:45.770Z	308.32517082	177.78355238	24.01674031	0	284.50000000	276.68750000	5.00000000	266.57062145	292.06956409	96.11527260	bb1b479f-70f6-4094-a6e2-b770e1ecee87
303	108.218.248.74	XP48mLcJ-VqN7mDr5Kwz4ChJhHfmS2dD3AOk	0.20	2021-12-26T22:39:47.592Z	84.68102341	460.06728816	75.73088970	0	248.50000000	42.68750000	89.81091248	243.83278080	40.33670664	93.91642100	bc118ae0-fa74-40c1-9253-0b8fc238f43c
304	108.218.248.74	XP48mLcJ-VqN7mDr5Kwz4ChJhHfmS2dD3AOk	0.20	2021-12-26T22:43:19.322Z	342.67373642	369.46545007	71.51910180	0	224.50000000	353.68750000	5.00000000	213.90240000	337.36196391	49.57630547	bc4b50ff-cc2e-4b4a-9177-77dbc5b56171
305	108.218.248.74	XP48mLcJ-VqN7mDr5Kwz4ChJhHfmS2dD3AOk	0.20	2021-12-26T22:42:10.168Z	31.29971266	265.69480598	51.72224287	0	182.50000000	266.68750000	40.16217126	190.56476825	289.69928694	91.34965941	bc592a09-cbce-4fe3-80a0-1356030f289d
306	108.218.248.74	XP48mLcJ-VqN7mDr5Kwz4ChJhHfmS2dD3AOk	0.20	2021-12-26T22:42:00.021Z	291.51171732	410.83138747	31.23206742	0	24.50000000	222.68750000	5.00000000	16.89777176	224.77320650	43.76395368	be69b51f-679a-4857-ae9d-6806915e63f4
307	108.218.248.74	XP48mLcJ-VqN7mDr5Kwz4ChJhHfmS2dD3AOk	0.20	2021-12-26T22:41:15.866Z	200.02647065	154.12693705	56.65370575	0	218.50000000	347.68750000	5.00000000	213.42908311	348.05614141	90.21388840	c8a7c241-0542-4f3e-b91e-414cd98ced8d
308	108.218.248.74	XP48mLcJ-VqN7mDr5Kwz4ChJhHfmS2dD3AOk	0.50	2021-12-26T22:42:49.337Z	231.64390178	243.03688014	39.60067179	3000	263.50000000	302.68750000	45.45327271	280.16045602	310.73002558	60.86278837	c8f364ad-0c77-44ca-a4f8-0e4de9e20be2
309	108.218.248.74	XP48mLcJ-VqN7mDr5Kwz4ChJhHfmS2dD3AOk	0.20	2021-12-26T22:41:56.307Z	262.13201003	145.44469555	70.68850135	0	170.50000000	65.68750000	5.00000000	148.00401026	65.97773598	97.04655365	c97d1c60-7a15-4651-ab60-7c314573b289
310	108.218.248.74	XP48mLcJ-VqN7mDr5Kwz4ChJhHfmS2dD3AOk	0.20	2021-12-26T22:41:11.516Z	345.01806047	30.78991631	48.53575050	0	341.50000000	42.68750000	5.00000000	338.98610348	54.99963204	44.71476250	cdc1f85d-d071-487e-955e-5bd87b5a00dd
311	108.218.248.74	XP48mLcJ-VqN7mDr5Kwz4ChJhHfmS2dD3AOk	0.20	2021-12-26T22:43:52.865Z	67.32251323	203.35594431	34.45906159	0	47.50000000	275.68750000	5.00000000	2.76638015	245.85076259	84.20460323	cf4ba994-c5ec-48a4-9686-28333092a94e
312	108.218.248.74	XP48mLcJ-VqN7mDr5Kwz4ChJhHfmS2dD3AOk	0.20	2021-12-26T22:44:18.839Z	11.45438537	486.64761677	63.28638062	0	213.50000000	47.68750000	16.27882060	195.78795631	35.73056072	52.40417265	d1446551-417b-42b6-820c-9e7fc2d81b95
313	108.218.248.74	XP48mLcJ-VqN7mDr5Kwz4ChJhHfmS2dD3AOk	0.50	2021-12-26T22:43:15.915Z	306.06993764	51.80729499	58.23875520	0	328.50000000	35.68750000	5.00000000	353.62757048	38.15067902	99.78586291	e76167bf-6969-4910-8aed-b5e4dbbce8fd
314	108.218.248.74	XP48mLcJ-VqN7mDr5Kwz4ChJhHfmS2dD3AOk	0.20	2021-12-26T22:40:53.591Z	33.93010588	244.63755506	31.68868942	0	193.50000000	313.68750000	5.00000000	349.67533001	409.04711154	63.41891890	eef1d4c6-6761-4e73-9517-e37f1264f4e2
315	108.218.248.74	XP48mLcJ-VqN7mDr5Kwz4ChJhHfmS2dD3AOk	0.20	2021-12-26T22:43:50.221Z	203.07249924	206.28232780	68.38273275	0	154.50000000	85.68750000	5.00000000	114.43956178	81.35907835	71.74829780	f1bb975c-cb09-49c7-b36c-6253adb8e0bf
316	108.218.248.74	XP48mLcJ-VqN7mDr5Kwz4ChJhHfmS2dD3AOk	0.20	2021-12-26T22:44:07.839Z	193.06491953	371.91460512	52.55193668	0	222.50000000	45.68750000	31.62277660	234.66346469	26.85231030	76.52723640	f3406d0c-727a-448b-b8f7-888e4b478a41
317	108.218.248.74	XP48mLcJ-VqN7mDr5Kwz4ChJhHfmS2dD3AOk	0.80	2021-12-26T22:43:26.070Z	169.81298766	231.30228409	93.45366649	0	112.50000000	228.68750000	5.00000000	52.37906263	230.12063405	91.13075572	faca9116-02e3-4963-9139-46fcedd66442
318	193.116.244.108	WS3QBzuo-6-2C-NatqCneYGCny1Ulk_oDDws	0.95	2021-09-09T12:55:53.058Z	142.86046102	442.14446131	92.73122269	1000	110.00000000	434.60937500	64.88451279	51.55364980	482.60305229	57.06923212	017e6d5a-a6d6-42b9-8af6-85d2f1c83c55
319	193.116.244.108	WS3QBzuo-6-2C-NatqCneYGCny1Ulk_oDDws	0.35	2021-09-09T12:55:33.098Z	234.35040508	23.53143537	63.01296467	0	239.00000000	63.60937500	30.61045573	233.70168626	154.72729364	97.38376637	020eb7dd-7ac0-47ab-9014-d995d25182ea
320	193.116.244.108	WS3QBzuo-6-2C-NatqCneYGCny1Ulk_oDDws	0.90	2021-09-09T12:54:09.212Z	154.50997523	85.78823102	70.36494159	0	155.00000000	111.60937500	23.70653918	176.03300579	413.91953824	89.09797219	222c41c1-88cc-42c7-bb80-39bfe59a98f4
321	193.116.244.108	WS3QBzuo-6-2C-NatqCneYGCny1Ulk_oDDws	0.15	2021-09-09T12:56:34.834Z	41.11777428	283.51341938	79.13103419	0	342.00000000	273.60937500	14.86606875	348.16885664	304.12512366	42.79343675	2f944213-872e-4cc6-bf78-a4401268582a
322	193.116.244.108	WS3QBzuo-6-2C-NatqCneYGCny1Ulk_oDDws	0.90	2021-09-09T12:56:53.160Z	91.47763741	65.50435238	50.90004968	2000	91.00000000	90.60937500	13.60147051	70.36848840	75.47440380	33.83302946	30ad1663-4133-47ff-9c96-33b54c945c31
323	193.116.244.108	WS3QBzuo-6-2C-NatqCneYGCny1Ulk_oDDws	0.25	2021-09-09T12:57:24.181Z	145.02315366	90.79302721	92.46732777	0	236.00000000	12.60937500	10.44030651	187.78999380	65.61786692	93.45256523	3de42cab-70ca-4a85-a579-f3c42f587388
324	193.116.244.108	WS3QBzuo-6-2C-NatqCneYGCny1Ulk_oDDws	0.95	2021-09-09T12:56:23.658Z	335.88169554	464.12123798	72.76803200	0	296.00000000	477.60937500	17.26267650	298.42237303	451.97937296	55.32290754	4eb80a7b-97a8-4f6a-973b-919fd1608999
325	193.116.244.108	WS3QBzuo-6-2C-NatqCneYGCny1Ulk_oDDws	0.90	2021-09-09T12:56:17.095Z	220.02371548	436.41549107	86.30630118	0	172.00000000	407.60937500	19.31320792	159.03195551	418.23918976	32.57851983	9c6fc8a7-8e89-4e8b-ab43-1c3657457361
326	193.116.244.108	WS3QBzuo-6-2C-NatqCneYGCny1Ulk_oDDws	0.25	2021-09-09T12:57:10.089Z	222.15368334	79.96808255	70.98851581	0	112.00000000	217.60937500	9.43398113	118.90782644	241.79544848	36.96926217	acc2695e-32ff-4f79-a654-5c06a798fd61
327	193.116.244.108	WS3QBzuo-6-2C-NatqCneYGCny1Ulk_oDDws	0.90	2021-09-09T12:56:05.166Z	221.44901151	95.72880289	89.87469618	0	277.00000000	42.60937500	25.07987241	299.66363316	118.41093074	95.10954006	b5af8c88-91f6-4d5b-aafb-85a0dca6cfbd
328	193.116.244.108	WS3QBzuo-6-2C-NatqCneYGCny1Ulk_oDDws	0.95	2021-09-09T12:57:03.170Z	38.21718939	85.26335699	66.61698483	0	9.00000000	126.60937500	5.09901951	34.34464178	155.68790410	55.13237469	c4c6b950-8988-4abb-bc8a-7e96945ffbe4
329	193.116.244.108	WS3QBzuo-6-2C-NatqCneYGCny1Ulk_oDDws	0.90	2021-09-09T12:57:16.738Z	279.92050143	318.57789293	70.08355779	0	325.00000000	-0.39062500	5.00000000	271.35814495	337.34743762	49.04148361	e9d2024d-fb7e-4412-bdd9-c3f613804993
330	193.116.244.108	WS3QBzuo-6-2C-NatqCneYGCny1Ulk_oDDws	0.95	2021-09-09T12:55:20.418Z	110.87281620	331.78542718	76.53501609	5000	115.00000000	329.60937500	53.85164807	106.55733281	315.99578966	73.57472762	edc94097-7256-422a-9b4a-1dc6a0a17a84
331	193.116.244.108	WS3QBzuo-6-2C-NatqCneYGCny1Ulk_oDDws	0.95	2021-09-09T12:56:44.177Z	158.98892121	79.32272866	79.93699418	0	95.00000000	96.60937500	10.00000000	130.61112677	146.43441716	72.73283919	ee9638fd-8902-44ac-98c1-c7b26d5a13f6
332	193.116.244.108	WS3QBzuo-6-2C-NatqCneYGCny1Ulk_oDDws	0.95	2021-09-09T12:54:49.390Z	72.34562453	73.80016883	32.77087894	0	67.00000000	51.60937500	16.03121954	58.08501586	27.30536778	65.82379875	ef49ea6b-7007-4d6b-8e95-ec011e55fb33
333	73.22.81.19	0NtbtdQi-Liwso7Ex5XkLQ9tNJiY1VomJvoA	0.80	2021-12-26T22:58:27.590Z	117.73833092	289.97948956	82.56592516	0	126.50000000	298.28125000	82.38931970	123.46432975	292.72013976	54.37140954	07b247e8-c344-4905-837f-6ded90078744
334	73.22.81.19	0NtbtdQi-Liwso7Ex5XkLQ9tNJiY1VomJvoA	0.80	2021-12-26T23:00:03.527Z	171.72629236	258.28261119	71.29751161	38000	178.50000000	259.28125000	66.18912297	177.00095033	244.66783007	99.57917234	0d7a09ae-87f8-4b04-967f-c775b458afd9
335	73.22.81.19	0NtbtdQi-Liwso7Ex5XkLQ9tNJiY1VomJvoA	0.80	2021-12-26T23:00:24.929Z	79.32848332	272.97715516	62.82371150	21000	82.50000000	277.28125000	59.03388857	84.65067080	256.17297755	90.19662205	22342c0f-5c28-46fe-912a-76228d36e296
336	73.22.81.19	0NtbtdQi-Liwso7Ex5XkLQ9tNJiY1VomJvoA	0.50	2021-12-26T23:01:14.688Z	210.06510703	449.82998365	37.94816519	0	223.50000000	395.28125000	39.05124838	223.15054302	386.74640116	42.84615643	32b76748-204d-4132-961a-c1e8c40deb6a
337	73.22.81.19	0NtbtdQi-Liwso7Ex5XkLQ9tNJiY1VomJvoA	0.20	2021-12-26T22:58:37.435Z	183.18495156	430.26681139	50.51545878	0	160.50000000	246.28125000	58.69412236	158.72251919	242.01380970	36.28647075	34a47509-61d5-4e1c-926d-5780b66c204d
338	73.22.81.19	0NtbtdQi-Liwso7Ex5XkLQ9tNJiY1VomJvoA	0.80	2021-12-26T22:59:25.388Z	246.76573605	246.71712488	74.56649859	0	215.50000000	251.28125000	99.00505038	177.07507234	266.42757491	83.65339285	36555777-06bd-4de7-8406-b4a1bf79e564
339	73.22.81.19	0NtbtdQi-Liwso7Ex5XkLQ9tNJiY1VomJvoA	0.50	2021-12-26T23:00:17.323Z	22.81959524	489.74808385	22.76919075	1000	23.50000000	438.28125000	42.00000000	21.44694304	431.56378581	43.33511967	3919a732-b9eb-40fe-b8a9-e3087c271f69
340	73.22.81.19	0NtbtdQi-Liwso7Ex5XkLQ9tNJiY1VomJvoA	0.20	2021-12-26T23:00:54.064Z	164.92266587	151.67300386	33.70987100	1000	44.50000000	173.28125000	38.89730068	42.85436564	170.45173270	26.61903714	3db5a7df-e191-49e5-8618-1d7415f9564b
341	73.22.81.19	0NtbtdQi-Liwso7Ex5XkLQ9tNJiY1VomJvoA	0.80	2021-12-26T22:57:24.124Z	247.39498128	465.47747672	22.69732752	80000	250.50000000	468.28125000	30.23243292	279.27006555	482.43186698	97.96498986	5abb5f49-7c4c-47da-a1a2-0691c3f9fc2b
342	73.22.81.19	0NtbtdQi-Liwso7Ex5XkLQ9tNJiY1VomJvoA	0.80	2021-12-26T22:58:50.034Z	36.90551465	261.36991099	55.99274150	0	82.50000000	269.28125000	68.96375860	97.08080699	269.41318480	45.14346089	6754f981-d593-4df4-87dd-63a5e89494c2
343	73.22.81.19	0NtbtdQi-Liwso7Ex5XkLQ9tNJiY1VomJvoA	0.50	2021-12-26T22:58:02.431Z	9.16267015	130.30336159	63.69921451	1000	161.50000000	401.28125000	99.40824915	161.47053553	394.72781137	95.24385668	9425ef2b-0200-4657-9a2c-ac3f2b6ae6a6
344	73.22.81.19	0NtbtdQi-Liwso7Ex5XkLQ9tNJiY1VomJvoA	0.50	2021-12-26T22:57:45.437Z	270.20649179	56.76073279	24.98885317	4000	312.50000000	93.28125000	57.20139858	323.27542717	103.17789162	73.46143128	943bcd0d-e4a3-471e-bcf3-ca27ac3c763e
345	73.22.81.19	0NtbtdQi-Liwso7Ex5XkLQ9tNJiY1VomJvoA	0.50	2021-12-26T23:01:03.399Z	292.79430585	432.92968767	28.70806976	0	138.50000000	220.28125000	51.62363800	132.46282146	206.11541752	47.62937658	b4e04e1f-6f6d-432d-808a-1c50b81f590d
346	73.22.81.19	0NtbtdQi-Liwso7Ex5XkLQ9tNJiY1VomJvoA	0.50	2021-12-26T22:58:17.032Z	110.34375223	379.57073892	88.59898349	0	66.50000000	98.28125000	103.17460928	60.27480124	97.56599669	86.58031044	c60a8e91-98d7-4bf7-a864-63d716b5e257
347	73.22.81.19	0NtbtdQi-Liwso7Ex5XkLQ9tNJiY1VomJvoA	0.80	2021-12-26T22:59:38.542Z	150.99204035	303.75254233	78.44369904	0	77.50000000	320.28125000	98.41239759	40.63566926	321.40994497	26.39899897	d6c2d22c-5bd6-4796-8248-2f5cb74da826
348	73.22.81.19	0NtbtdQi-Liwso7Ex5XkLQ9tNJiY1VomJvoA	0.20	2021-12-26T23:00:38.037Z	6.89761079	320.96629137	44.56110493	0	201.50000000	43.28125000	63.78871374	200.93288989	23.83215795	76.97239840	d738ff64-fcb0-41b1-a83a-c34993734380
349	73.22.81.19	0NtbtdQi-Liwso7Ex5XkLQ9tNJiY1VomJvoA	0.50	2021-12-26T22:59:16.159Z	86.94524574	215.72588296	40.27557863	0	123.50000000	269.28125000	92.57429449	129.13079456	271.99994618	76.85246135	ef1afa7a-11a2-40d0-a7e5-13c59849e9fb
350	73.22.81.19	0NtbtdQi-Liwso7Ex5XkLQ9tNJiY1VomJvoA	0.20	2021-12-26T23:00:46.377Z	130.74398842	25.47470562	92.90828080	1000	184.50000000	169.28125000	67.53517602	183.26998418	164.11550037	63.72959491	f9a6bf53-a57d-4140-af27-2732eb3e0439
351	73.22.81.19	0NtbtdQi-Liwso7Ex5XkLQ9tNJiY1VomJvoA	0.80	2021-12-26T22:59:02.764Z	314.72344839	115.48780277	33.17347505	3000	312.50000000	129.28125000	50.99019514	299.95189559	143.41263343	66.76573063	fe2601a6-b65f-4273-af02-46afcc4c2f4b
352	92.116.21.204	lSCOuXeM-Pq0EnxU2krjGThODZQ0m2SaEQAc	0.80	2021-12-26T22:44:59.750Z	99.05576305	64.26047064	88.93729960	31000	94.50000000	64.28125000	23.60084744	102.79725931	39.97767202	80.91790111	05c4bc50-9582-43e5-813a-d351238b3ed6
353	92.116.21.204	lSCOuXeM-Pq0EnxU2krjGThODZQ0m2SaEQAc	0.50	2021-12-26T22:44:07.685Z	118.64500453	126.56066998	92.62309576	0	70.50000000	66.28125000	13.03840481	35.43433607	10.76875938	83.78575195	1967866a-b759-4384-a2d0-637b4c4d42ff
354	92.116.21.204	lSCOuXeM-Pq0EnxU2krjGThODZQ0m2SaEQAc	0.20	2021-12-26T22:41:43.636Z	270.88774822	108.29101367	69.81436668	0	241.50000000	123.28125000	24.04163056	222.89082446	163.84068196	75.19489583	211bc5dc-8db9-4f66-b028-e1de67fecc4e
355	92.116.21.204	lSCOuXeM-Pq0EnxU2krjGThODZQ0m2SaEQAc	0.50	2021-12-26T22:40:46.194Z	92.54465237	408.74742881	88.95987536	1000	84.50000000	395.28125000	62.64982043	45.45211816	378.88580125	67.11871541	258a7989-144f-470f-9105-fc949b5c73fd
356	92.116.21.204	lSCOuXeM-Pq0EnxU2krjGThODZQ0m2SaEQAc	0.50	2021-12-26T22:45:48.382Z	303.43069745	75.47117520	77.95469404	0	303.50000000	77.28125000	10.81665383	289.06447754	92.14238273	35.02419300	32fcde5e-af53-4325-b7e4-a6ca32e5b267
357	92.116.21.204	lSCOuXeM-Pq0EnxU2krjGThODZQ0m2SaEQAc	0.20	2021-12-26T22:41:23.118Z	142.52753441	452.06714229	46.45209335	0	11.50000000	298.28125000	35.00000000	9.78991110	296.84947170	30.43322248	377aab03-9806-4512-bf15-56fc12274a47
358	92.116.21.204	lSCOuXeM-Pq0EnxU2krjGThODZQ0m2SaEQAc	0.80	2021-12-26T22:42:00.159Z	171.19266782	487.40035865	61.26045824	0	179.50000000	474.28125000	35.35533906	334.99595870	468.54452336	86.88096902	37f6c3c0-9e02-4473-bc37-69d72390d5de
359	92.116.21.204	lSCOuXeM-Pq0EnxU2krjGThODZQ0m2SaEQAc	0.20	2021-12-26T22:45:36.322Z	121.48887373	286.48038620	98.40595241	0	210.50000000	187.28125000	26.24880950	238.25021548	176.63279367	58.42692855	4c572015-37b9-4fb7-8448-530b2a2b59e9
360	92.116.21.204	lSCOuXeM-Pq0EnxU2krjGThODZQ0m2SaEQAc	0.80	2021-12-26T22:41:01.508Z	261.08485062	141.20068751	34.78784178	0	221.50000000	116.28125000	52.80151513	165.64446349	105.89560425	35.88473838	539d5280-a41f-4273-9a10-9994fe329381
361	92.116.21.204	lSCOuXeM-Pq0EnxU2krjGThODZQ0m2SaEQAc	0.50	2021-12-26T22:45:52.279Z	19.33628325	453.07630861	35.76610734	0	253.50000000	389.28125000	41.77319715	307.24660667	358.03962338	98.99083523	5ee23a5b-da26-4723-9e2a-11b7937b7b17
362	92.116.21.204	lSCOuXeM-Pq0EnxU2krjGThODZQ0m2SaEQAc	0.20	2021-12-26T22:45:26.124Z	20.47549484	60.97636873	90.80228586	0	236.50000000	143.28125000	22.36067977	269.25051150	157.34862944	58.52678083	5f92661b-accd-4809-a67e-1463a11e0756
363	92.116.21.204	lSCOuXeM-Pq0EnxU2krjGThODZQ0m2SaEQAc	0.50	2021-12-26T22:44:38.819Z	41.24314024	469.19525280	32.04544619	5000	234.50000000	318.28125000	30.80584360	262.21622206	312.04432988	62.18381475	68c700a1-239d-4635-b79a-792219a4f44d
364	92.116.21.204	lSCOuXeM-Pq0EnxU2krjGThODZQ0m2SaEQAc	0.20	2021-12-26T22:43:32.088Z	86.41379517	415.03177182	60.90313199	0	94.50000000	210.28125000	27.73084925	98.29442883	206.34850502	43.56275618	759fff1d-f296-4d53-a3db-60f93e587d01
365	92.116.21.204	lSCOuXeM-Pq0EnxU2krjGThODZQ0m2SaEQAc	0.20	2021-12-26T22:43:52.023Z	231.78700247	443.21935249	47.31126654	7000	238.50000000	64.28125000	31.30495168	241.37294663	34.01313630	65.40142260	764f2dd2-6308-44d7-abf1-f2e36d54b48d
366	92.116.21.204	lSCOuXeM-Pq0EnxU2krjGThODZQ0m2SaEQAc	0.50	2021-12-26T22:45:43.210Z	19.45352052	112.44020471	92.31910343	1000	30.50000000	121.28125000	21.93171220	37.78188161	142.30325551	29.70022448	789e5076-0809-431c-a0b2-223457ca2bf6
367	92.116.21.204	lSCOuXeM-Pq0EnxU2krjGThODZQ0m2SaEQAc	0.80	2021-12-26T22:45:06.833Z	350.33969666	374.43779650	32.18959332	0	344.50000000	394.28125000	9.21954446	337.32161656	446.13040712	60.00448007	801c5291-3bd9-41a4-b76a-3e27bacb46e9
368	92.116.21.204	lSCOuXeM-Pq0EnxU2krjGThODZQ0m2SaEQAc	0.80	2021-12-26T22:45:57.881Z	249.24606168	205.13091821	93.80924777	0	255.50000000	220.28125000	44.29446918	315.82958499	289.44266562	70.80727485	850f6605-f358-4096-8cd7-f76ecee09c55
369	92.116.21.204	lSCOuXeM-Pq0EnxU2krjGThODZQ0m2SaEQAc	0.80	2021-12-26T22:45:18.784Z	237.79050419	233.22720196	26.07015318	0	231.50000000	230.28125000	15.62049935	54.24953089	29.20705724	91.99023015	883c037e-463a-44f5-9bfc-3f6cbbbb706a
370	92.116.21.204	lSCOuXeM-Pq0EnxU2krjGThODZQ0m2SaEQAc	0.80	2021-12-26T22:44:13.984Z	159.05451602	321.13034932	25.13754227	0	149.50000000	303.28125000	7.81024968	142.12614560	285.28611686	22.75220840	8b45fadf-f93c-4961-958f-6898bb2cee88
371	92.116.21.204	lSCOuXeM-Pq0EnxU2krjGThODZQ0m2SaEQAc	0.50	2021-12-26T22:44:53.188Z	305.91522322	399.22555388	24.91156781	0	293.50000000	419.28125000	21.95449840	289.28551687	440.75974296	83.97999746	952160b6-1956-4863-b6d1-1cd511d65aef
372	92.116.21.204	lSCOuXeM-Pq0EnxU2krjGThODZQ0m2SaEQAc	0.20	2021-12-26T22:44:00.637Z	184.73546116	494.33906805	25.72096406	0	179.50000000	490.28125000	8.06225775	177.58934271	492.01009133	28.03541554	a20be198-b13b-4140-8cd7-f1c61b2c5d53
373	92.116.21.204	lSCOuXeM-Pq0EnxU2krjGThODZQ0m2SaEQAc	0.80	2021-12-26T22:42:43.244Z	42.41340582	214.87660715	93.37765856	40000	55.50000000	225.28125000	45.48626166	45.71212898	221.55797188	90.50973477	a99e6073-d7a9-4031-85ed-437fb9393860
374	92.116.21.204	lSCOuXeM-Pq0EnxU2krjGThODZQ0m2SaEQAc	0.50	2021-12-26T22:41:33.804Z	319.25644715	17.73109551	81.56278180	0	302.50000000	35.28125000	54.91812087	335.79694725	38.89832259	36.98429880	b73b1147-93ca-4dc6-9a0d-bf5989d4bf3c
375	92.116.21.204	lSCOuXeM-Pq0EnxU2krjGThODZQ0m2SaEQAc	0.80	2021-12-26T22:44:21.917Z	0.66646120	444.84730271	54.04409759	30000	31.50000000	422.28125000	24.83948470	111.86469521	385.84717354	80.82522484	bb7a2e87-88a6-4bce-bd45-2e958d7690f9
376	92.116.21.204	lSCOuXeM-Pq0EnxU2krjGThODZQ0m2SaEQAc	0.20	2021-12-26T22:40:07.873Z	120.03296396	291.18872829	52.34851099	2000	112.50000000	311.28125000	46.17358552	94.31109637	335.69671188	55.47318087	bba6fa59-2f0e-4ca7-a342-9a30ad751e0e
377	92.116.21.204	lSCOuXeM-Pq0EnxU2krjGThODZQ0m2SaEQAc	0.80	2021-12-26T22:43:14.889Z	239.66771689	128.93992916	67.27318086	0	210.50000000	114.28125000	31.14482300	146.30063136	54.94598859	93.75910461	c52f8b23-262b-45c2-a145-2322245d5e0e
378	92.116.21.204	lSCOuXeM-Pq0EnxU2krjGThODZQ0m2SaEQAc	0.20	2021-12-26T22:44:45.959Z	27.15392188	374.30410144	99.41034135	0	313.50000000	141.28125000	12.80624847	326.97114365	141.30351891	32.33263541	ca2d6afe-84a8-4200-9df6-b74c60ea85b2
379	92.116.21.204	lSCOuXeM-Pq0EnxU2krjGThODZQ0m2SaEQAc	0.50	2021-12-26T22:42:55.035Z	303.95665645	347.01050057	36.89405465	5000	278.50000000	345.28125000	29.83286778	276.17645924	339.35374991	60.38812547	da168bad-cc9d-4d45-9483-4364e7b68c92
380	92.116.21.204	lSCOuXeM-Pq0EnxU2krjGThODZQ0m2SaEQAc	0.20	2021-12-26T22:43:41.959Z	199.87783956	156.01157284	80.74552652	0	204.50000000	82.28125000	32.75667871	201.16380917	74.91787843	50.27407853	dc6e2359-7176-4c3c-be73-ae74750ecb47
381	92.116.21.204	lSCOuXeM-Pq0EnxU2krjGThODZQ0m2SaEQAc	0.50	2021-12-26T22:42:18.233Z	176.99193873	470.58291335	32.36132911	41000	323.50000000	271.28125000	46.32493929	346.54337156	239.71286715	91.11439394	e2daebf7-6dc1-4090-b13f-d82b4cd2f956
382	92.116.21.204	lSCOuXeM-Pq0EnxU2krjGThODZQ0m2SaEQAc	0.20	2021-12-26T22:42:30.442Z	86.12939204	467.97773449	96.76133617	1000	259.50000000	278.28125000	34.00000000	255.56303415	276.33843687	41.11164487	e8e4ff55-1bae-4374-aca2-134e311213b6
383	92.116.21.204	lSCOuXeM-Pq0EnxU2krjGThODZQ0m2SaEQAc	0.20	2021-12-26T22:40:28.372Z	44.50294864	148.94124009	25.16673598	0	189.50000000	189.28125000	72.83543094	238.20060980	228.02756698	31.03102620	f57e3beb-aa8c-49ed-871d-166b17a4c66d
384	92.116.21.204	lSCOuXeM-Pq0EnxU2krjGThODZQ0m2SaEQAc	0.50	2021-12-26T22:45:12.336Z	181.92870566	14.69004873	34.95983134	0	182.50000000	13.28125000	20.61552813	170.66334154	16.15729354	20.71823529	fda4364d-937a-435a-b787-ab6259241e6f
385	92.116.21.204	lSCOuXeM-Pq0EnxU2krjGThODZQ0m2SaEQAc	0.50	2021-12-26T22:43:24.671Z	319.65526127	407.68162398	33.79938823	3000	231.50000000	186.28125000	39.05124838	227.69045001	181.40700719	55.66885666	fdde0028-0b24-4de4-b679-03fb9581256c
386	191.190.34.134	JKaMJYsS-T2AZq-W9u1tRjis6DQxgoj5nKsE	0.20	2021-12-26T22:47:47.565Z	309.18756317	233.51217567	51.92799468	0	296.50000000	24.28125000	5.00000000	155.52356962	429.87845228	55.04861709	09d4c0a2-9f99-4341-a354-c75abadd3608
387	191.190.34.134	JKaMJYsS-T2AZq-W9u1tRjis6DQxgoj5nKsE	0.20	2021-12-26T22:47:52.130Z	0.50463068	301.36031235	68.69688852	0	265.50000000	50.28125000	5.00000000	262.79407666	45.58018528	47.69758739	0e099da2-7494-40ad-81cb-35de4a59ed2d
388	191.190.34.134	JKaMJYsS-T2AZq-W9u1tRjis6DQxgoj5nKsE	0.20	2021-12-26T22:47:35.910Z	346.15940652	255.09840957	41.68733501	0	166.50000000	141.28125000	336.01488062	254.79591804	451.04768002	72.15015951	125d4587-de1d-4219-91e0-1306f6a55869
389	191.190.34.134	JKaMJYsS-T2AZq-W9u1tRjis6DQxgoj5nKsE	0.50	2021-12-26T22:47:16.281Z	64.77678637	485.14403339	35.72766891	0	74.50000000	473.28125000	8.06225775	78.63519207	493.33200514	88.36265651	18f58563-e8f6-4007-bf2e-46573b971ca8
390	191.190.34.134	JKaMJYsS-T2AZq-W9u1tRjis6DQxgoj5nKsE	0.50	2021-12-26T22:47:31.195Z	110.29182050	144.32650454	59.23079230	0	190.50000000	164.28125000	324.09875038	284.43526096	394.86865571	47.02999419	3571eeb0-d145-40a4-ad3c-114de27176ed
391	191.190.34.134	JKaMJYsS-T2AZq-W9u1tRjis6DQxgoj5nKsE	0.50	2021-12-26T22:46:49.273Z	145.86267892	481.75366188	69.50861287	8000	27.50000000	236.28125000	27.00000000	14.98477798	261.63412959	65.96420401	3966a06c-5eb7-4a1d-93c0-ae19f1fd6400
392	191.190.34.134	JKaMJYsS-T2AZq-W9u1tRjis6DQxgoj5nKsE	0.50	2021-12-26T22:46:06.804Z	276.34969684	397.50559936	70.57030349	0	70.50000000	250.28125000	33.24154028	100.31538450	290.61735135	77.70453739	3af249ac-c4fb-4259-b885-37694e156892
393	191.190.34.134	JKaMJYsS-T2AZq-W9u1tRjis6DQxgoj5nKsE	0.80	2021-12-26T22:48:15.730Z	210.83597222	332.92846501	76.79917138	0	253.50000000	294.28125000	5.00000000	261.22785052	273.29542025	34.85998385	43b5ccec-8dc6-45c2-9a34-c7d1cd5c9654
394	191.190.34.134	JKaMJYsS-T2AZq-W9u1tRjis6DQxgoj5nKsE	0.20	2021-12-26T22:48:35.738Z	124.41229914	33.62960686	72.38876676	0	159.50000000	104.28125000	5.00000000	139.17231897	64.11718428	50.11614215	4a91972f-94c1-4f4c-8c17-0b479d02e0ba
395	191.190.34.134	JKaMJYsS-T2AZq-W9u1tRjis6DQxgoj5nKsE	0.80	2021-12-26T22:45:52.400Z	173.21947652	143.50728253	34.29341298	5000	181.50000000	143.28125000	16.27882060	215.20929433	154.99450575	53.80317062	61b10ec0-c633-4614-ae31-52fac1d7222d
396	191.190.34.134	JKaMJYsS-T2AZq-W9u1tRjis6DQxgoj5nKsE	0.50	2021-12-26T22:48:22.185Z	53.46511628	225.94259723	92.46025971	0	62.50000000	226.28125000	5.00000000	55.35457878	224.19473032	38.32486513	633939a0-8bef-47cb-be86-402d1df57e4c
397	191.190.34.134	JKaMJYsS-T2AZq-W9u1tRjis6DQxgoj5nKsE	0.50	2021-12-26T22:48:54.354Z	76.77330006	380.63485725	42.08773599	0	73.50000000	407.28125000	18.35755975	59.08779462	486.26028193	90.57368474	6c48e699-0e7e-45fe-9338-5bddb0b55404
398	191.190.34.134	JKaMJYsS-T2AZq-W9u1tRjis6DQxgoj5nKsE	0.50	2021-12-26T22:47:07.884Z	344.84650310	138.59691502	45.63861494	0	319.50000000	147.28125000	5.00000000	287.34808409	146.38042878	39.58264852	737ed519-51cd-4126-bec5-e937fa736208
399	191.190.34.134	JKaMJYsS-T2AZq-W9u1tRjis6DQxgoj5nKsE	0.50	2021-12-26T22:48:07.348Z	145.29874572	224.66257617	92.06828030	0	177.50000000	200.28125000	5.00000000	18.56045697	41.38064261	68.30081463	7fc4af3b-6743-4e5c-a55e-52cfb3055f5d
400	191.190.34.134	JKaMJYsS-T2AZq-W9u1tRjis6DQxgoj5nKsE	0.20	2021-12-26T22:47:40.499Z	30.02535664	445.69615949	60.41058183	0	251.50000000	80.28125000	5.00000000	129.63640063	150.06278826	48.87994254	834e8f29-d8dc-4355-abc4-d2670fd3ffc2
401	191.190.34.134	JKaMJYsS-T2AZq-W9u1tRjis6DQxgoj5nKsE	0.50	2021-12-26T22:46:25.893Z	137.34127152	226.09208172	38.03754339	0	148.50000000	194.28125000	5.00000000	158.47808716	143.77318988	54.21251703	83bc1b2a-48c8-43bf-a028-431148bda8c6
402	191.190.34.134	JKaMJYsS-T2AZq-W9u1tRjis6DQxgoj5nKsE	0.50	2021-12-26T22:47:20.244Z	223.60530654	299.30582682	84.10102678	0	183.50000000	254.28125000	5.00000000	162.24241351	222.77383424	49.67833204	8926b92f-7d76-41ce-b38d-cb177d50c964
403	191.190.34.134	JKaMJYsS-T2AZq-W9u1tRjis6DQxgoj5nKsE	0.20	2021-12-26T22:48:59.749Z	63.77458199	189.37024602	38.78530124	100000	138.50000000	48.28125000	5.00000000	130.54100124	43.82516971	35.13087530	8b6434c2-0509-411c-bf25-2ca93bebe043
404	191.190.34.134	JKaMJYsS-T2AZq-W9u1tRjis6DQxgoj5nKsE	0.20	2021-12-26T22:46:59.462Z	295.32173244	218.60401609	61.10456635	0	217.50000000	215.28125000	5.00000000	237.80207322	212.99156985	44.82737079	a98d4f08-3eaf-472b-aa87-da0e9397ae61
405	191.190.34.134	JKaMJYsS-T2AZq-W9u1tRjis6DQxgoj5nKsE	0.80	2021-12-26T22:46:35.559Z	310.31113316	65.18030464	31.22118577	4000	307.50000000	78.28125000	15.81138830	302.12527463	111.83748977	50.30819559	b6d18246-591a-4c22-a5d3-c79adf3a5d48
406	191.190.34.134	JKaMJYsS-T2AZq-W9u1tRjis6DQxgoj5nKsE	0.80	2021-12-26T22:48:04.381Z	182.21043607	399.75061664	24.99304363	0	189.50000000	400.28125000	5.00000000	57.57886843	413.34858208	85.44042112	b9233f72-0166-48de-895a-5da8f5c298f3
407	191.190.34.134	JKaMJYsS-T2AZq-W9u1tRjis6DQxgoj5nKsE	0.50	2021-12-26T22:48:46.488Z	306.17484819	355.96291545	73.65932949	0	194.50000000	258.28125000	6.32455532	102.89125329	311.23777452	58.44333259	c75b72fb-f072-4f43-b097-ca22bebab17c
408	191.190.34.134	JKaMJYsS-T2AZq-W9u1tRjis6DQxgoj5nKsE	0.20	2021-12-26T22:47:23.209Z	94.51756319	412.43476608	22.21158634	2000	205.50000000	237.28125000	19.23538406	218.62875916	240.61852372	41.66999486	ce156a67-632b-458c-9a08-5b40f92b3c63
409	191.190.34.134	JKaMJYsS-T2AZq-W9u1tRjis6DQxgoj5nKsE	0.20	2021-12-26T22:47:44.858Z	86.20062398	276.23812629	94.87588590	0	214.50000000	68.28125000	5.00000000	112.54037552	284.39353309	62.52102239	e3050e9a-7b33-40d9-8ac1-db858e926ac9
410	191.190.34.134	JKaMJYsS-T2AZq-W9u1tRjis6DQxgoj5nKsE	0.80	2021-12-26T22:47:12.321Z	179.62362679	350.12464943	56.02597054	0	169.50000000	331.28125000	5.00000000	153.53158986	258.36591058	97.98247447	e9850ea0-adba-4501-a576-14f1be2d4ff1
411	191.190.34.134	JKaMJYsS-T2AZq-W9u1tRjis6DQxgoj5nKsE	0.20	2021-12-26T22:45:44.610Z	342.99546984	362.05885739	74.45716322	0	118.50000000	412.28125000	29.83286778	105.73149044	439.29031352	70.37245097	f31f2cfa-5ffc-42fb-baf1-0740da1dd82b
412	191.190.34.134	JKaMJYsS-T2AZq-W9u1tRjis6DQxgoj5nKsE	0.20	2021-12-26T22:45:30.817Z	346.59189557	333.20670123	77.71039146	2000	210.50000000	233.28125000	23.32380758	214.24268038	231.71488119	42.37394967	f33fafe3-4dfe-4584-b93f-68b1badf4ba0
413	191.190.34.134	JKaMJYsS-T2AZq-W9u1tRjis6DQxgoj5nKsE	0.20	2021-12-26T22:47:27.549Z	318.38951848	34.99940299	91.86096722	0	281.50000000	69.28125000	5.00000000	99.62182155	354.98639115	57.35263612	f8a9f89c-1d1e-4cfa-baa7-fbfbdd47669a
414	191.190.34.134	JKaMJYsS-T2AZq-W9u1tRjis6DQxgoj5nKsE	0.20	2021-12-26T22:47:57.636Z	316.68291730	403.65683004	87.16556788	0	321.50000000	2.28125000	5.00000000	201.74599957	441.92224551	30.87706874	f931fc7b-703b-4951-b502-a33757371bb1
415	191.190.34.134	JKaMJYsS-T2AZq-W9u1tRjis6DQxgoj5nKsE	0.80	2021-12-26T22:46:43.788Z	119.09497253	320.93334578	50.03679372	0	125.50000000	329.28125000	25.07987241	265.08910669	367.29811986	45.78779538	fc5d5f2c-5f75-4ebe-86ea-e18e02198a99
416	191.190.34.134	JKaMJYsS-T2AZq-W9u1tRjis6DQxgoj5nKsE	0.50	2021-12-26T22:48:49.971Z	166.16861343	81.30340543	59.67299956	0	263.50000000	254.28125000	5.00000000	319.52464302	389.76139173	87.08150824	fd26e21e-6f06-48ec-ae40-f711b390b9d8
417	67.180.77.96	J5NI66F0-zrxml5fZ0JTohGIZuo9WOgrWLh8	0.20	2021-11-23T09:49:54.935Z	57.83689205	69.58394010	26.40936019	0	60.00000000	67.87500000	5.00000000	67.18510035	59.60758162	44.15209480	9f5f7e58-aeec-4549-b2b7-ec2f3de66e47
418	173.207.172.163	YOXWf6fa-umDylDB8kzdO-4MjB7rtaEZ8N30	0.50	2021-12-26T22:37:36.433Z	150.96271083	413.93417527	32.81259720	0	113.50000000	230.07812500	5.00000000	328.52096365	48.23948260	78.88586392	9a627d4d-5d96-44d2-9be5-800a5d2b0498
419	68.12.61.219	Y0TA9d3H-_7bqratOzKoydS5kiPPl8o1aOLQ	0.50	2021-12-26T22:39:37.644Z	37.21389206	490.70600944	59.80738444	0	32.33325195	481.93750000	50.00000000	61.24302359	468.05596451	29.27061798	1faf64ca-92fc-4e6b-9b8e-932f5f1a104a
420	68.12.61.219	Y0TA9d3H-_7bqratOzKoydS5kiPPl8o1aOLQ	0.50	2021-12-26T22:39:52.060Z	93.33718528	258.08001603	72.61917155	0	222.33325195	230.93750000	52.39274759	312.68742630	202.80058048	66.04485286	2cd4042e-3ac2-4a2b-8d60-672e2bf8a279
421	68.12.61.219	Y0TA9d3H-_7bqratOzKoydS5kiPPl8o1aOLQ	0.50	2021-12-26T22:40:08.302Z	117.85034021	134.62683662	98.54487138	0	112.33325195	353.93750000	72.47068373	65.18641739	139.08628445	56.28862666	2d32067a-156c-4d6e-b1d3-238750126de9
422	68.12.61.219	Y0TA9d3H-_7bqratOzKoydS5kiPPl8o1aOLQ	0.80	2021-12-26T22:40:04.952Z	229.93515027	277.67386301	70.83341046	0	46.33325195	401.93750000	60.14149982	252.72558046	212.32002128	84.18158575	498b9019-57fb-4cc5-b603-f956487b6c22
423	68.12.61.219	Y0TA9d3H-_7bqratOzKoydS5kiPPl8o1aOLQ	0.20	2021-12-26T22:39:59.544Z	7.17400999	293.81144192	69.82614315	1000	52.33325195	211.93750000	18.78829423	51.50276942	206.05215886	22.91143668	5abc14d9-702f-417e-a24d-45aa433ffd04
424	68.12.61.219	Y0TA9d3H-_7bqratOzKoydS5kiPPl8o1aOLQ	0.80	2021-12-26T22:39:27.411Z	79.38704168	354.92367943	91.89219341	6000	76.33325195	333.93750000	74.24284477	73.54165591	312.70537495	89.05678960	85973474-88ba-4679-b981-d064a0790058
425	68.12.61.219	Y0TA9d3H-_7bqratOzKoydS5kiPPl8o1aOLQ	0.50	2021-12-26T22:39:15.057Z	236.49622674	430.61762766	26.20846379	0	84.33325195	107.93750000	5.00000000	45.16341081	58.89181349	86.88496414	b9b59404-e7c4-497a-8fa7-8b4e50b98162
426	68.12.61.219	Y0TA9d3H-_7bqratOzKoydS5kiPPl8o1aOLQ	0.80	2021-12-26T22:38:58.390Z	101.69073146	255.20742809	42.03720144	0	128.33325195	243.93750000	87.81799360	170.27783422	211.64180220	36.30415977	c2d01bbf-e8b5-4f27-9673-e707c9a2ef53
427	98.176.1.41	lDI1cem8-wXgOCfEX8oAP0Y22mHUdx-hNDUk	0.20	2021-12-26T22:53:26.916Z	87.28751023	430.06910798	64.50245406	0	101.33337402	427.73333740	50.60632372	109.50431668	414.17865223	74.18750760	193bc038-3d27-41ec-9e71-cc99d49646f2
428	98.176.1.41	lDI1cem8-wXgOCfEX8oAP0Y22mHUdx-hNDUk	0.20	2021-12-26T22:57:20.746Z	33.55714572	425.14868352	42.45386272	5000	41.33337402	69.73333740	46.04345773	27.33348696	56.39217180	68.45291802	56f89d4e-be29-43ca-bb9a-12ea462a1855
429	98.176.1.41	lDI1cem8-wXgOCfEX8oAP0Y22mHUdx-hNDUk	0.20	2021-12-26T22:59:21.414Z	7.66744888	102.81977647	84.88047063	2000	239.33337402	294.73333740	39.84971769	240.39286286	299.50505024	52.45572266	65ddbf49-4a53-4b23-914e-d0eaa859c09c
430	98.176.1.41	lDI1cem8-wXgOCfEX8oAP0Y22mHUdx-hNDUk	0.80	2021-12-26T22:55:18.404Z	246.25686766	442.63400168	34.72524612	3000	249.33337402	444.73333740	30.52867504	220.96715223	427.27443716	54.03757033	8f71cb0b-1400-4a52-924f-8a467e7ebd26
431	98.176.1.41	lDI1cem8-wXgOCfEX8oAP0Y22mHUdx-hNDUk	0.80	2021-12-26T22:58:11.807Z	207.93868930	253.64056800	21.43614412	0	216.33337402	257.73333740	11.40175425	285.95445947	290.72590514	70.38810423	a0d896c4-b868-4021-bfeb-864d2ca8c342
432	98.176.1.41	lDI1cem8-wXgOCfEX8oAP0Y22mHUdx-hNDUk	0.20	2021-12-26T22:53:59.865Z	225.30400505	165.24974530	73.70975665	12000	257.33337402	454.73333740	45.65084884	255.63658028	476.04719679	77.74291263	a6293324-263a-49ee-b01b-c5394ecbdbef
433	98.176.1.41	lDI1cem8-wXgOCfEX8oAP0Y22mHUdx-hNDUk	0.80	2021-12-26T22:55:48.830Z	159.71575005	275.66425841	39.72340050	0	183.33337402	332.73333740	23.34523506	209.78662557	403.33196701	62.93763383	b2a6ef60-90f2-4721-b46b-513b3337a907
434	98.176.1.41	lDI1cem8-wXgOCfEX8oAP0Y22mHUdx-hNDUk	0.80	2021-12-26T22:57:02.261Z	107.51692009	54.20969164	97.75252440	0	163.33337402	56.73333740	40.24922359	183.04411125	58.07104028	58.64952331	b5c0a947-aa11-431e-92b2-8c3de49bbfaf
435	98.176.1.41	lDI1cem8-wXgOCfEX8oAP0Y22mHUdx-hNDUk	0.20	2021-12-26T22:56:46.811Z	107.20363657	349.84468791	75.89409504	0	322.33337402	66.73333740	18.78829423	330.33409280	62.52190751	29.57930550	c200c9e8-880f-4c0b-813d-ac68acb69a01
436	98.176.1.41	lDI1cem8-wXgOCfEX8oAP0Y22mHUdx-hNDUk	0.80	2021-12-26T22:59:07.227Z	263.19360233	225.46692823	21.03289490	0	17.33337402	165.73333740	16.49242250	2.32244549	160.43203581	22.62922680	c5401b3f-b54d-4364-b345-aa0964466e8d
437	98.176.1.41	lDI1cem8-wXgOCfEX8oAP0Y22mHUdx-hNDUk	0.20	2021-12-26T22:56:02.760Z	262.87870313	122.45884517	33.66717964	0	243.33337402	130.73333740	10.77032961	194.92610480	144.90274654	59.37926091	c7e7618c-e71f-491d-8741-0b0c65c775b6
438	98.176.1.41	lDI1cem8-wXgOCfEX8oAP0Y22mHUdx-hNDUk	0.20	2021-12-26T22:58:54.692Z	148.53517666	411.70524744	42.31337960	0	248.33337402	350.73333740	41.01219331	286.67067486	334.36566509	74.56537887	d4cc547d-8943-4d5d-8922-51c10d991fe4
439	98.176.1.41	lDI1cem8-wXgOCfEX8oAP0Y22mHUdx-hNDUk	0.20	2021-12-26T22:54:18.994Z	86.45892415	179.80180448	48.97499779	0	276.33337402	419.73333740	53.60037313	280.76041571	418.42112285	77.89800330	d51ec6ee-b323-4dd3-8855-e64ba3a3412c
440	98.176.1.41	lDI1cem8-wXgOCfEX8oAP0Y22mHUdx-hNDUk	0.80	2021-12-26T22:57:42.642Z	67.56736759	449.97677129	27.99675744	29000	69.33337402	450.73333740	21.93171220	50.36094798	432.12454603	79.67607807	d569c362-ff3b-4c4b-b3be-77bbe2c226fb
441	98.176.1.41	lDI1cem8-wXgOCfEX8oAP0Y22mHUdx-hNDUk	0.20	2021-12-26T22:58:38.806Z	82.60720633	164.37015920	20.85070631	0	83.33337402	163.73333740	19.31320792	123.94747260	116.35268571	96.26669172	e77f1799-c33d-4298-a976-9559bcf44ebe
442	98.176.1.41	lDI1cem8-wXgOCfEX8oAP0Y22mHUdx-hNDUk	0.20	2021-12-26T22:57:31.074Z	186.66545299	270.59246558	75.59526446	0	29.33337402	82.73333740	41.61730409	6.42883446	81.26269784	64.21530582	f1de2232-c968-4df6-9afa-38039b89c42d
443	98.176.1.41	lDI1cem8-wXgOCfEX8oAP0Y22mHUdx-hNDUk	0.80	2021-12-26T22:59:42.767Z	287.25357392	61.82386980	78.51886577	0	295.33337402	124.73333740	34.71310992	299.69363489	216.77403663	95.25597937	f248c4fd-e1da-4121-b623-b280a0cb5964
444	98.176.1.41	lDI1cem8-wXgOCfEX8oAP0Y22mHUdx-hNDUk	0.50	2021-12-26T23:00:00.814Z	323.24002436	428.06841849	33.96527999	9000	321.33337402	425.73333740	28.01785145	313.29166225	458.26423361	67.62071857	f2f6009e-5443-464a-b813-81a6220fa28b
445	98.176.1.41	lDI1cem8-wXgOCfEX8oAP0Y22mHUdx-hNDUk	0.20	2021-12-26T22:54:52.846Z	186.95806513	466.45729967	35.26975034	1000	213.33337402	204.73333740	34.48187930	211.62778375	204.29412102	38.78737624	fa74f3c5-cf2d-4da1-a38a-d21cb98c19a9
446	98.176.1.41	lDI1cem8-wXgOCfEX8oAP0Y22mHUdx-hNDUk	0.50	2021-12-26T22:54:36.257Z	320.84262207	340.82565158	93.99516283	0	244.33337402	153.73333740	42.72001873	240.53108958	151.08940922	45.58338876	fe406ab4-e314-4277-baeb-d122c4b63c1c
447	12.40.3.174	gmYgmsOt-xsv1UfmtmRYJWPV-TGBMA3UsBz0	0.50	2021-12-26T22:37:55.695Z	198.50883182	59.28544878	35.78396853	0	276.50000000	22.07812500	5.00000000	159.41207018	11.66150377	43.77123958	f8d220ef-33a4-49cc-bde2-f43087528260
448	109.78.66.124	d1NQaIDu-SS5T0NvsqR-WPToynUEuvAiz0qk	0.50	2021-12-26T22:42:30.449Z	297.29304236	85.55348635	57.03437920	2000	326.50000000	470.94531250	19.23538406	336.76465382	476.65280268	43.28756643	93ccb8ba-d76f-447d-9579-5d496f717c49
449	109.78.66.124	d1NQaIDu-SS5T0NvsqR-WPToynUEuvAiz0qk	0.80	2021-12-26T22:42:04.974Z	15.67831353	132.02618445	65.30927672	0	60.50000000	149.94531250	20.00000000	128.90562626	173.14931392	92.81414912	ca30f9fe-01c8-4b02-a80d-9cd7baacf8cf
450	109.78.66.124	d1NQaIDu-SS5T0NvsqR-WPToynUEuvAiz0qk	0.80	2021-12-26T22:41:49.563Z	314.29587957	76.01662527	62.33395004	0	300.50000000	67.94531250	30.23243292	274.21449620	45.58736065	56.42120016	d1170c1d-8902-43a5-9980-847ce7f5d96f
451	109.78.66.124	d1NQaIDu-SS5T0NvsqR-WPToynUEuvAiz0qk	0.20	2021-12-26T22:40:11.849Z	330.77900289	247.90724489	66.54896279	1000	306.50000000	170.94531250	24.18677324	302.10793290	153.36897830	35.93667652	e41cff9e-f4d0-4863-935f-fd7100ef9180
452	109.78.66.124	d1NQaIDu-SS5T0NvsqR-WPToynUEuvAiz0qk	0.50	2021-12-26T22:41:11.264Z	204.25424887	405.50924665	37.38646590	12000	214.50000000	431.94531250	34.01470270	229.89172670	489.50194292	73.02601699	f79311e6-dd78-4464-abea-56ead5d6794c
453	109.78.66.124	d1NQaIDu-SS5T0NvsqR-WPToynUEuvAiz0qk	0.80	2021-12-26T22:40:54.297Z	254.17031956	224.71367602	54.06272146	0	238.50000000	198.94531250	26.47640459	235.82621205	179.82380254	62.27179740	fa43f9f5-8cc4-4d3a-9d22-df6628f20d91
454	109.78.66.124	d1NQaIDu-SS5T0NvsqR-WPToynUEuvAiz0qk	0.50	2021-12-26T22:42:19.043Z	182.25012640	164.78892086	46.47271052	0	215.50000000	348.94531250	31.06444913	217.76516118	348.16403094	97.67475744	fe8d3124-0667-4655-8427-4d9076f458ee
455	68.47.6.192	gVCaCJcq-XvugPqfB5hzhHhtIbkkHZTO1OZc	0.80	2021-12-26T22:40:46.385Z	318.68605306	396.73847544	82.84921858	0	231.00000000	346.00000000	104.58011283	274.26627784	390.26834634	26.25036842	1137208a-70a8-4dc2-a125-e4910ced7f03
456	68.47.6.192	gVCaCJcq-XvugPqfB5hzhHhtIbkkHZTO1OZc	0.80	2021-12-26T22:40:56.078Z	167.99144456	389.59444657	76.22936932	0	176.00000000	254.00000000	52.95280918	180.10570976	356.31867633	93.66212483	1ce157d8-3d55-4c96-8254-6e4d6068a05e
457	68.47.6.192	gVCaCJcq-XvugPqfB5hzhHhtIbkkHZTO1OZc	0.50	2021-12-26T22:39:41.084Z	19.14130376	271.85820993	46.67417938	0	124.00000000	241.00000000	83.60023923	207.77281957	474.07158972	83.35854015	34489f3f-152c-4af3-a537-76130177ece2
458	68.47.6.192	gVCaCJcq-XvugPqfB5hzhHhtIbkkHZTO1OZc	0.20	2021-12-26T22:39:28.534Z	162.28739804	73.02352907	42.47996205	0	180.00000000	268.00000000	94.53041838	182.32673891	289.06504417	95.88457382	51dd804a-9af6-41d1-8248-eb2393ba1dbd
459	68.47.6.192	gVCaCJcq-XvugPqfB5hzhHhtIbkkHZTO1OZc	0.50	2021-12-26T22:40:38.179Z	353.17498636	370.44797956	79.72455521	0	71.00000000	106.00000000	231.26175646	79.47268702	181.65366082	43.24628748	7de98c87-996d-47c7-ae92-c1f8ca71f432
460	68.47.6.192	gVCaCJcq-XvugPqfB5hzhHhtIbkkHZTO1OZc	0.20	2021-12-26T22:40:15.508Z	54.92372409	303.54246673	52.94030248	0	252.00000000	329.00000000	75.80237463	269.30696401	342.87797746	35.28059367	800386ea-0e66-4946-b71c-0ff160074c46
461	68.47.6.192	gVCaCJcq-XvugPqfB5hzhHhtIbkkHZTO1OZc	0.80	2021-12-26T22:39:58.214Z	8.96583894	438.93204864	59.93693076	0	21.00000000	398.00000000	93.64827815	137.22537764	429.03259149	88.35192217	e2bfb775-74c7-4c89-8619-9a4238e7e39f
462	68.47.6.192	gVCaCJcq-XvugPqfB5hzhHhtIbkkHZTO1OZc	0.50	2021-12-26T22:40:31.612Z	146.09791576	162.01860030	69.98860251	0	139.00000000	313.00000000	75.66372975	166.54619523	325.98243045	44.60675600	f97f62e8-49d8-4189-b542-3369abf08d3d
463	71.236.205.194	9CVoeq38-op_frVeoHo0kw8RYI3r0u_OTJ7o	0.20	2021-12-26T22:39:48.769Z	144.20961813	372.50487076	44.98921091	1000	168.50000000	174.48437500	62.00806399	167.03513600	173.49686703	61.01255129	11dcea44-8ade-43e0-80d0-bcd7e45f90cd
464	71.236.205.194	9CVoeq38-op_frVeoHo0kw8RYI3r0u_OTJ7o	0.80	2021-12-26T22:40:34.166Z	284.97571703	347.29278738	78.09582112	2000	334.50000000	306.48437500	18.35755975	339.55382430	291.20316933	38.52409603	390b8600-d155-4e58-9c43-5dcab5111ea1
465	71.236.205.194	9CVoeq38-op_frVeoHo0kw8RYI3r0u_OTJ7o	0.80	2021-12-26T22:40:53.134Z	269.68869576	426.72242228	44.77735087	0	272.50000000	428.48437500	46.38965402	251.02965775	392.74000306	82.40191159	63f1345d-82ab-4c64-bd84-3549d14a6adc
466	71.236.205.194	9CVoeq38-op_frVeoHo0kw8RYI3r0u_OTJ7o	0.50	2021-12-26T22:38:24.438Z	171.58734092	95.84330518	85.25179825	32000	146.50000000	72.48437500	39.05124838	133.88612061	102.28378299	85.74898365	892e004f-9502-4c15-8cfe-f6f149fcb565
467	71.236.205.194	9CVoeq38-op_frVeoHo0kw8RYI3r0u_OTJ7o	0.20	2021-12-26T22:40:11.623Z	106.95886978	433.75643679	79.56024386	0	107.50000000	433.48437500	77.52418977	141.42358678	305.71027055	40.33490496	92a5d746-df47-48d9-b189-714a5ba09ea4
468	71.236.205.194	9CVoeq38-op_frVeoHo0kw8RYI3r0u_OTJ7o	0.50	2021-12-26T22:38:10.544Z	136.84660998	190.89324544	81.65421405	1000	125.50000000	162.48437500	63.81222453	96.94250612	149.64040006	60.32521838	9e32ac50-67c8-47af-abdf-e7eef655cbb0
469	71.236.205.194	9CVoeq38-op_frVeoHo0kw8RYI3r0u_OTJ7o	0.80	2021-12-26T22:41:00.614Z	207.81975124	55.52143325	66.67913987	1000	193.50000000	36.48437500	45.27692569	183.84267263	28.12476041	42.02841556	9f129b09-79db-40e0-9c4c-75e6996d9b3b
470	71.236.205.194	9CVoeq38-op_frVeoHo0kw8RYI3r0u_OTJ7o	0.80	2021-12-26T22:40:22.472Z	154.63306387	294.77460262	47.09448412	1000	196.50000000	50.48437500	79.81227976	193.37321051	50.05531915	81.51297930	a43991a8-ccda-41e0-adb5-956d997cceed
471	71.236.205.194	9CVoeq38-op_frVeoHo0kw8RYI3r0u_OTJ7o	0.50	2021-12-26T22:38:40.828Z	237.12399330	211.29776160	32.60259085	1000	228.50000000	197.48437500	21.40093456	216.66911378	180.30702424	26.50061444	be1f81c2-3972-42f2-98e0-ef959ed85531
472	71.236.205.194	9CVoeq38-op_frVeoHo0kw8RYI3r0u_OTJ7o	0.50	2021-12-26T22:39:00.097Z	275.74296468	170.42501604	71.22041498	17000	279.50000000	195.48437500	75.23961722	270.38572166	233.73708970	98.20139188	c763e01b-7595-4b58-9fdf-c47c559dff8d
473	71.236.205.194	9CVoeq38-op_frVeoHo0kw8RYI3r0u_OTJ7o	0.80	2021-12-26T22:39:09.972Z	101.04256182	165.53615332	97.92649842	0	232.50000000	159.48437500	5.00000000	87.69626881	120.61776349	97.52031236	cdcc5ba3-8ce9-41cc-a5cc-179c4dec0ed7
474	71.236.205.194	9CVoeq38-op_frVeoHo0kw8RYI3r0u_OTJ7o	0.50	2021-12-26T22:39:05.102Z	341.46668617	183.84002424	41.20958720	0	110.50000000	215.48437500	5.00000000	335.38339989	130.43712016	32.79902958	cec29202-8bad-46ba-bb46-0f54e3267ecf
475	71.236.205.194	9CVoeq38-op_frVeoHo0kw8RYI3r0u_OTJ7o	0.20	2021-12-26T22:37:46.518Z	76.59026608	3.50669434	97.77901243	0	112.50000000	131.48437500	87.96590248	129.76785885	220.57615287	64.34812185	eb54c6bf-e1db-476e-9c89-46853f243f32
476	71.236.205.194	9CVoeq38-op_frVeoHo0kw8RYI3r0u_OTJ7o	0.50	2021-12-26T22:39:30.915Z	151.93809610	124.96725866	83.32500910	0	135.50000000	160.48437500	50.21951812	109.18791815	185.87567607	93.39417146	f6692323-6b69-458f-9841-573b2ede5c10
477	71.236.205.194	9CVoeq38-op_frVeoHo0kw8RYI3r0u_OTJ7o	0.50	2021-12-26T22:39:17.706Z	299.51761784	75.98586671	28.00974492	3000	309.50000000	87.48437500	23.85372088	325.27366285	108.73723254	50.10312651	fa0cf80f-6103-4c1b-8468-0f88423828fe
478	149.167.137.217	uPblIPyK-P5rWjHdnm_mN9aUq76R0Qr2VOJk	0.90	2021-09-11T07:17:42.207Z	327.44127426	61.47337802	37.56351499	0	290.22222900	68.84445190	40.39123078	245.71835027	60.47763072	41.37817065	1d3d0b44-1ac3-4886-a55a-d574f73cb8a8
479	149.167.137.217	uPblIPyK-P5rWjHdnm_mN9aUq76R0Qr2VOJk	0.75	2021-09-11T07:17:36.697Z	113.87808925	326.69922021	81.92618975	1000	62.66667175	258.71115112	21.89761691	42.94370037	232.97857574	31.45606189	20db74c6-1a8a-4bd3-8108-1ac2ae59be49
480	149.167.137.217	uPblIPyK-P5rWjHdnm_mN9aUq76R0Qr2VOJk	0.95	2021-09-11T07:17:06.972Z	333.39510177	78.29340557	22.99292332	59000	337.15557861	87.33346558	25.66405866	268.33925180	102.78475380	90.56452925	23ee9310-c700-49e8-8545-a8e9053d8d1a
481	149.167.137.217	uPblIPyK-P5rWjHdnm_mN9aUq76R0Qr2VOJk	0.35	2021-09-11T07:16:29.040Z	154.45914115	374.89535472	51.14662151	0	102.13334656	104.04440308	42.40075840	56.71420127	50.06246083	76.06804771	23f0d290-0360-47b1-b6bb-4d484330dbd2
482	149.167.137.217	uPblIPyK-P5rWjHdnm_mN9aUq76R0Qr2VOJk	0.15	2021-09-11T07:17:15.402Z	216.10702091	169.15493578	21.58558559	1000	287.37777710	35.42233276	36.88530636	286.20464906	20.29527902	32.64811154	3022caae-fae4-4f14-9336-aa56a5a82886
483	149.167.137.217	uPblIPyK-P5rWjHdnm_mN9aUq76R0Qr2VOJk	0.90	2021-09-11T07:17:23.842Z	187.82325245	464.36448674	70.85578580	0	156.88888550	478.80001831	39.84285148	40.75700694	466.13428780	64.39690645	3391f021-4ca7-48e8-a092-0aba52530229
484	149.167.137.217	uPblIPyK-P5rWjHdnm_mN9aUq76R0Qr2VOJk	0.90	2021-09-11T07:16:19.638Z	343.26195261	498.54493017	21.97694823	7000	329.68890381	471.33346558	43.25650985	338.28622486	497.03995063	71.03885348	3d2b527d-c3b0-4e59-8d37-27a0222acdff
485	149.167.137.217	uPblIPyK-P5rWjHdnm_mN9aUq76R0Qr2VOJk	0.90	2021-09-11T07:17:02.332Z	3.76388074	27.81434541	37.93960632	1000	17.15555573	29.02218628	25.60252218	24.78447872	20.66107643	24.66374453	41ce06d8-ab21-4b00-a107-31e007a2722c
486	149.167.137.217	uPblIPyK-P5rWjHdnm_mN9aUq76R0Qr2VOJk	0.55	2021-09-11T07:16:39.211Z	70.99402846	196.22560538	62.38756737	1000	113.51111603	231.68893433	41.95255672	92.49377332	220.06508968	32.70577455	45b6a924-f5db-4d57-862a-a9c96918008f
487	149.167.137.217	uPblIPyK-P5rWjHdnm_mN9aUq76R0Qr2VOJk	0.25	2021-09-11T07:17:32.024Z	203.44149015	230.00004467	45.03699274	0	166.48889160	130.71115112	67.56671611	125.81161862	42.45296277	43.34317271	64872729-8741-4b68-879e-b086457d8ff9
488	149.167.137.217	uPblIPyK-P5rWjHdnm_mN9aUq76R0Qr2VOJk	0.15	2021-09-11T07:17:19.246Z	315.96687217	95.88771941	31.32637545	1000	100.71111298	68.84445190	62.74317787	76.18833568	16.35024691	66.57655401	7a4af3dd-60c8-435d-bb88-11316a8ffde9
489	149.167.137.217	uPblIPyK-P5rWjHdnm_mN9aUq76R0Qr2VOJk	0.90	2021-09-11T07:16:56.183Z	26.59278091	285.81168209	25.99481760	2000	33.86666870	284.31124878	21.67424598	26.22649422	285.33666018	45.00639755	805a6391-921b-4f05-8490-40b29a853ac8
490	149.167.137.217	uPblIPyK-P5rWjHdnm_mN9aUq76R0Qr2VOJk	0.50	2021-09-11T07:16:00.677Z	209.84688354	297.51673386	65.26102646	0	165.06666565	244.48898315	87.01818151	80.45242613	117.21045846	89.79107853	9357bd86-353e-469c-9579-8ec559a320cf
491	149.167.137.217	uPblIPyK-P5rWjHdnm_mN9aUq76R0Qr2VOJk	0.95	2021-09-11T07:15:55.804Z	148.50311530	44.99460557	82.89773118	0	150.48889160	134.26657104	72.67008605	136.00908842	157.08729483	29.39595284	b821075e-0eba-4d75-8b19-579286004457
492	149.167.137.217	uPblIPyK-P5rWjHdnm_mN9aUq76R0Qr2VOJk	0.95	2021-09-11T07:17:28.535Z	230.66580545	175.93743893	87.06205403	8000	234.04444885	193.64450073	62.88917692	237.32002501	207.67115335	84.22581830	bb9261ee-bba5-408e-9ed1-f27990b194df
493	149.167.137.217	uPblIPyK-P5rWjHdnm_mN9aUq76R0Qr2VOJk	0.90	2021-09-11T07:16:14.259Z	315.56655821	401.29070635	84.53505465	0	274.93334961	410.53341675	61.52755063	72.36797172	461.89844172	34.24115721	c03b19da-3bef-45c9-a0b9-3601ee2109d0
494	149.167.137.217	uPblIPyK-P5rWjHdnm_mN9aUq76R0Qr2VOJk	0.00	2021-09-11T07:17:11.080Z	58.14736177	231.87165985	35.29808651	1000	79.02222443	463.51119995	30.02071803	70.48962467	463.27121307	33.28997382	dc15627c-c3b7-489f-a4dd-f4f1f68eb262
495	149.167.137.217	uPblIPyK-P5rWjHdnm_mN9aUq76R0Qr2VOJk	0.90	2021-09-11T07:16:08.145Z	105.72943434	228.05382727	35.04089497	49000	111.73333740	222.80001831	39.60896997	136.48664127	200.35648473	91.19881422	dd3228a1-636b-4d2f-9ca3-34344e06547b
496	149.167.137.217	uPblIPyK-P5rWjHdnm_mN9aUq76R0Qr2VOJk	0.95	2021-09-11T07:17:46.942Z	304.97100177	49.34544180	74.89176245	1000	302.31112671	66.35568237	37.36707882	308.15714902	55.94793860	28.89417504	df6e30b1-f147-4c84-bef1-96132e446469
497	149.167.137.217	uPblIPyK-P5rWjHdnm_mN9aUq76R0Qr2VOJk	0.90	2021-09-11T07:16:43.121Z	318.87073780	425.68892684	85.48474079	0	315.82226562	401.99996948	51.03438413	352.82984350	359.33493073	95.67282547	ec0d037b-e48b-4cce-8376-47a93b3deb92
498	149.167.137.217	uPblIPyK-P5rWjHdnm_mN9aUq76R0Qr2VOJk	0.90	2021-09-11T07:16:46.342Z	90.25246234	244.02366248	52.78753379	2000	76.17778015	229.19992065	41.42201537	49.06469218	213.87928231	50.18003651	ee5ea39b-fecc-4e29-b409-821edd4f361d
499	149.167.137.217	uPblIPyK-P5rWjHdnm_mN9aUq76R0Qr2VOJk	0.35	2021-09-11T07:16:51.305Z	92.34197960	360.97077396	92.15402795	47000	62.31111145	480.22213745	60.79587558	53.33708043	497.25391013	99.05408932	f1e8a49d-2a96-4039-8b3d-b577e3698ec2
500	149.167.137.217	uPblIPyK-P5rWjHdnm_mN9aUq76R0Qr2VOJk	0.20	2021-09-11T07:16:33.357Z	4.91771304	129.48148997	66.17239221	2000	250.39999390	68.84445190	72.41902643	281.00160602	20.29841661	79.22081429	feb09246-3c8f-4816-9bb0-e687310307a9
501	47.36.100.132	QOpYSZPa-d-7WY2jp7mqMAtJ3ZC80ZL9dbCY	0.80	2021-12-26T22:45:31.540Z	237.85491132	257.57519208	75.40044281	0	174.50000000	219.13333130	14.21267040	124.26129666	196.01518226	61.31557229	01703825-5b54-4cf3-8fb3-e77974f7261a
502	47.36.100.132	QOpYSZPa-d-7WY2jp7mqMAtJ3ZC80ZL9dbCY	0.50	2021-12-26T22:45:56.529Z	114.94388246	173.56686518	54.61815713	0	87.50000000	213.13330078	5.00000000	68.14104308	228.67627114	25.22993626	0478cd16-8989-4737-b5f2-b5e58965a953
503	47.36.100.132	QOpYSZPa-d-7WY2jp7mqMAtJ3ZC80ZL9dbCY	0.50	2021-12-26T22:44:49.026Z	310.49901536	355.85046496	58.70870134	4000	305.50000000	362.13333130	21.93171220	328.98858055	381.42021395	52.06901469	1a400b5b-3a63-4de6-b0cd-8957d897e7dd
504	47.36.100.132	QOpYSZPa-d-7WY2jp7mqMAtJ3ZC80ZL9dbCY	0.50	2021-12-26T22:43:50.041Z	314.78184132	136.11057836	39.31135888	0	36.50000000	423.13333130	49.81967483	42.40415939	435.93011053	96.93572391	2b67117c-80ee-4a1c-9b6f-0de5bc147153
505	47.36.100.132	QOpYSZPa-d-7WY2jp7mqMAtJ3ZC80ZL9dbCY	0.50	2021-12-26T22:45:53.046Z	293.31238720	166.78402231	23.32615137	0	275.50000000	168.13330078	5.00000000	179.82529426	175.14771419	94.56490651	35391c0d-012e-4807-8818-c26c27da8428
506	47.36.100.132	QOpYSZPa-d-7WY2jp7mqMAtJ3ZC80ZL9dbCY	0.50	2021-12-26T22:45:48.986Z	105.26043034	131.75304024	79.70575398	0	147.50000000	165.13330078	6.00000000	154.54983096	131.20964897	59.76499152	4710bcc3-c8be-43df-87c4-b73e049ae1b5
507	47.36.100.132	QOpYSZPa-d-7WY2jp7mqMAtJ3ZC80ZL9dbCY	0.20	2021-12-26T22:46:42.494Z	124.64922817	262.29080616	90.20191445	36000	175.50000000	436.13333130	23.34523506	215.78850798	453.93654938	82.71732663	47bf5d5e-13b3-4bd7-b5ca-786af9611a4c
508	47.36.100.132	QOpYSZPa-d-7WY2jp7mqMAtJ3ZC80ZL9dbCY	0.80	2021-12-26T22:46:00.446Z	164.39847569	169.24642219	74.44740650	0	203.50000000	134.13333130	15.62049935	225.84752858	145.18452024	40.81175798	4863e911-4ab7-4b9d-ac36-139baaf4cbb4
509	47.36.100.132	QOpYSZPa-d-7WY2jp7mqMAtJ3ZC80ZL9dbCY	0.20	2021-12-26T22:45:26.274Z	105.62336275	345.35751655	39.77459160	0	196.50000000	141.13333130	19.23538406	223.20434697	101.23679633	88.89149392	4cc39b6b-b9ad-4c68-a2d9-25c04d6a6c60
510	47.36.100.132	QOpYSZPa-d-7WY2jp7mqMAtJ3ZC80ZL9dbCY	0.20	2021-12-26T22:38:43.953Z	23.08826459	315.93642229	21.48320044	1000	21.50000000	337.13333130	28.44292531	9.45585326	369.54769612	38.67551209	4f71baf3-9475-43dc-afe1-0f2b077c574c
511	47.36.100.132	QOpYSZPa-d-7WY2jp7mqMAtJ3ZC80ZL9dbCY	0.20	2021-12-26T22:46:15.352Z	218.59678884	324.02540243	40.05683969	0	199.50000000	292.13333130	6.32455532	230.54507358	347.09017168	61.83869783	57b66202-866f-43ef-b728-656a64f27b93
512	47.36.100.132	QOpYSZPa-d-7WY2jp7mqMAtJ3ZC80ZL9dbCY	0.50	2021-12-26T22:46:31.410Z	251.39200084	454.92289130	48.02649595	0	112.50000000	238.13333130	17.88854382	238.76333091	29.83667631	51.95556873	59898391-8ff0-4ad6-ac96-770a956c83d0
513	47.36.100.132	QOpYSZPa-d-7WY2jp7mqMAtJ3ZC80ZL9dbCY	0.50	2021-12-26T22:46:05.392Z	172.98660843	53.97026436	47.87324333	0	194.50000000	52.13333130	20.88061302	247.49064372	57.11185210	77.47066089	63d2b519-604a-4170-994b-e7fd9dd30b23
514	47.36.100.132	QOpYSZPa-d-7WY2jp7mqMAtJ3ZC80ZL9dbCY	0.80	2021-12-26T22:45:38.789Z	190.17069055	290.83578650	28.98967759	2000	187.50000000	295.13333130	11.70469991	183.99053071	310.89161211	37.84626167	6654fdff-3cd9-4810-b1d0-9d62a138281f
515	47.36.100.132	QOpYSZPa-d-7WY2jp7mqMAtJ3ZC80ZL9dbCY	0.50	2021-12-26T22:38:26.792Z	201.84179306	309.02871566	49.94759138	31000	208.50000000	308.13333130	50.47771786	211.25667254	317.33943770	89.84435832	69bb8ce7-2f31-459d-bede-f253f16cde8e
516	47.36.100.132	QOpYSZPa-d-7WY2jp7mqMAtJ3ZC80ZL9dbCY	0.80	2021-12-26T22:44:30.772Z	180.26683847	36.59400796	96.56012993	0	308.50000000	344.13333130	24.08318916	343.54556511	368.84738960	94.01738686	77a7037b-f70e-4202-80a1-6932a2c3aa08
517	47.36.100.132	QOpYSZPa-d-7WY2jp7mqMAtJ3ZC80ZL9dbCY	0.20	2021-12-26T22:45:20.681Z	122.64638529	466.15523657	90.82416640	0	30.50000000	487.13333130	13.03840481	91.75179602	475.41040712	64.43160114	ace74d9a-7e5a-476a-a759-e31ae50af0b5
518	47.36.100.132	QOpYSZPa-d-7WY2jp7mqMAtJ3ZC80ZL9dbCY	0.80	2021-12-26T22:44:55.904Z	261.25880055	227.24801948	70.57366968	0	237.50000000	233.13333130	22.47220505	225.26174333	182.24882704	93.48869677	b7994ba8-338a-4a72-bcfd-5141a0e0d09e
519	47.36.100.132	QOpYSZPa-d-7WY2jp7mqMAtJ3ZC80ZL9dbCY	0.80	2021-12-26T22:46:09.448Z	254.91953772	225.25451522	59.01847553	4000	256.50000000	197.13333130	24.69817807	274.02907552	185.07832431	54.70968845	c6847091-c29e-4cc1-a9ba-e5a68466433d
520	47.36.100.132	QOpYSZPa-d-7WY2jp7mqMAtJ3ZC80ZL9dbCY	0.50	2021-12-26T22:45:03.305Z	135.42271387	488.36396152	82.30506219	0	254.50000000	227.13333130	26.17250466	292.48352891	181.06363656	95.82560599	ce9e0467-3e68-4aa9-a295-1a0c384ea0bb
521	47.36.100.132	QOpYSZPa-d-7WY2jp7mqMAtJ3ZC80ZL9dbCY	0.80	2021-12-26T22:46:36.619Z	27.61778670	426.01540284	64.66076120	0	20.50000000	404.13333130	23.34523506	39.81314353	407.54430674	78.05371938	e923d66c-cf97-4949-89cb-235e7e31cf08
522	47.36.100.132	QOpYSZPa-d-7WY2jp7mqMAtJ3ZC80ZL9dbCY	0.20	2021-12-26T22:44:04.152Z	253.59884038	445.68861715	88.15171500	10000	61.50000000	31.13333130	38.28837944	62.86523009	11.15493957	72.41239038	f6a76cf5-0258-4bb2-8eb8-22fe5d1f1870
523	47.36.100.132	QOpYSZPa-d-7WY2jp7mqMAtJ3ZC80ZL9dbCY	0.50	2021-12-26T22:44:43.737Z	95.01171912	24.31241511	94.14591880	0	132.50000000	46.13333130	33.97057550	125.33826436	40.63813896	59.85644377	ff1f6565-e254-4532-bff2-d5a56b5b7f05
524	70.50.74.54	825MK5SW-0xOVBxSpGgkWzIKVNqISOaHCS6M	0.80	2021-12-26T22:44:57.950Z	68.36028029	76.41069467	38.80228153	3000	93.00000000	83.00000000	50.63595560	175.77661231	88.59447980	64.97832448	015ab716-2bcc-4aa3-a967-c59415ae8afc
525	70.50.74.54	825MK5SW-0xOVBxSpGgkWzIKVNqISOaHCS6M	0.80	2021-12-26T22:47:07.690Z	113.19271442	351.39311097	27.31961798	83000	112.00000000	355.00000000	28.23118843	95.55132895	418.19857930	98.80173966	02b681c2-33e1-4888-b461-f4e6a9daf7fb
526	70.50.74.54	825MK5SW-0xOVBxSpGgkWzIKVNqISOaHCS6M	0.80	2021-12-26T22:38:16.052Z	171.32760118	72.74967280	62.57203459	0	201.00000000	72.00000000	5.00000000	149.55575735	95.46848913	95.96769525	05d52300-5e96-42d6-a81f-cfd17369e818
527	70.50.74.54	825MK5SW-0xOVBxSpGgkWzIKVNqISOaHCS6M	0.80	2021-12-26T22:45:06.168Z	39.84084189	369.77421730	97.92510821	0	67.00000000	363.00000000	34.13209633	67.49895346	375.85268389	96.15079769	09f0eba9-6085-4f8c-8af1-b92e11ef04b5
528	70.50.74.54	825MK5SW-0xOVBxSpGgkWzIKVNqISOaHCS6M	0.20	2021-12-26T22:48:14.226Z	35.79884765	184.34374596	41.24904742	1000	126.00000000	79.00000000	21.84032967	115.57033892	84.67916212	28.02632233	0c57b5cb-1218-4ebf-a638-6a9e81503ded
529	70.50.74.54	825MK5SW-0xOVBxSpGgkWzIKVNqISOaHCS6M	0.80	2021-12-26T22:44:10.313Z	301.85929103	65.96187595	68.79706028	0	285.00000000	376.00000000	57.87054518	278.27922365	410.63361379	49.02432143	0ce51444-de14-45f9-86c5-f4cdd029d267
530	70.50.74.54	825MK5SW-0xOVBxSpGgkWzIKVNqISOaHCS6M	0.50	2021-12-26T22:47:36.741Z	149.84714712	292.24568168	62.43043213	65000	145.00000000	291.00000000	50.80354318	132.85906012	302.53727400	99.45289191	0dbbbd48-b711-49c8-b9ea-d5eff1ae1a19
531	70.50.74.54	825MK5SW-0xOVBxSpGgkWzIKVNqISOaHCS6M	0.20	2021-12-26T22:42:23.605Z	248.40903754	394.78228755	31.78253883	2000	338.00000000	400.00000000	14.42220510	340.81066130	412.37396107	32.19727478	11ea6a15-5eba-4c77-968b-16a99ee38d7e
532	70.50.74.54	825MK5SW-0xOVBxSpGgkWzIKVNqISOaHCS6M	0.80	2021-12-26T22:39:27.261Z	301.61353686	359.63196333	52.98433104	0	297.00000000	352.00000000	5.00000000	73.80399820	13.73855854	25.33744312	1448d795-c1b9-47a6-864a-f3fce4f54b4d
533	70.50.74.54	825MK5SW-0xOVBxSpGgkWzIKVNqISOaHCS6M	0.80	2021-12-26T22:43:02.999Z	143.41718798	410.78776326	45.24758031	0	144.00000000	381.00000000	15.26433752	160.11745011	333.35339450	72.94059319	151ce585-aa64-4565-bd73-1782cee54405
534	70.50.74.54	825MK5SW-0xOVBxSpGgkWzIKVNqISOaHCS6M	0.50	2021-12-26T22:40:05.721Z	224.97186520	261.00467989	29.50729945	0	239.00000000	247.00000000	5.00000000	244.09551575	243.53028244	79.10902204	1d42a057-d0bf-47e1-9e2c-71b4733e8860
535	70.50.74.54	825MK5SW-0xOVBxSpGgkWzIKVNqISOaHCS6M	0.20	2021-12-26T22:45:10.824Z	273.54493473	39.43684750	59.54059866	0	276.00000000	46.00000000	27.65863337	305.39635225	74.29856550	40.92647512	1ec6519c-a1eb-4fb8-94db-eeedf1ca6039
536	70.50.74.54	825MK5SW-0xOVBxSpGgkWzIKVNqISOaHCS6M	0.80	2021-12-26T22:41:13.765Z	310.79058722	30.85053149	52.73348789	1000	305.00000000	15.00000000	31.30495168	307.27198822	11.16253991	22.39042512	1fc869f3-7062-4e2e-ad16-5babd4077f84
537	70.50.74.54	825MK5SW-0xOVBxSpGgkWzIKVNqISOaHCS6M	0.20	2021-12-26T22:47:56.700Z	215.12392357	53.79588506	34.09877945	7000	181.00000000	45.00000000	21.47091055	173.29775897	55.66516075	61.17721023	2133f97b-8324-4dca-97c5-82fa6176e947
538	70.50.74.54	825MK5SW-0xOVBxSpGgkWzIKVNqISOaHCS6M	0.80	2021-12-26T22:40:29.454Z	201.20747018	267.48789240	51.43806835	1000	66.00000000	434.00000000	30.46309242	62.03564172	432.90424174	25.45063686	247bc746-e7ee-4c1f-831d-c11857d685bf
539	70.50.74.54	825MK5SW-0xOVBxSpGgkWzIKVNqISOaHCS6M	0.50	2021-12-26T22:42:52.664Z	20.40119633	491.45829723	24.73033042	0	26.00000000	465.00000000	17.20465053	28.56149656	496.26776013	25.11116643	2b7daf22-5082-49a9-8fe6-4ffae96902fc
540	70.50.74.54	825MK5SW-0xOVBxSpGgkWzIKVNqISOaHCS6M	0.80	2021-12-26T22:48:20.127Z	160.82628400	273.35837405	69.98462505	0	160.00000000	303.00000000	5.00000000	157.47240825	302.13812275	37.37062277	312aea2f-0d6a-4a69-8d3d-5b31d9ced43b
541	70.50.74.54	825MK5SW-0xOVBxSpGgkWzIKVNqISOaHCS6M	0.80	2021-12-26T22:41:40.466Z	90.28656696	357.56999118	55.01827069	0	101.00000000	353.00000000	22.20360331	84.74272962	369.33192483	47.69097400	345b2f29-05e1-4b96-81c5-72ae35204beb
542	70.50.74.54	825MK5SW-0xOVBxSpGgkWzIKVNqISOaHCS6M	0.50	2021-12-26T22:42:32.846Z	262.52798358	21.62560607	86.30387290	0	71.00000000	31.00000000	32.64965543	19.91271344	15.12625433	52.39399537	3575386a-c8df-4ebc-a10d-c0a52d929052
543	70.50.74.54	825MK5SW-0xOVBxSpGgkWzIKVNqISOaHCS6M	0.50	2021-12-26T22:49:21.826Z	195.81600392	330.44323743	23.62533792	0	192.00000000	327.00000000	20.61552813	229.99926669	313.95779426	64.73645254	3a950539-c42e-4d99-8a9a-839912351c79
544	70.50.74.54	825MK5SW-0xOVBxSpGgkWzIKVNqISOaHCS6M	0.20	2021-12-26T22:49:16.772Z	230.60606626	401.01395556	86.77968140	0	194.00000000	85.00000000	40.79215611	166.59392062	100.73481603	62.15174782	429ec62a-7c4b-4744-b483-535b09434586
545	70.50.74.54	825MK5SW-0xOVBxSpGgkWzIKVNqISOaHCS6M	0.80	2021-12-26T22:41:03.454Z	238.67649545	179.67114682	69.64104274	0	60.00000000	157.00000000	37.33630941	59.47713949	169.89472062	42.16237450	4c18577f-4c4f-4506-8b14-6b7c0cdc7598
546	70.50.74.54	825MK5SW-0xOVBxSpGgkWzIKVNqISOaHCS6M	0.20	2021-12-26T22:42:16.176Z	275.68052876	311.69019363	58.24656838	0	203.00000000	388.00000000	31.89043744	210.65792647	407.47472811	88.34324159	52f8e9b9-52c0-48a7-8a4e-d1b262bfacaf
547	70.50.74.54	825MK5SW-0xOVBxSpGgkWzIKVNqISOaHCS6M	0.50	2021-12-26T22:42:39.099Z	4.34138522	83.47488930	83.08467466	0	95.00000000	47.00000000	26.83281573	34.93040386	46.03725679	75.75923202	546b1f2b-0354-4259-9615-02ce5c50be1d
548	70.50.74.54	825MK5SW-0xOVBxSpGgkWzIKVNqISOaHCS6M	0.80	2021-12-26T22:44:01.521Z	344.02430838	474.95069577	59.12697554	0	319.00000000	465.00000000	23.53720459	340.63304979	454.43203036	33.31598472	57d2be74-3621-4316-8759-736124003cce
549	70.50.74.54	825MK5SW-0xOVBxSpGgkWzIKVNqISOaHCS6M	0.50	2021-12-26T22:47:45.063Z	334.14914891	315.91344791	39.66092706	4000	324.00000000	322.00000000	26.40075756	314.78544362	338.66738600	54.36011259	585106e2-a0ad-4379-a2d9-0eb870a08fad
550	70.50.74.54	825MK5SW-0xOVBxSpGgkWzIKVNqISOaHCS6M	0.80	2021-12-26T22:46:23.587Z	20.15741764	121.85674128	97.00666552	0	70.00000000	107.00000000	23.76972865	108.32441539	88.56642328	45.38758192	5cea892d-8cf5-4155-aff7-170c698c9d9a
551	70.50.74.54	825MK5SW-0xOVBxSpGgkWzIKVNqISOaHCS6M	0.20	2021-12-26T22:46:29.971Z	201.68731361	224.53103037	93.37009347	0	276.00000000	260.00000000	35.11409973	313.39655718	269.81055548	48.36141262	5eb6ee26-b812-4be6-9463-7a5fab88cb41
552	70.50.74.54	825MK5SW-0xOVBxSpGgkWzIKVNqISOaHCS6M	0.20	2021-12-26T22:47:14.473Z	32.83492581	309.72204439	99.83735260	0	79.00000000	335.00000000	31.06444913	59.56506944	320.54241341	21.38369574	60fc3ce8-69b9-43c8-b554-64d2f532d4ed
553	70.50.74.54	825MK5SW-0xOVBxSpGgkWzIKVNqISOaHCS6M	0.80	2021-12-26T22:48:54.829Z	161.45258095	125.46679826	58.62097182	12000	158.00000000	138.00000000	25.94224354	159.63804470	169.17519483	70.05289159	66059ae4-08a2-4579-acff-7b890419e476
554	70.50.74.54	825MK5SW-0xOVBxSpGgkWzIKVNqISOaHCS6M	0.50	2021-12-26T22:40:45.246Z	142.74481910	40.12316595	98.04106569	65000	168.00000000	57.00000000	50.44799302	190.03751219	104.20442908	99.16673589	69fa2bef-60a2-48ba-965d-6db9fd445ab7
555	70.50.74.54	825MK5SW-0xOVBxSpGgkWzIKVNqISOaHCS6M	0.20	2021-12-26T22:44:50.016Z	167.89855887	87.69459293	75.19835567	1000	92.00000000	154.00000000	58.85575588	100.39300130	161.79767854	62.10004240	6d218294-f1ea-401d-a0b1-89eae18f1262
556	70.50.74.54	825MK5SW-0xOVBxSpGgkWzIKVNqISOaHCS6M	0.80	2021-12-26T22:48:48.250Z	177.58032942	442.51262307	34.02717853	1000	178.00000000	440.00000000	18.68154169	176.82782827	442.18021295	26.82293747	6e5d88c6-02a6-4d8f-8afc-819e4e55e779
557	70.50.74.54	825MK5SW-0xOVBxSpGgkWzIKVNqISOaHCS6M	0.80	2021-12-26T22:49:30.058Z	317.97456952	22.76529422	44.88065280	4000	317.00000000	60.00000000	47.01063709	341.97334278	97.66417887	67.78440879	72ec518f-95fc-420a-9a76-5c030fecbb63
558	70.50.74.54	825MK5SW-0xOVBxSpGgkWzIKVNqISOaHCS6M	0.50	2021-12-26T22:41:31.895Z	284.39029916	247.95808131	53.31094660	2000	277.00000000	191.00000000	25.07987241	279.31622558	165.74406992	45.14697251	748def76-78c6-445a-a881-d76220d8f09c
559	70.50.74.54	825MK5SW-0xOVBxSpGgkWzIKVNqISOaHCS6M	0.80	2021-12-26T22:46:01.897Z	258.79264797	202.72439790	52.38793256	0	275.00000000	196.00000000	15.55634919	332.08725649	219.78814362	96.32572404	7e7bf52d-6837-4565-adad-fc7134267a05
560	70.50.74.54	825MK5SW-0xOVBxSpGgkWzIKVNqISOaHCS6M	0.20	2021-12-26T22:43:26.478Z	261.76097670	411.69356635	42.03396858	0	45.00000000	301.00000000	13.45362405	35.96160477	301.55522230	36.59700472	816e0717-9a44-450a-9e17-e33e81e4dca0
561	70.50.74.54	825MK5SW-0xOVBxSpGgkWzIKVNqISOaHCS6M	0.50	2021-12-26T22:39:49.999Z	25.88607521	151.00696533	24.61189546	0	209.00000000	263.00000000	5.00000000	251.05071889	279.31900513	64.75682737	81b83d07-607e-476c-b7ad-b7b322e9c1a3
562	70.50.74.54	825MK5SW-0xOVBxSpGgkWzIKVNqISOaHCS6M	0.50	2021-12-26T22:49:47.180Z	72.71964065	287.17937705	33.46322217	1000	69.00000000	291.00000000	39.96248241	52.33068584	302.08804048	40.98352210	82de4f7b-e5e1-4857-9a78-9264d87184a6
563	70.50.74.54	825MK5SW-0xOVBxSpGgkWzIKVNqISOaHCS6M	0.50	2021-12-26T22:42:57.890Z	309.23490052	114.78699475	78.10647079	0	73.00000000	358.00000000	30.61045573	55.08556225	387.39740977	83.31748301	86975f5f-883e-4640-970c-061fb873cc1d
564	70.50.74.54	825MK5SW-0xOVBxSpGgkWzIKVNqISOaHCS6M	0.50	2021-12-26T22:41:45.309Z	205.10236561	253.88483952	75.92843933	0	141.00000000	207.00000000	17.69180601	124.74639849	198.37356279	40.43297902	9278e3e7-3dc6-47ef-a886-6123803fc4d8
565	70.50.74.54	825MK5SW-0xOVBxSpGgkWzIKVNqISOaHCS6M	0.80	2021-12-26T22:49:37.797Z	176.38177110	359.92654436	84.44283677	1000	194.00000000	328.00000000	73.76313442	208.26241789	307.18790137	72.08962264	9962429b-dfe9-46b5-bb63-c74c9f2faf43
566	70.50.74.54	825MK5SW-0xOVBxSpGgkWzIKVNqISOaHCS6M	0.50	2021-12-26T22:45:16.997Z	76.46341475	15.48044588	83.88603298	0	95.00000000	45.00000000	13.92838828	99.28175058	6.96424985	85.57367263	9b6dd21e-1337-49ad-a71c-8c891dcba751
567	70.50.74.54	825MK5SW-0xOVBxSpGgkWzIKVNqISOaHCS6M	0.80	2021-12-26T22:44:31.695Z	144.45957351	238.49071800	40.17380709	62000	144.00000000	214.00000000	43.73785546	166.51604589	177.10473795	96.08221896	b06e32d1-7cd0-4b3a-a72a-c77fd6058c55
568	70.50.74.54	825MK5SW-0xOVBxSpGgkWzIKVNqISOaHCS6M	0.80	2021-12-26T22:45:42.434Z	150.59860777	390.61899494	23.38271702	2000	148.00000000	388.00000000	18.11077028	147.69634082	381.48018678	40.53668963	b519ceb8-97d1-41d0-be2d-cbeb2aceab11
569	70.50.74.54	825MK5SW-0xOVBxSpGgkWzIKVNqISOaHCS6M	0.20	2021-12-26T22:47:19.774Z	96.21624094	388.02173059	28.14345664	2000	333.00000000	298.00000000	29.42787794	336.96904351	306.28033786	45.00106515	b5c8b979-2908-450c-83f9-c28c7a21eaf5
570	70.50.74.54	825MK5SW-0xOVBxSpGgkWzIKVNqISOaHCS6M	0.20	2021-12-26T22:44:23.674Z	250.57971323	278.10844003	50.36116005	0	152.00000000	225.00000000	65.76473219	113.78136267	188.82812451	70.86903059	b6b57152-fce7-410f-9707-061aaaa52729
571	70.50.74.54	825MK5SW-0xOVBxSpGgkWzIKVNqISOaHCS6M	0.80	2021-12-26T22:46:42.559Z	173.87153095	152.73381883	55.86827740	2000	186.00000000	118.00000000	31.78049716	203.51902272	102.44440338	50.34362474	b6f0582b-1632-4447-9787-f122656d20e9
572	70.50.74.54	825MK5SW-0xOVBxSpGgkWzIKVNqISOaHCS6M	0.20	2021-12-26T22:38:37.423Z	35.22955118	253.36621389	83.87585510	0	201.00000000	273.00000000	5.00000000	163.28905401	302.55858362	85.07439879	ba38fb97-1357-4a5a-82d8-27bcb1917872
573	70.50.74.54	825MK5SW-0xOVBxSpGgkWzIKVNqISOaHCS6M	0.50	2021-12-26T22:49:08.243Z	46.98426614	135.10360221	40.50179802	0	207.00000000	285.00000000	74.81310046	220.78482223	302.90856699	50.39476323	bd0626a4-ff42-466b-a0a9-b04db7a3f5f2
574	70.50.74.54	825MK5SW-0xOVBxSpGgkWzIKVNqISOaHCS6M	0.80	2021-12-26T22:38:06.055Z	106.01147280	65.39775577	95.70592626	0	204.00000000	76.00000000	5.00000000	209.61097478	162.46210565	78.51229638	c00c43ef-3767-4bf3-ada7-57d6cd86f7ce
575	70.50.74.54	825MK5SW-0xOVBxSpGgkWzIKVNqISOaHCS6M	0.20	2021-12-26T22:47:30.223Z	101.65879870	68.03532731	24.21293544	1000	309.00000000	346.00000000	14.86606875	306.77470243	352.31249864	28.72460302	c3e22cab-9930-41d5-bd66-a64c86496cf5
576	70.50.74.54	825MK5SW-0xOVBxSpGgkWzIKVNqISOaHCS6M	0.80	2021-12-26T22:45:26.891Z	69.92175881	227.14460490	44.20103911	0	240.00000000	191.00000000	24.04163056	267.56429152	186.73372262	59.13479461	c9bf7713-cb9d-493d-b9c0-7191cccd2cbd
577	70.50.74.54	825MK5SW-0xOVBxSpGgkWzIKVNqISOaHCS6M	0.20	2021-12-26T22:39:37.876Z	37.01392713	70.53562951	90.91171629	0	169.00000000	123.00000000	5.00000000	257.04575966	140.53845516	42.33285566	cab3d409-3f4d-4614-b1d2-eba11aabd2aa
578	70.50.74.54	825MK5SW-0xOVBxSpGgkWzIKVNqISOaHCS6M	0.50	2021-12-26T22:46:58.264Z	237.57980796	212.89982481	59.65850601	0	302.00000000	413.00000000	50.48762225	311.48439724	462.88212326	24.92324068	d11ae6a4-fb1d-4ef4-a6dd-880388ae85bd
579	70.50.74.54	825MK5SW-0xOVBxSpGgkWzIKVNqISOaHCS6M	0.20	2021-12-26T22:46:19.656Z	120.94113362	369.03329882	87.14803898	0	140.00000000	371.00000000	35.84689666	90.78885239	365.06700800	43.95764283	d4d44f23-05c7-49de-b403-f0d491cce471
580	70.50.74.54	825MK5SW-0xOVBxSpGgkWzIKVNqISOaHCS6M	0.80	2021-12-26T22:43:40.909Z	27.79299331	199.50287657	76.29149617	0	170.00000000	110.00000000	49.72926704	253.86679564	53.65447220	53.31060939	d8b32452-dc57-4561-bdfa-df387047b0b9
581	70.50.74.54	825MK5SW-0xOVBxSpGgkWzIKVNqISOaHCS6M	0.50	2021-12-26T22:44:16.483Z	37.14777534	167.97165203	25.63689426	0	133.00000000	135.00000000	60.82762530	169.36245838	154.53147700	59.50184514	deb75dc7-54cd-4729-a7a5-cf763513f18e
582	70.50.74.54	825MK5SW-0xOVBxSpGgkWzIKVNqISOaHCS6M	0.50	2021-12-26T22:48:04.590Z	119.24539553	315.21299958	81.86083916	0	285.00000000	120.00000000	28.44292531	221.90043327	232.38791414	49.15880105	e416341d-a3e0-4393-b09b-62255a74a215
583	70.50.74.54	825MK5SW-0xOVBxSpGgkWzIKVNqISOaHCS6M	0.20	2021-12-26T22:41:53.635Z	212.96030096	339.04455055	89.50769652	0	126.00000000	126.00000000	57.42821606	88.03078906	68.60148663	90.70416280	e6e0926f-930e-4922-838a-3c795239f79a
584	70.50.74.54	825MK5SW-0xOVBxSpGgkWzIKVNqISOaHCS6M	0.80	2021-12-26T22:45:32.932Z	175.82949040	392.68220321	27.55981997	1000	223.00000000	153.00000000	26.30589288	228.01464906	150.53524276	20.03187705	e7e99b3f-76ee-4039-b484-80276faf5803
585	70.50.74.54	825MK5SW-0xOVBxSpGgkWzIKVNqISOaHCS6M	0.80	2021-12-26T22:39:59.221Z	37.34884556	167.08235456	51.02390749	0	30.00000000	157.00000000	5.00000000	25.21103530	141.14376909	61.99794917	ea8f0142-98e3-41e6-81be-872ad03259ba
586	70.50.74.54	825MK5SW-0xOVBxSpGgkWzIKVNqISOaHCS6M	0.20	2021-12-26T22:42:08.159Z	210.01536178	327.89941555	98.86425883	4000	77.00000000	73.00000000	55.46169850	73.38090879	94.40880471	73.05557744	eaa4cec2-4e8d-4a79-b0db-1c68fb9c9b6c
587	70.50.74.54	825MK5SW-0xOVBxSpGgkWzIKVNqISOaHCS6M	0.20	2021-12-26T22:45:51.751Z	191.68517547	165.78852641	51.54291642	0	266.00000000	343.00000000	17.00000000	272.18831252	344.59065095	23.35345405	f09bad21-b0f5-4cab-8e6b-8832bc213bfe
588	70.50.74.54	825MK5SW-0xOVBxSpGgkWzIKVNqISOaHCS6M	0.20	2021-12-26T22:41:59.335Z	288.23758914	35.54338495	53.50973134	0	156.00000000	296.00000000	21.09502311	157.78340645	309.84817245	49.89780870	f109ab63-16e6-42da-9a61-cafcc60117a9
589	70.50.74.54	825MK5SW-0xOVBxSpGgkWzIKVNqISOaHCS6M	0.80	2021-12-26T22:38:25.090Z	38.40483692	287.28220034	41.22987165	0	37.00000000	311.00000000	5.00000000	34.31964493	316.59509397	25.99939843	fa8702ef-493f-4338-9dab-cf837444400d
590	70.50.74.54	825MK5SW-0xOVBxSpGgkWzIKVNqISOaHCS6M	0.20	2021-12-26T22:39:13.320Z	19.30347733	437.22878015	60.93296207	0	85.00000000	383.00000000	35.35533906	45.23600699	437.79165766	84.90482679	fd868dfd-a49d-4dab-b158-f70d85777ddf
591	70.50.74.54	825MK5SW-0xOVBxSpGgkWzIKVNqISOaHCS6M	0.50	2021-12-26T22:45:21.445Z	73.23633231	296.50923484	68.68845693	0	66.00000000	267.00000000	11.70469991	66.59838876	266.82625159	25.08948858	fe3f2102-8555-488c-9c7b-022fbb10085c
592	24.60.168.241	F3whenmm-bNX9wAQrtIHFyfEsoxiaIZaF4t8	0.80	2021-12-26T22:38:20.537Z	168.01820355	61.88640002	36.70036040	0	185.50000000	74.87500000	5.00000000	179.55181922	495.61509471	56.72334626	7c14e88d-76a4-4f11-894a-354d538b1a95
593	174.114.102.15	3oiJgirn-1J_kOp3CC5UTqftwUq1hhCLvU3U	0.20	2021-12-26T22:38:25.130Z	36.99640746	359.05073840	36.52240464	0	141.50000000	96.07812500	5.00000000	125.97866908	97.08605353	26.66642464	10ffdc98-411f-486e-85c2-ecd1163fd694
594	174.114.102.15	3oiJgirn-1J_kOp3CC5UTqftwUq1hhCLvU3U	0.20	2021-12-26T22:39:22.656Z	38.36191188	186.15312072	50.50664118	7000	104.50000000	411.07812500	40.31128874	102.52404765	389.14943338	69.23705185	214c9e0d-bafd-4a76-a3a6-92c5db7c2dc7
595	174.114.102.15	3oiJgirn-1J_kOp3CC5UTqftwUq1hhCLvU3U	0.50	2021-12-26T22:40:09.619Z	168.62163262	207.30917793	41.46214244	0	163.50000000	227.07812500	42.52058325	124.00601221	236.61477777	90.82117133	2479bee7-3308-4b66-8260-267b7810ecb8
596	174.114.102.15	3oiJgirn-1J_kOp3CC5UTqftwUq1hhCLvU3U	0.20	2021-12-26T22:38:36.292Z	16.09260223	496.22966969	87.79982620	0	164.50000000	304.07812500	5.00000000	140.14899004	370.65527478	82.82409052	2b62b0b3-58e7-4518-971d-05b94b9ff791
597	174.114.102.15	3oiJgirn-1J_kOp3CC5UTqftwUq1hhCLvU3U	0.80	2021-12-26T22:39:48.514Z	72.15132712	437.82344064	42.79936522	0	90.50000000	455.07812500	23.34523506	114.60207204	490.74722006	68.29451959	33774792-f605-472e-8905-c4588a3d3629
598	174.114.102.15	3oiJgirn-1J_kOp3CC5UTqftwUq1hhCLvU3U	0.80	2021-12-26T22:39:53.154Z	60.19178013	84.37286447	34.29886187	53000	59.50000000	84.07812500	32.75667871	57.03590301	39.30087909	90.16085613	41b98036-b4ca-4347-adbb-2d9a6016a26c
599	174.114.102.15	3oiJgirn-1J_kOp3CC5UTqftwUq1hhCLvU3U	0.50	2021-12-26T22:39:36.941Z	293.60098926	207.63571539	43.13770126	3000	294.50000000	162.07812500	39.59797975	307.50937164	186.07686037	56.98409028	4679dbdb-c859-4ec4-8d2a-9243d6f8d589
600	174.114.102.15	3oiJgirn-1J_kOp3CC5UTqftwUq1hhCLvU3U	0.50	2021-12-26T22:39:31.910Z	342.91666367	470.51792526	96.36859775	0	319.50000000	358.07812500	27.80287755	327.16496250	386.07481026	31.27190004	4c24b709-845d-4b11-b13a-74ea53c25bde
601	174.114.102.15	3oiJgirn-1J_kOp3CC5UTqftwUq1hhCLvU3U	0.80	2021-12-26T22:40:28.098Z	341.21170308	150.69018679	56.66161669	28000	327.50000000	152.07812500	29.73213749	317.03485101	140.53646296	81.17243257	5d58402a-fd32-40b3-8bf6-53ee70e6bec1
602	174.114.102.15	3oiJgirn-1J_kOp3CC5UTqftwUq1hhCLvU3U	0.50	2021-12-26T22:40:02.188Z	27.20989088	69.47864100	31.93958871	0	68.50000000	41.07812500	44.77722635	34.03799200	44.25438367	74.63539651	66ddab2c-25c0-4c90-8926-a71a30e33637
603	174.114.102.15	3oiJgirn-1J_kOp3CC5UTqftwUq1hhCLvU3U	0.80	2021-12-26T22:40:22.189Z	1.20179390	9.06120049	38.27400022	0	61.50000000	94.07812500	33.73425559	87.40215891	165.68338529	85.52974557	68ccc107-ff02-44a6-96fc-495b4dba8434
604	174.114.102.15	3oiJgirn-1J_kOp3CC5UTqftwUq1hhCLvU3U	0.50	2021-12-26T22:40:16.371Z	337.44840743	102.78458562	97.61146587	0	85.50000000	170.07812500	40.60788101	38.66993667	180.74919023	47.79807184	72e37787-e105-4cba-a37d-e6cc4c2d3d21
605	174.114.102.15	3oiJgirn-1J_kOp3CC5UTqftwUq1hhCLvU3U	0.20	2021-12-26T22:40:35.252Z	93.40270581	412.85067868	44.38995483	0	225.50000000	367.07812500	44.01136217	178.92905354	383.47457879	87.23397885	750dbb67-2675-4e03-a088-0713181ee17b
606	174.114.102.15	3oiJgirn-1J_kOp3CC5UTqftwUq1hhCLvU3U	0.20	2021-12-26T22:39:00.256Z	58.06476392	152.25433490	96.20917133	0	183.50000000	147.07812500	5.00000000	179.64299985	144.11325641	52.57688222	8a61e57d-f45d-4078-b167-5251840d1bb1
607	174.114.102.15	3oiJgirn-1J_kOp3CC5UTqftwUq1hhCLvU3U	0.50	2021-12-26T22:39:08.522Z	2.63146230	373.27088862	74.98285750	0	72.50000000	306.07812500	33.83784863	107.04383059	271.31837600	81.65218295	9123174e-345a-4417-9fc3-3b5396be46fe
608	174.114.102.15	3oiJgirn-1J_kOp3CC5UTqftwUq1hhCLvU3U	0.50	2021-12-26T22:39:17.192Z	32.32855769	461.31826586	42.55481859	0	100.50000000	449.07812500	29.52964612	104.38685296	472.15302177	74.32041518	95acba6d-02b4-44f8-9d37-d528c3194ad2
609	174.114.102.15	3oiJgirn-1J_kOp3CC5UTqftwUq1hhCLvU3U	0.80	2021-12-26T22:38:46.025Z	146.28538494	50.30792367	37.17774510	0	151.50000000	56.07812500	5.00000000	92.28484322	36.47587067	99.06555851	cdcbf33e-c7f4-4608-ab76-61d81415f9be
610	174.114.102.15	3oiJgirn-1J_kOp3CC5UTqftwUq1hhCLvU3U	0.20	2021-12-26T22:39:58.702Z	318.82918710	114.35838525	42.40669366	0	314.50000000	45.07812500	30.80584360	320.69270428	8.94958370	27.47255312	f4e7633e-c303-42ca-b8fb-7517e8175fe5
611	174.114.102.15	3oiJgirn-1J_kOp3CC5UTqftwUq1hhCLvU3U	0.50	2021-12-26T22:38:54.339Z	30.32904761	17.16589413	73.93682975	0	261.50000000	193.07812500	5.00000000	300.95528612	241.20432301	93.62666456	fe0f4bea-de61-4331-9c01-2981fa3ce414
612	185.254.75.54	nQmawWLB-NwYBzQNSReA0KYc7_STNfwlqcAM	0.50	2021-12-27T22:05:06.939Z	100.06011623	160.60279944	92.43985465	7000	144.79998779	169.13333130	44.40720662	173.48873756	176.89785974	71.45477585	05cad96f-293a-49bf-a3ec-ee4e749800d5
613	185.254.75.54	nQmawWLB-NwYBzQNSReA0KYc7_STNfwlqcAM	0.50	2021-12-27T22:00:20.721Z	37.31958439	392.91166100	32.54213539	1000	23.79998779	406.13333130	23.34523506	5.78601521	421.39453547	32.75753581	062b83e6-0ad4-40eb-b0a2-a309939c086c
614	185.254.75.54	nQmawWLB-NwYBzQNSReA0KYc7_STNfwlqcAM	0.20	2021-12-27T22:01:46.960Z	291.90240173	483.89536152	98.91302459	0	121.79998779	183.13333130	24.33105012	120.15906365	181.57406427	24.39973861	08d90765-cf70-4431-bdcf-03ab03354447
615	185.254.75.54	nQmawWLB-NwYBzQNSReA0KYc7_STNfwlqcAM	0.50	2021-12-27T22:06:01.004Z	10.70507232	208.32812594	30.02509798	0	30.79998779	188.13333130	15.65247584	88.37303132	135.69849243	82.09026269	0c402b9c-2c2a-4845-879b-e558454433c9
616	185.254.75.54	nQmawWLB-NwYBzQNSReA0KYc7_STNfwlqcAM	0.50	2021-12-27T22:06:15.465Z	136.94356198	332.68999674	41.06170028	0	154.79998779	316.13333130	17.46424920	204.87271414	288.57768449	68.94446616	0ca34525-512f-4161-bd62-8a2bdfb867f1
617	185.254.75.54	nQmawWLB-NwYBzQNSReA0KYc7_STNfwlqcAM	0.20	2021-12-27T22:01:17.445Z	160.80973952	434.55202849	90.94435919	0	113.79998779	455.13333130	48.04164860	91.34057624	479.78343524	73.79117068	0fb904e9-b7ca-4548-933b-ffb863eb644f
618	185.254.75.54	nQmawWLB-NwYBzQNSReA0KYc7_STNfwlqcAM	0.20	2021-12-27T22:04:02.248Z	187.50800747	340.05357912	84.30575303	0	230.79998779	432.13333130	23.08679276	231.61443245	436.38423853	26.16850315	138cf158-7ea2-482c-98f0-2108f519058a
619	185.254.75.54	nQmawWLB-NwYBzQNSReA0KYc7_STNfwlqcAM	0.50	2021-12-27T22:06:37.806Z	38.19098629	407.41606775	59.83908641	1000	27.79998779	35.13333130	20.39607805	27.03443525	34.12936153	21.99461077	1642694e-3354-44d3-bd27-b3e29de697d8
620	185.254.75.54	nQmawWLB-NwYBzQNSReA0KYc7_STNfwlqcAM	0.50	2021-12-27T21:59:33.132Z	106.84515809	385.58264727	81.04705130	0	213.79998779	431.13333130	110.42191811	269.21038072	460.02790049	72.24680944	1f5ee80a-9c32-49f5-a12b-57ca4ea791b8
621	185.254.75.54	nQmawWLB-NwYBzQNSReA0KYc7_STNfwlqcAM	0.80	2021-12-27T22:08:38.303Z	162.79361338	36.29846615	68.17417399	1000	202.79998779	63.13333130	21.37755833	201.45033305	63.42445089	23.25962111	2f25408a-f7ba-407f-836b-ad833e2da949
622	185.254.75.54	nQmawWLB-NwYBzQNSReA0KYc7_STNfwlqcAM	0.80	2021-12-27T21:57:43.317Z	92.25429204	281.37734104	54.07445113	1000	138.79998779	295.13333130	21.21320344	157.64931197	301.85159067	30.88445897	339b305d-8249-419a-882f-2b10076cffae
623	185.254.75.54	nQmawWLB-NwYBzQNSReA0KYc7_STNfwlqcAM	0.20	2021-12-27T22:00:07.476Z	263.30602232	491.69732230	99.39299027	1000	328.79998779	424.13333130	30.08321791	342.66735694	404.01287282	39.53550405	4bdaa7fa-56d2-4297-8902-8476f2777dae
624	185.254.75.54	nQmawWLB-NwYBzQNSReA0KYc7_STNfwlqcAM	0.20	2021-12-27T21:56:41.069Z	233.58679390	69.69213490	74.83956661	1000	172.79998779	320.13333130	95.00526301	170.44048573	319.74799147	93.56079890	4e0ba52f-3990-4a14-942b-50a804aef0fb
625	185.254.75.54	nQmawWLB-NwYBzQNSReA0KYc7_STNfwlqcAM	0.50	2021-12-27T22:04:27.718Z	84.31402892	478.21890497	66.05142911	0	81.79998779	416.13333130	10.63014581	74.94882312	322.39500672	94.71323647	533144f3-6eab-4890-95dd-3ced13cf40c4
626	185.254.75.54	nQmawWLB-NwYBzQNSReA0KYc7_STNfwlqcAM	0.20	2021-12-27T22:06:31.451Z	209.12614309	183.50499516	84.57587848	0	169.79998779	242.13333130	38.48376281	163.73442356	286.24747926	84.51280427	6646807d-f468-482c-af71-cded991a70e5
627	185.254.75.54	nQmawWLB-NwYBzQNSReA0KYc7_STNfwlqcAM	0.20	2021-12-27T21:55:06.467Z	245.08973105	333.08713268	68.05234573	1000	79.79998779	277.13333130	22.80350850	77.43423625	276.01883551	21.88225684	6f65ce80-810e-4c11-ba84-64347603cf01
628	185.254.75.54	nQmawWLB-NwYBzQNSReA0KYc7_STNfwlqcAM	0.80	2021-12-27T22:04:37.945Z	59.85313448	72.47035881	85.01759244	1000	113.79998779	102.13333130	30.26549190	121.30483308	108.09973744	33.49800545	7782d6ab-ae99-4bcb-9ca0-b11be0783d1c
629	185.254.75.54	nQmawWLB-NwYBzQNSReA0KYc7_STNfwlqcAM	0.80	2021-12-27T21:58:43.840Z	7.31606033	378.82480878	72.53605086	13000	37.79998779	319.13333130	32.28002478	61.36358837	261.64335104	72.89422107	7842f3a5-aa12-463c-a394-6d7c6b49f4f4
630	185.254.75.54	nQmawWLB-NwYBzQNSReA0KYc7_STNfwlqcAM	0.20	2021-12-27T22:07:07.829Z	168.14689288	457.88427654	66.68366657	0	173.79998779	280.13333130	49.64876635	180.36749309	276.75754758	41.22465351	7dd4567b-afef-4c83-9af5-01b6a1e288bf
631	185.254.75.54	nQmawWLB-NwYBzQNSReA0KYc7_STNfwlqcAM	0.20	2021-12-27T21:57:25.023Z	328.04304417	452.92473165	48.86367736	1000	217.79998779	385.13333130	33.01514804	218.94397506	385.92050331	32.77832817	82bcde3c-c4b3-4bdb-9351-cd84e6ca59af
632	185.254.75.54	nQmawWLB-NwYBzQNSReA0KYc7_STNfwlqcAM	0.20	2021-12-27T22:08:26.199Z	325.65900480	323.22216451	82.13603158	0	249.79998779	367.13333130	39.39543121	208.97130198	409.98126400	95.90356471	85d42379-d4f5-426d-96d6-ce63d86ef9e4
633	185.254.75.54	nQmawWLB-NwYBzQNSReA0KYc7_STNfwlqcAM	0.80	2021-12-27T22:02:55.588Z	269.50523637	199.11671624	97.38541297	1000	128.79998779	286.13333130	56.00892786	130.25042182	286.72358742	55.54233727	86b5dd04-2ede-463a-9eca-544708e2d4f6
634	185.254.75.54	nQmawWLB-NwYBzQNSReA0KYc7_STNfwlqcAM	0.80	2021-12-27T22:00:50.695Z	61.12463759	70.77370941	24.91011383	0	60.79998779	73.13333130	24.00000000	14.11135051	411.07691222	51.08048572	87eee51d-f752-44de-8dd2-23193e952cfd
635	185.254.75.54	nQmawWLB-NwYBzQNSReA0KYc7_STNfwlqcAM	0.50	2021-12-27T22:04:56.587Z	243.23072263	402.42947098	32.82193240	1000	236.79998779	399.13333130	24.08318916	235.80724976	395.85258093	25.71329135	8a09f291-e346-4c92-87c2-7ac5d6324eef
636	185.254.75.54	nQmawWLB-NwYBzQNSReA0KYc7_STNfwlqcAM	0.50	2021-12-27T21:58:12.852Z	162.90776257	86.44403047	89.17705673	1000	136.79998779	48.13333130	25.01999201	136.59766326	47.55042393	25.33180613	8f638c86-a5c1-4338-b822-b1bffa6f9ed0
637	185.254.75.54	nQmawWLB-NwYBzQNSReA0KYc7_STNfwlqcAM	0.20	2021-12-27T22:04:44.368Z	339.94542715	272.16441394	40.03529984	0	238.79998779	161.13333130	54.58937626	235.73617695	160.28096455	54.35853973	9a01bc4b-f367-4038-b2b6-1a4d7ffc80c7
638	185.254.75.54	nQmawWLB-NwYBzQNSReA0KYc7_STNfwlqcAM	0.50	2021-12-27T22:08:09.895Z	349.11362530	490.60138005	58.09122818	0	137.79998779	140.13333130	59.13543777	139.75542808	145.16884483	61.42616446	a53fea32-ef8f-4a21-beed-2a2a1f287778
639	185.254.75.54	nQmawWLB-NwYBzQNSReA0KYc7_STNfwlqcAM	0.20	2021-12-27T22:04:16.633Z	132.16106396	194.14363419	88.82083798	1000	175.79998779	220.13333130	27.00000000	173.10159304	221.49040267	27.21135701	afa3d3d8-10bc-4213-9f2f-6847026431dc
640	185.254.75.54	nQmawWLB-NwYBzQNSReA0KYc7_STNfwlqcAM	0.50	2021-12-27T22:02:03.447Z	327.63293203	92.03325862	41.97564806	0	325.79998779	91.13333130	41.04875150	25.29880605	184.73050118	91.20172796	b439adb3-a3c9-49e5-833a-5991acaf9b15
641	185.254.75.54	nQmawWLB-NwYBzQNSReA0KYc7_STNfwlqcAM	0.50	2021-12-27T22:06:58.236Z	268.32845811	286.75347217	69.63426825	0	293.79998779	366.13333130	26.01922366	303.65083612	391.15557409	53.09952496	bb7ebc33-d132-4547-a71a-1f405824c75d
642	185.254.75.54	nQmawWLB-NwYBzQNSReA0KYc7_STNfwlqcAM	0.80	2021-12-27T22:05:34.023Z	345.22162569	73.26528605	33.89613904	0	337.79998779	75.13333130	26.07680962	147.94200196	132.58307343	60.07079584	c706e92f-c641-4ad5-8a0a-2619ea671928
643	185.254.75.54	nQmawWLB-NwYBzQNSReA0KYc7_STNfwlqcAM	0.80	2021-12-27T22:03:09.732Z	57.02609774	389.99446742	62.26426102	5000	41.79998779	391.13333130	42.05948169	29.98405005	417.46361693	67.17572107	d49d7164-6967-4338-936a-97269cdc6fef
644	185.254.75.54	nQmawWLB-NwYBzQNSReA0KYc7_STNfwlqcAM	0.20	2021-12-27T22:07:16.292Z	176.98491878	181.92859469	65.64223739	0	38.79998779	423.13333130	79.76214641	27.75277694	434.30351714	81.07213105	d74b1aac-158c-4608-8f22-087ddcaaf3d2
645	185.254.75.54	nQmawWLB-NwYBzQNSReA0KYc7_STNfwlqcAM	0.50	2021-12-27T21:56:27.806Z	312.41272384	95.54804950	83.39869970	1000	301.79998779	6.13333130	29.00000000	299.83998408	3.66229710	30.15754758	d768ebff-3aac-4d32-b7bd-fa677921445b
646	185.254.75.54	nQmawWLB-NwYBzQNSReA0KYc7_STNfwlqcAM	0.20	2021-12-27T22:01:40.952Z	211.33569170	16.04409406	28.56847845	1000	13.79998779	159.13333130	25.29822128	9.71885490	159.39761068	26.34130278	da375be4-6415-4c91-89ae-9d74d80853b4
647	185.254.75.54	nQmawWLB-NwYBzQNSReA0KYc7_STNfwlqcAM	0.80	2021-12-27T21:58:29.238Z	330.88836998	436.72289955	74.28144315	1000	329.79998779	461.13333130	24.51530134	330.12093915	461.68723078	25.82896936	e37ac9eb-562d-456a-aa92-e22f65602b17
648	185.254.75.54	nQmawWLB-NwYBzQNSReA0KYc7_STNfwlqcAM	0.80	2021-12-27T22:07:34.302Z	175.59825496	364.01573346	67.32317823	15000	163.79998779	354.13333130	65.00000000	137.72146423	363.03862295	90.85309596	e3f69895-b0cb-40c0-becb-d16fa91a3428
649	185.254.75.54	nQmawWLB-NwYBzQNSReA0KYc7_STNfwlqcAM	0.50	2021-12-27T22:01:31.203Z	302.29993139	158.75085501	59.61999394	0	294.79998779	112.13333130	14.21267040	289.66613823	99.79271674	21.79369237	ea32b23c-25f6-4bc1-9ef7-778ae1684627
650	185.254.75.54	nQmawWLB-NwYBzQNSReA0KYc7_STNfwlqcAM	0.50	2021-12-27T22:03:21.429Z	249.95254552	159.88237977	93.03349847	0	253.79998779	144.13333130	73.97972695	267.17181307	125.16300470	97.10011697	ed9ab213-72d8-4fb9-8601-875dc9bb50df
651	185.254.75.54	nQmawWLB-NwYBzQNSReA0KYc7_STNfwlqcAM	0.50	2021-12-27T21:57:01.862Z	310.82412230	487.52615457	66.81357429	3000	334.79998779	448.13333130	50.99019514	351.49745102	404.43366732	65.08832335	ee9371ad-a3f4-4357-89d6-2b35771ab101
652	185.254.75.54	nQmawWLB-NwYBzQNSReA0KYc7_STNfwlqcAM	0.50	2021-12-27T22:08:03.517Z	2.99808918	318.75390260	42.70687336	1000	17.79998779	308.13333130	23.34523506	2.46371716	312.54887192	31.45958381	f60ac316-3849-4bc0-b5a6-9d1ccd511922
653	142.165.98.35	PQVSnIIl-K7KSvBigYiwvjZ3XTf0eOBmjPBY	0.80	2021-12-26T22:38:48.463Z	86.87459245	110.64625736	81.38661856	0	20.33331299	188.73962402	100.96651710	68.95573684	218.65351485	81.93490798	0a470b59-51aa-484a-a09e-af36938677c9
654	142.165.98.35	PQVSnIIl-K7KSvBigYiwvjZ3XTf0eOBmjPBY	0.50	2021-12-26T22:39:49.295Z	26.30341831	352.44317187	99.11654651	0	41.00000000	194.07275391	108.57057919	34.06355265	193.20538109	85.51467775	523ae60d-37ab-4b53-83a9-7fbb7287ba12
655	142.165.98.35	PQVSnIIl-K7KSvBigYiwvjZ3XTf0eOBmjPBY	0.20	2021-12-26T22:39:34.559Z	182.78790226	482.42429763	67.96557302	0	187.00000000	408.07290649	75.71292112	197.31596426	391.78156094	62.91520599	617a03a8-b032-4d63-87ba-ee3957c8058f
656	142.165.98.35	PQVSnIIl-K7KSvBigYiwvjZ3XTf0eOBmjPBY	0.20	2021-12-26T22:39:16.183Z	251.85435723	154.15826235	24.74910264	1000	71.66668701	194.73965454	38.20403920	68.63084485	182.12658793	22.34063452	d7dfd39d-80b8-4d04-91c8-0e37c6e6d52a
657	71.63.130.160	RLjDa2jT-SNB6DWIzB4wtNKHhxje3CAk327Q	0.20	2021-12-26T22:43:39.794Z	0.72452343	100.86931585	38.02610714	1000	28.50000000	95.43334961	51.73973328	20.10709418	95.45503139	49.29035982	238bd76b-9b81-48c1-9358-27a2d7d68f1a
658	71.63.130.160	RLjDa2jT-SNB6DWIzB4wtNKHhxje3CAk327Q	0.20	2021-12-26T22:42:52.905Z	13.36234525	256.36618658	22.82293948	1000	285.50000000	314.43334961	94.04786016	285.07398388	312.83206546	93.23286880	341c1ed2-2c2e-42a1-9156-fc6b8970c887
659	71.63.130.160	RLjDa2jT-SNB6DWIzB4wtNKHhxje3CAk327Q	0.50	2021-12-26T22:43:22.492Z	320.32775322	278.04201674	47.75846948	1000	314.50000000	306.43334961	76.60939890	299.39860021	366.27033138	73.61312039	4fc7f8c9-cd2c-4c15-8c74-b18db98a76c6
660	71.63.130.160	RLjDa2jT-SNB6DWIzB4wtNKHhxje3CAk327Q	0.20	2021-12-26T22:44:03.181Z	219.15050803	443.20394202	58.74448564	0	158.50000000	185.43334961	318.12733300	46.84497734	288.82168618	80.03361671	6a33c96c-c498-4f60-a5fd-663d232f74e9
661	71.63.130.160	RLjDa2jT-SNB6DWIzB4wtNKHhxje3CAk327Q	0.80	2021-12-26T22:43:48.105Z	37.53190871	286.82939334	75.12753513	4000	61.50000000	244.43334961	65.76473219	92.20853728	211.35091585	79.91146255	dc030f75-fc93-4661-967d-237e96bcdaaf
662	71.63.130.160	RLjDa2jT-SNB6DWIzB4wtNKHhxje3CAk327Q	0.80	2021-12-26T22:42:31.073Z	194.48354373	81.29543325	29.81239864	0	172.50000000	99.43334961	48.16637832	124.61285549	132.41897870	55.10337103	e8d6ddea-01f3-4a22-9453-0bd351673def
663	71.63.130.160	RLjDa2jT-SNB6DWIzB4wtNKHhxje3CAk327Q	0.20	2021-12-26T22:43:33.012Z	9.57650280	109.68379102	70.43466580	1000	164.50000000	428.43334961	62.80127387	161.13039918	427.68076144	62.72260180	ea32d7f2-454d-4077-9d5c-133994775912
664	46.223.163.218	VHTwJeuV-eu0MzIgBikGwnBIMUtl7apVZyt4	0.50	2022-01-02T06:25:29.501Z	155.88803413	311.49978469	83.72654994	0	197.50000000	373.07812500	5.00000000	240.28207967	436.39959654	90.81746092	0e911fe5-c7a1-47eb-9623-9fc533bc2f81
665	46.223.163.218	VHTwJeuV-eu0MzIgBikGwnBIMUtl7apVZyt4	0.80	2022-01-02T06:25:56.368Z	136.77115985	266.69860048	58.98388562	100000	115.50000000	39.07812500	5.00000000	114.63904924	35.09834448	20.17502090	15b703b1-71c5-4612-8fa5-5b622ff6f2c7
666	46.223.163.218	VHTwJeuV-eu0MzIgBikGwnBIMUtl7apVZyt4	0.50	2022-01-02T06:25:40.486Z	44.10070851	321.82234806	91.12837777	0	106.50000000	300.07812500	5.00000000	134.77942063	286.80133383	61.08085121	2643bcfb-cdf1-41ac-bed3-5b435d4e71ab
667	46.223.163.218	VHTwJeuV-eu0MzIgBikGwnBIMUtl7apVZyt4	0.50	2022-01-02T06:26:15.092Z	93.31158901	349.27228634	52.51328322	0	96.50000000	375.07812500	5.00000000	94.28590322	370.55766789	74.64172544	5e3f5d25-4152-4ca1-9350-1d0b314c8cfc
668	46.223.163.218	VHTwJeuV-eu0MzIgBikGwnBIMUtl7apVZyt4	0.80	2022-01-02T06:26:24.161Z	181.43651560	24.85515133	20.86338568	0	183.50000000	28.07812500	5.00000000	162.68251920	7.63700286	88.21324703	7d8eb6fb-f474-4c95-a085-b965650d3e47
669	46.223.163.218	VHTwJeuV-eu0MzIgBikGwnBIMUtl7apVZyt4	0.50	2022-01-02T06:27:26.775Z	139.98411055	244.86287407	26.40913055	2000	142.50000000	246.07812500	24.08318916	117.19097516	252.19031554	44.33979352	a6630107-3756-465f-85b3-95a2aad6188a
670	46.223.163.218	VHTwJeuV-eu0MzIgBikGwnBIMUtl7apVZyt4	0.80	2022-01-02T06:28:08.947Z	40.52333103	406.98584809	83.56461729	1000	63.50000000	415.07812500	58.59180830	60.51926780	415.55975226	59.99336770	aa33ec27-1179-47f5-9d8b-f7ab5766e41c
671	46.223.163.218	VHTwJeuV-eu0MzIgBikGwnBIMUtl7apVZyt4	0.50	2022-01-02T06:27:10.620Z	336.14967856	422.21565630	31.50167708	0	327.50000000	413.07812500	20.51828453	287.78719685	400.40538359	56.29404415	df1c6f86-2a35-4dac-88a6-2153903d71ce
672	73.22.81.19	ABUeFzXe-julwqy9IbIqGVIzb2ZVWb1TkZfI	0.20	2021-12-26T22:38:01.142Z	11.29732793	458.02162183	91.73068489	0	173.50000000	152.28125000	78.10249676	176.17750841	142.60214495	43.94551722	6f12a20d-5226-4d8e-a5a1-5d00465fcb22
673	122.199.26.207	NjxzNyG3-K622kBoaYoW3yF3gjnBZgZFXC6I	0.20	2021-10-27T01:18:52.821Z	226.07432322	472.23059645	55.33581409	0	311.99999809	105.78570557	5.00000000	54.37368934	82.25399157	36.25959902	016e66d8-0bb0-4464-a3cb-7b3ffacc5b45
674	122.199.26.207	NjxzNyG3-K622kBoaYoW3yF3gjnBZgZFXC6I	0.80	2021-10-27T01:19:05.356Z	104.78837438	428.96599486	66.96939910	0	175.99999809	471.78570557	5.00000000	144.66380463	455.34502394	89.74288867	2317f5df-4676-4b6a-a75c-db5e07218e1e
675	122.199.26.207	NjxzNyG3-K622kBoaYoW3yF3gjnBZgZFXC6I	0.20	2021-10-27T01:19:11.728Z	89.78699996	477.66257352	44.99349196	0	271.99999809	422.78570557	5.00000000	278.95696640	411.50630299	85.44000412	33ee67fd-12f0-491e-9f53-f2df43f8ee1d
676	122.199.26.207	NjxzNyG3-K622kBoaYoW3yF3gjnBZgZFXC6I	0.80	2021-10-27T01:19:22.554Z	170.53403903	53.64599971	90.75296963	0	133.99999809	212.78570557	5.00000000	131.01967368	209.24860591	89.07053339	34780925-f1ec-4312-9c45-8075c499f32d
677	122.199.26.207	NjxzNyG3-K622kBoaYoW3yF3gjnBZgZFXC6I	0.80	2021-10-27T01:19:18.831Z	95.03036320	267.32506601	36.56579301	0	115.99999809	300.78570557	5.00000000	121.43100593	297.40132487	20.41163109	61355d07-1a0f-4ae6-a7c6-e4a850cecb22
678	122.199.26.207	NjxzNyG3-K622kBoaYoW3yF3gjnBZgZFXC6I	0.20	2021-10-27T01:19:07.688Z	246.81108552	272.38921069	78.99291150	0	47.99999809	136.78570557	5.00000000	40.67999766	131.68662399	89.12552889	739089d2-6eb9-43b5-b97f-36ff42cf1382
679	122.199.26.207	NjxzNyG3-K622kBoaYoW3yF3gjnBZgZFXC6I	0.80	2021-10-27T01:19:01.560Z	252.54327590	73.49311826	76.99548268	0	230.99999809	71.78570557	5.00000000	232.80471028	70.71253300	48.77273871	7e03e3fb-9ae5-4a66-a4dd-6e026251c09e
680	122.199.26.207	NjxzNyG3-K622kBoaYoW3yF3gjnBZgZFXC6I	0.20	2021-10-27T01:18:30.835Z	322.16357637	169.60677218	85.17737941	0	54.99999809	96.78570557	5.00000000	32.17417592	88.32199613	49.24895684	896470b0-180c-4d36-9ffa-f04302595ca1
681	122.199.26.207	NjxzNyG3-K622kBoaYoW3yF3gjnBZgZFXC6I	0.50	2021-10-27T01:18:19.065Z	327.86784493	499.02087301	93.78901178	100000	300.99999809	240.78570557	5.00000000	302.77132539	242.90866165	42.93876176	a93ee2d0-adb0-4a62-a8ea-ba5054935a18
682	122.199.26.207	NjxzNyG3-K622kBoaYoW3yF3gjnBZgZFXC6I	0.50	2021-10-27T01:18:41.838Z	295.50938551	438.77670491	64.61027255	0	276.99999809	486.78570557	5.00000000	279.57714642	480.65120761	20.53964123	b4f3ce44-bd6f-4577-a9f2-0b65f44b4fab
683	122.199.26.207	NjxzNyG3-K622kBoaYoW3yF3gjnBZgZFXC6I	0.50	2021-10-27T01:19:09.720Z	133.44611968	85.69646958	76.69546132	0	184.99999809	97.78570557	5.00000000	169.55403068	89.31449219	56.35416082	efaf9182-7e19-4b5f-a4ed-c3bc7e0f99da
684	122.199.26.207	NjxzNyG3-K622kBoaYoW3yF3gjnBZgZFXC6I	0.50	2021-10-27T01:18:48.928Z	55.58154019	47.16837054	75.13723254	0	280.99999809	78.78570557	5.00000000	281.34555251	75.71455197	60.54377818	f1956ab6-1a73-4fc2-9e58-46798cdda4bd
685	122.199.26.207	NjxzNyG3-K622kBoaYoW3yF3gjnBZgZFXC6I	0.20	2021-10-27T01:18:58.843Z	110.94360350	179.02915671	48.37215801	0	53.99999809	150.78570557	5.00000000	68.62643141	131.79073066	58.91309866	fdfc4c0f-419a-4316-8f35-dce9338e660f
686	90.253.70.2	W1HCWZKl-APIEEtKxOLGcvyf0FpA0KgNP4Es	0.80	2021-12-27T02:45:07.319Z	327.08525369	360.48425321	33.32030868	5000	325.50000000	369.07812500	34.20526275	299.94693733	406.95370734	63.31462667	0900021c-6409-4738-8e7e-0b2400adde77
687	90.253.70.2	W1HCWZKl-APIEEtKxOLGcvyf0FpA0KgNP4Es	0.20	2021-12-27T02:46:48.356Z	111.63016450	147.77316394	71.19120980	17000	123.50000000	59.07812500	59.77457654	121.06269501	33.43969193	88.59237275	0acebf54-4843-4f65-a175-2c40edc19f45
688	90.253.70.2	W1HCWZKl-APIEEtKxOLGcvyf0FpA0KgNP4Es	0.20	2021-12-27T02:43:25.901Z	302.61656887	488.17830371	34.10310039	48000	286.50000000	436.07812500	43.01162634	312.54510187	482.00560883	92.03989909	0e0c00b2-cf45-4551-8b40-d38f9e2a4b53
689	90.253.70.2	W1HCWZKl-APIEEtKxOLGcvyf0FpA0KgNP4Es	0.20	2021-12-27T02:43:54.111Z	12.60543473	233.54323652	27.55703142	1000	16.50000000	236.07812500	47.16990566	14.71105308	243.06357928	37.47790601	10e4f075-16b6-45c2-9379-beafb6348d8e
690	90.253.70.2	W1HCWZKl-APIEEtKxOLGcvyf0FpA0KgNP4Es	0.80	2021-12-27T02:44:23.527Z	208.48147797	220.89235832	62.53475642	1000	196.50000000	201.07812500	63.56099433	194.35834532	197.98187176	55.27169776	13351ca0-e3f4-447f-9510-e08466771901
691	90.253.70.2	W1HCWZKl-APIEEtKxOLGcvyf0FpA0KgNP4Es	0.80	2021-12-27T02:47:43.617Z	226.99074169	222.52966910	46.61383920	1000	225.50000000	227.07812500	50.99019514	218.06242374	227.41994314	48.89243804	24faf104-9bf3-4ae0-8f73-24e5497597c2
692	90.253.70.2	W1HCWZKl-APIEEtKxOLGcvyf0FpA0KgNP4Es	0.20	2021-12-27T02:46:38.649Z	41.06707516	23.39963628	74.15860555	0	350.50000000	128.07812500	79.22752047	348.16904898	126.71969629	82.49030267	2584a08f-d393-4c8e-8bcd-7c2565e276c4
693	90.253.70.2	W1HCWZKl-APIEEtKxOLGcvyf0FpA0KgNP4Es	0.80	2021-12-27T02:46:29.530Z	250.20926953	430.96821651	43.42513748	74000	259.50000000	438.07812500	30.08321791	317.86523621	469.23993835	96.05228044	2721177b-9ea6-4b74-8518-0f03fff20c50
694	90.253.70.2	W1HCWZKl-APIEEtKxOLGcvyf0FpA0KgNP4Es	0.20	2021-12-27T02:47:34.570Z	109.84251058	375.63389408	67.72755818	2000	230.50000000	36.07812500	28.23118843	233.44748573	35.91147772	45.48112796	2f1f41a1-693a-42f0-95cb-938b8bd99b42
695	90.253.70.2	W1HCWZKl-APIEEtKxOLGcvyf0FpA0KgNP4Es	0.50	2021-12-27T02:44:07.843Z	66.95455817	35.05110772	51.63115715	1000	96.50000000	60.07812500	55.75840744	117.04562794	77.01824719	47.87499457	33879daa-483d-446b-94a7-633e83862f96
696	90.253.70.2	W1HCWZKl-APIEEtKxOLGcvyf0FpA0KgNP4Es	0.80	2021-12-27T02:45:38.712Z	51.81777552	167.21072101	46.41312003	0	60.50000000	151.07812500	37.33630941	90.67373015	85.77381161	97.45641703	3b864c8e-4fe5-405e-89c8-ceee94feddef
697	90.253.70.2	W1HCWZKl-APIEEtKxOLGcvyf0FpA0KgNP4Es	0.80	2021-12-27T02:47:24.510Z	46.49440933	441.88360006	52.81879022	9000	60.50000000	444.07812500	53.82378656	103.90243190	443.49349109	79.19556872	401d37b6-1e64-4e8e-b919-03fd9496f26b
698	90.253.70.2	W1HCWZKl-APIEEtKxOLGcvyf0FpA0KgNP4Es	0.20	2021-12-27T02:47:16.057Z	5.62942489	373.10951874	33.06947640	0	289.50000000	459.07812500	28.28427125	285.97436972	458.60452662	64.56324486	4f015e4a-169d-45b3-842b-abb65cae2ada
699	90.253.70.2	W1HCWZKl-APIEEtKxOLGcvyf0FpA0KgNP4Es	0.50	2021-12-27T02:47:55.694Z	46.61343950	110.65166650	35.76619879	3000	41.50000000	113.07812500	20.51828453	25.40644528	111.82175697	46.21057788	4f276ae1-d9df-4d5d-b3f2-72f240c42983
700	90.253.70.2	W1HCWZKl-APIEEtKxOLGcvyf0FpA0KgNP4Es	0.20	2021-12-27T02:44:41.720Z	47.03973662	282.09169004	94.45523839	0	58.50000000	63.07812500	49.64876635	59.22796028	68.15833436	70.18059684	5e3234b5-4799-48c2-bb20-5301c199243c
701	90.253.70.2	W1HCWZKl-APIEEtKxOLGcvyf0FpA0KgNP4Es	0.20	2021-12-27T02:44:30.314Z	329.90875993	138.31939063	77.12628904	0	53.50000000	294.07812500	75.17978452	50.61813775	294.30226685	40.99447061	72ceb85f-81d7-48b6-a556-d00ee2229eb0
702	90.253.70.2	W1HCWZKl-APIEEtKxOLGcvyf0FpA0KgNP4Es	0.80	2021-12-27T02:43:40.195Z	176.79557589	116.24267181	74.01616246	0	113.50000000	175.07812500	43.13930922	25.82232416	256.01734471	86.06632799	7c4c1009-b11c-433a-bfde-52093e3faa9e
703	90.253.70.2	W1HCWZKl-APIEEtKxOLGcvyf0FpA0KgNP4Es	0.50	2021-12-27T02:44:47.501Z	51.60682471	431.01752621	66.30811669	0	47.50000000	433.07812500	68.11754546	42.52537915	451.01536559	30.51639421	8bcbf719-e43c-428c-812a-e1d5eeaf8d97
704	90.253.70.2	W1HCWZKl-APIEEtKxOLGcvyf0FpA0KgNP4Es	0.50	2021-12-27T02:45:31.327Z	8.06366092	468.03667088	30.61048826	1000	288.50000000	137.07812500	48.75448697	287.78877833	133.54327128	41.94622745	8f557c64-ad82-4a8d-bfac-d5eed9b12218
705	90.253.70.2	W1HCWZKl-APIEEtKxOLGcvyf0FpA0KgNP4Es	0.20	2021-12-27T02:48:05.674Z	117.54105552	443.40350905	73.44054580	0	183.50000000	389.07812500	32.75667871	124.67063404	438.63956266	78.54552354	9fde02b2-2491-450a-9b50-9f58972cb63d
706	90.253.70.2	W1HCWZKl-APIEEtKxOLGcvyf0FpA0KgNP4Es	0.50	2021-12-27T02:42:46.542Z	329.88248050	393.32724107	65.27772026	1000	341.50000000	401.07812500	30.23243292	345.85217475	400.85226744	29.51618317	9feb79bb-534f-426e-a158-ccb1b3312e36
707	90.253.70.2	W1HCWZKl-APIEEtKxOLGcvyf0FpA0KgNP4Es	0.80	2021-12-27T02:45:17.274Z	122.52382095	342.77440809	91.28526680	0	141.50000000	416.07812500	30.52867504	144.20399453	424.84279880	39.52086941	a4bf585b-1341-4f4b-9346-82066c931045
708	90.253.70.2	W1HCWZKl-APIEEtKxOLGcvyf0FpA0KgNP4Es	0.50	2021-12-27T02:42:59.088Z	118.63466617	481.48145646	96.85366959	0	136.50000000	468.07812500	59.68249325	143.42626494	465.38467381	35.07551749	a87b756f-a42d-45f7-8aa1-61630818cc1e
709	90.253.70.2	W1HCWZKl-APIEEtKxOLGcvyf0FpA0KgNP4Es	0.50	2021-12-27T02:47:48.999Z	195.40560999	275.55166675	65.71378717	1000	177.50000000	343.07812500	65.49045732	174.49132478	350.28394917	60.22556849	aa1d1a44-4912-46e2-871f-3fcde6b573c4
710	90.253.70.2	W1HCWZKl-APIEEtKxOLGcvyf0FpA0KgNP4Es	0.80	2021-12-27T02:43:11.591Z	94.92366192	193.97323564	66.36946574	0	97.50000000	244.07812500	41.40048309	99.17925128	271.15260778	50.90012287	ae1e9eed-1d61-42c9-bb99-7f3ed9c53f61
711	90.253.70.2	W1HCWZKl-APIEEtKxOLGcvyf0FpA0KgNP4Es	0.50	2021-12-27T02:45:59.569Z	172.14012815	416.11634380	25.07600133	1000	178.50000000	418.07812500	42.72001873	179.45251142	418.51155859	48.44351718	bd79c7d2-fa3b-402f-b324-74f971a93a77
712	90.253.70.2	W1HCWZKl-APIEEtKxOLGcvyf0FpA0KgNP4Es	0.50	2021-12-27T02:46:07.307Z	227.22344592	322.54611162	90.05656608	1000	150.50000000	287.07812500	72.47068373	131.47999005	278.78078852	73.44931091	be88b637-20dd-4e6a-aa2f-6aeeea81d186
713	90.253.70.2	W1HCWZKl-APIEEtKxOLGcvyf0FpA0KgNP4Es	0.50	2021-12-27T02:44:16.970Z	234.64143977	314.54867886	79.04024510	1000	225.50000000	288.07812500	33.60059523	224.41043039	287.61569744	31.06828847	d65f919c-4960-487e-bb9e-bad0264de835
714	90.253.70.2	W1HCWZKl-APIEEtKxOLGcvyf0FpA0KgNP4Es	0.20	2021-12-27T02:46:13.162Z	53.64410660	251.70266859	37.66286012	0	184.50000000	198.07812500	120.80562901	178.82455853	198.76479448	92.53492414	e369ffe1-6336-4f05-b39c-745120de3ccd
715	90.253.70.2	W1HCWZKl-APIEEtKxOLGcvyf0FpA0KgNP4Es	0.80	2021-12-27T02:47:30.329Z	110.63533165	153.13010936	81.03103505	5000	95.50000000	99.07812500	27.20294102	83.62056738	64.20755616	58.36647147	e81a98d3-bdba-4f9c-bdbd-f7956b5b0606
716	90.253.70.2	W1HCWZKl-APIEEtKxOLGcvyf0FpA0KgNP4Es	0.80	2021-12-27T02:46:54.517Z	323.85585818	347.29689106	58.96751777	34000	315.50000000	308.07812500	29.15475947	291.87081037	249.37975062	83.26806649	eabc9c5d-2df6-4120-9a3e-39a89b6da196
717	90.253.70.2	W1HCWZKl-APIEEtKxOLGcvyf0FpA0KgNP4Es	0.50	2021-12-27T02:47:10.418Z	155.86153098	168.52962068	97.86937340	0	49.50000000	190.07812500	47.42362281	26.34331731	195.78569738	54.32456027	eb4ee58f-11ce-4589-963c-8dad4b6498f0
718	90.253.70.2	W1HCWZKl-APIEEtKxOLGcvyf0FpA0KgNP4Es	0.80	2021-12-27T02:45:50.537Z	95.19434370	374.06546243	38.78926536	7000	91.50000000	374.07812500	42.54409477	97.51013465	375.54738275	70.79910631	eb50af3f-653a-4b72-a05d-ba9753d3296e
719	90.253.70.2	W1HCWZKl-APIEEtKxOLGcvyf0FpA0KgNP4Es	0.80	2021-12-27T02:46:20.984Z	199.41055268	130.93112340	42.10767807	0	201.50000000	129.07812500	52.17278984	193.39040831	139.06226520	23.26686647	ee7bd6cc-6d5f-4a3f-80a1-33976943c4af
720	90.253.70.2	W1HCWZKl-APIEEtKxOLGcvyf0FpA0KgNP4Es	0.80	2021-12-27T02:47:00.573Z	111.81802254	50.26730785	68.97650174	0	151.50000000	35.07812500	23.53720459	162.32635830	24.83446169	42.85273695	f6352d4e-e552-435e-9f74-66a64d022ece
721	162.193.95.222	0g0GvzxL-u2e-vqcwlxEhZJZnC2K9MkHmyXM	0.50	2021-12-26T22:40:28.249Z	64.18538118	292.82409876	72.82841331	2000	50.00000000	306.93333435	29.06888371	49.41842097	306.62508969	41.86419593	21da46f6-4507-4fad-952c-7ab618a01eda
722	162.193.95.222	0g0GvzxL-u2e-vqcwlxEhZJZnC2K9MkHmyXM	0.50	2021-12-26T22:41:03.318Z	75.21813772	256.46043205	96.56402198	0	272.00000000	159.93333435	99.40321926	337.51490743	159.33595512	76.32312388	44fe096b-2044-486d-97e2-30d955158fec
723	162.193.95.222	0g0GvzxL-u2e-vqcwlxEhZJZnC2K9MkHmyXM	0.20	2021-12-26T22:40:02.811Z	281.43131243	385.32873752	92.84315231	0	264.00000000	342.93333435	35.38361203	264.75400359	345.43888026	38.39062226	52f4d393-2047-4d6a-bdde-d082630987fb
724	162.193.95.222	0g0GvzxL-u2e-vqcwlxEhZJZnC2K9MkHmyXM	0.80	2021-12-26T22:38:46.612Z	60.41898959	259.43956729	68.84796112	0	34.00000000	242.93333435	5.00000000	33.59563930	238.27430346	53.51796632	65797646-afc7-4f92-8c53-06e9328517de
725	162.193.95.222	0g0GvzxL-u2e-vqcwlxEhZJZnC2K9MkHmyXM	0.20	2021-12-26T22:40:12.234Z	152.32446150	108.65411006	22.18235216	0	32.00000000	347.93333435	139.53135848	18.99786297	336.89775882	97.58103529	8aa1e4c4-d4b0-4f63-be77-b2f19953da8b
726	162.193.95.222	0g0GvzxL-u2e-vqcwlxEhZJZnC2K9MkHmyXM	0.80	2021-12-26T22:40:40.569Z	346.91025172	437.91532242	98.11622061	0	280.00000000	402.93333435	82.00609733	306.99519497	414.36650440	76.00251582	9aa832e9-9437-4a4a-829f-96d02741eff6
727	162.193.95.222	0g0GvzxL-u2e-vqcwlxEhZJZnC2K9MkHmyXM	0.50	2021-12-26T22:38:18.569Z	217.06281848	340.92703133	50.53361742	0	216.00000000	311.93333435	5.00000000	205.22778567	243.82181522	81.03191695	c3312c50-7748-4817-8b8a-ab032ac25d93
728	162.193.95.222	0g0GvzxL-u2e-vqcwlxEhZJZnC2K9MkHmyXM	0.20	2021-12-26T22:40:48.541Z	57.52626403	191.16677334	28.97683799	0	97.00000000	447.93333435	46.87216658	100.39531775	438.05069861	80.13656795	deee1bd1-6c74-4ce8-85d2-b1df97b61a0e
729	162.193.95.222	0g0GvzxL-u2e-vqcwlxEhZJZnC2K9MkHmyXM	0.50	2021-12-26T22:39:28.499Z	296.02396243	139.91091175	27.12678067	2000	261.00000000	158.93333435	58.89821729	242.80652906	85.28477008	68.93717674	e6a8c978-1689-40db-9e81-3e44d178b944
730	162.193.95.222	0g0GvzxL-u2e-vqcwlxEhZJZnC2K9MkHmyXM	0.20	2021-12-26T22:39:47.471Z	131.35822137	316.64625705	66.82388318	0	31.00000000	372.93333435	49.65883607	29.94084684	371.74942531	29.71383030	fc948720-92c1-4714-a001-2d61b9c7b2e4
731	24.15.156.32	9YrpZ1ff-nQ6S4uwRCatTX_VUB29HO45e188	0.50	2021-12-26T22:47:25.875Z	187.72831212	332.57554988	66.82966617	0	161.50000000	121.23333740	186.17196352	163.18185197	312.67545540	97.71311899	3d0499c9-188e-43e0-a9b1-cc0f763105b9
732	24.15.156.32	9YrpZ1ff-nQ6S4uwRCatTX_VUB29HO45e188	0.20	2021-12-26T22:37:56.779Z	220.38822131	40.77908625	43.51928736	0	222.50000000	124.23333740	46.86149806	242.34788287	221.12394349	44.01760954	6f547bc1-4b01-40c3-9fe5-8f6ea48ee528
733	24.15.156.32	9YrpZ1ff-nQ6S4uwRCatTX_VUB29HO45e188	0.20	2021-12-26T22:47:22.800Z	66.39321525	91.93589841	79.22595667	0	170.50000000	275.23333740	169.00000000	160.79975594	89.44303284	33.02824997	c9e13c24-0479-4b05-a489-42a746398378
734	24.15.156.32	9YrpZ1ff-nQ6S4uwRCatTX_VUB29HO45e188	0.80	2021-12-26T22:47:17.646Z	28.91917347	225.10861694	65.46534341	0	256.50000000	245.23333740	47.01063709	301.62138344	258.03642316	42.91940800	d0b59fe9-e3a1-4c4a-a475-5cf33e222775
735	131.181.136.22	k5AZFQSH-5uhinwHOMD6pQBneCVLFmFI73GA	0.10	2021-09-09T03:37:59.491Z	133.26495129	17.08967129	67.05860372	0	196.50000000	463.79998779	86.26702730	198.97858528	463.23268475	87.20758266	036eaa66-febf-4019-b73b-76bd3d9eeccd
736	131.181.136.22	k5AZFQSH-5uhinwHOMD6pQBneCVLFmFI73GA	0.90	2021-09-09T03:37:27.683Z	192.81489005	436.83651436	48.27600050	0	192.50000000	418.79998779	16.27882060	192.17013062	411.08386958	25.67224366	0aeeadeb-0e7f-4035-bfb7-bb5dfff02c7f
737	131.181.136.22	k5AZFQSH-5uhinwHOMD6pQBneCVLFmFI73GA	0.70	2021-09-09T03:38:28.555Z	55.21916688	407.78380526	62.19977381	3000	44.50000000	433.79998779	28.84441020	37.69153044	446.88303435	52.52326997	447c24ac-e4e1-4735-bac0-a5a6814f6d0a
738	131.181.136.22	k5AZFQSH-5uhinwHOMD6pQBneCVLFmFI73GA	0.90	2021-09-09T03:38:19.635Z	274.73227122	126.11554596	40.50232971	0	293.50000000	121.79998779	29.83286778	337.74878216	113.98017875	58.88124436	4e73ed8a-6ee4-48ee-8053-a599eb59dfa1
739	131.181.136.22	k5AZFQSH-5uhinwHOMD6pQBneCVLFmFI73GA	0.90	2021-09-09T03:38:04.196Z	328.10060203	454.66441819	82.63703712	36000	320.50000000	448.79998779	45.18849411	333.34241480	429.28966264	89.34139975	65698a9c-ef03-419f-9488-7767d6daab1f
740	131.181.136.22	k5AZFQSH-5uhinwHOMD6pQBneCVLFmFI73GA	0.20	2021-09-09T03:38:23.972Z	60.89407413	396.88958896	29.17028118	0	54.50000000	370.79998779	23.34523506	41.66089489	350.46730960	25.79487151	72f2def2-bc2e-498b-b0e9-e0fb553b433f
741	131.181.136.22	k5AZFQSH-5uhinwHOMD6pQBneCVLFmFI73GA	0.90	2021-09-09T03:37:39.379Z	76.56362603	204.03149119	23.59517635	12000	76.50000000	204.79998779	33.97057550	106.13456767	189.34490554	72.96189481	95e88fe7-62d2-4d44-b32c-d5546d34c81d
742	131.181.136.22	k5AZFQSH-5uhinwHOMD6pQBneCVLFmFI73GA	0.90	2021-09-09T03:37:51.364Z	104.41215275	78.34438203	34.06653529	1000	84.50000000	79.79998779	17.20465053	75.12787633	80.81795997	21.71757997	9d3463b2-f9e9-4f75-9240-4a8efd80052f
743	131.181.136.22	k5AZFQSH-5uhinwHOMD6pQBneCVLFmFI73GA	0.95	2021-09-09T03:37:33.133Z	89.49710462	365.62314718	59.21630364	0	126.50000000	409.79998779	23.32380758	162.98488077	447.45360873	56.32341624	a0aa3d0b-4654-4334-8ce4-377771dc04f5
744	131.181.136.22	k5AZFQSH-5uhinwHOMD6pQBneCVLFmFI73GA	0.85	2021-09-09T03:37:46.539Z	26.99335936	109.04182102	76.97222889	0	29.50000000	100.79998779	19.72308292	25.41117519	103.79611209	33.16349437	b48799a8-3708-49ba-aa80-be9f0b1a5185
745	131.181.136.22	k5AZFQSH-5uhinwHOMD6pQBneCVLFmFI73GA	0.40	2021-09-09T03:38:14.972Z	108.45407590	150.49805829	21.57030612	1000	105.50000000	153.79998779	19.10497317	101.94172356	152.46814081	27.29281544	e5f18dfd-adab-4810-9f4f-9eb1681dc6e8
746	73.110.246.76	Z3APRzAo-4o8bL7K6e50vN_f5QbD_-60z5CQ	0.50	2021-12-26T22:39:17.015Z	86.07997977	482.39231974	37.56709829	0	153.50000000	339.23333740	135.62448157	127.17803011	239.58790703	67.12788141	fd082120-c7a4-47d1-a328-5a7ece3a8cb7
747	98.128.167.204	bI7QK5Uy-86QdTZDvty_6drgFgnBf_kNy_GA	0.20	2021-12-26T22:38:12.654Z	68.63335497	458.92793050	62.11607129	0	275.50000000	373.28125000	5.00000000	330.62836099	405.48427877	47.69417258	14e795e4-79f1-4d0d-8d89-09ab2d7c8540
748	98.128.167.204	bI7QK5Uy-86QdTZDvty_6drgFgnBf_kNy_GA	0.80	2021-12-26T22:39:41.019Z	186.06205681	205.23294648	72.93556674	2000	230.50000000	203.28125000	91.43850392	225.86829551	204.24884385	95.15338683	8efc02e9-fa96-46a7-96be-82540bfaf50e
749	98.128.167.204	bI7QK5Uy-86QdTZDvty_6drgFgnBf_kNy_GA	0.80	2021-12-26T22:38:33.128Z	131.14716364	8.39755910	60.32314664	0	272.50000000	386.28125000	5.00000000	271.36389428	385.12146144	20.47207835	e40fef18-d9e4-4268-9ba0-f2b127be2b4c
750	162.253.25.113	xgHzgfaj-8IhcecjQEfbLe61zOUx6YdKHJf8	0.80	2021-11-22T06:43:14.627Z	94.80603531	231.26794412	27.26841718	0	26.00000000	76.00000000	13.00000000	143.84983661	286.76288136	95.54786068	07dc1bd7-8c91-4802-90a1-e3e32e64da09
751	162.253.25.113	xgHzgfaj-8IhcecjQEfbLe61zOUx6YdKHJf8	0.20	2021-11-22T06:43:27.479Z	340.72776783	187.69177095	57.35928369	0	325.00000000	197.00000000	5.00000000	349.01462694	90.04219681	63.79218775	3fb13e06-f6d7-4093-a46f-1d75f2652766
752	162.253.25.113	xgHzgfaj-8IhcecjQEfbLe61zOUx6YdKHJf8	0.20	2021-11-22T06:43:45.726Z	147.34125885	327.47917506	80.04088119	0	216.00000000	308.00000000	5.00000000	192.94610614	478.29158086	90.17926622	482c41f2-9ac3-42d3-a08b-7a56e012697c
753	162.253.25.113	xgHzgfaj-8IhcecjQEfbLe61zOUx6YdKHJf8	0.80	2021-11-22T06:44:00.963Z	266.15540111	84.45723625	25.18173947	0	272.00000000	94.00000000	5.00000000	236.41804591	115.49488523	71.21981097	7e70e9cb-a79f-45bb-8e8d-4d278cc0c09a
754	162.253.25.113	xgHzgfaj-8IhcecjQEfbLe61zOUx6YdKHJf8	0.50	2021-11-22T06:43:55.931Z	116.96705975	210.29868842	62.65059265	0	128.00000000	223.00000000	5.00000000	319.41998197	195.94421219	45.20933159	82641a3b-cfd5-4db9-add6-f4545ae02d17
755	162.253.25.113	xgHzgfaj-8IhcecjQEfbLe61zOUx6YdKHJf8	0.50	2021-11-22T06:44:27.730Z	205.12851459	171.47609496	97.31557469	0	291.00000000	145.00000000	5.00000000	288.40459045	139.49914708	91.53192756	d82c235a-b5ab-4a9f-91e4-4746df8266b9
756	107.137.253.146	tI1RZkng-fn48ZlZJGF0IGqRdJYg3TkSZ9yw	0.80	2021-12-26T22:45:11.966Z	94.11801450	165.39465333	99.01486988	100000	89.00000000	141.28125000	5.00000000	84.70335091	119.86725138	24.82975977	0ed523fc-93cf-4f9a-8bfd-51e7293eb051
757	107.137.253.146	tI1RZkng-fn48ZlZJGF0IGqRdJYg3TkSZ9yw	0.50	2021-12-26T22:44:59.814Z	154.80117448	335.07182390	51.12974189	4000	320.00000000	41.28125000	43.93176527	340.31334574	7.53164939	65.03605162	2b75df92-1a2d-45a0-aa1c-47ab7f620dfb
758	107.137.253.146	tI1RZkng-fn48ZlZJGF0IGqRdJYg3TkSZ9yw	0.20	2021-12-26T22:46:42.168Z	92.89027806	9.04650138	85.51127363	0	200.00000000	87.28125000	25.45584412	151.85169929	49.26510495	87.63386496	2c0f31b5-704c-4bbb-a3c7-2d9330ab9425
759	107.137.253.146	tI1RZkng-fn48ZlZJGF0IGqRdJYg3TkSZ9yw	0.80	2021-12-26T22:44:44.555Z	32.93788750	380.27502176	92.96338701	0	191.00000000	297.28125000	123.16655390	341.81271320	192.85247021	71.27770620	2fd63edd-21ce-4709-b4d1-c91f2d120032
760	107.137.253.146	tI1RZkng-fn48ZlZJGF0IGqRdJYg3TkSZ9yw	0.50	2021-12-26T22:46:15.916Z	114.04019278	8.77258279	25.58875054	1000	43.00000000	136.28125000	96.25487001	5.76222143	117.13628549	96.50802223	344a0b49-4ec8-458b-87a1-a2ff05e8406b
761	107.137.253.146	tI1RZkng-fn48ZlZJGF0IGqRdJYg3TkSZ9yw	0.20	2021-12-26T22:46:24.166Z	52.35311091	53.12373598	52.54831544	0	86.00000000	40.28125000	22.02271555	70.94834374	44.33891220	36.98392885	663ffd8b-46d5-4e1c-8896-4af9787cf2be
762	107.137.253.146	tI1RZkng-fn48ZlZJGF0IGqRdJYg3TkSZ9yw	0.80	2021-12-26T22:44:25.087Z	22.27586545	43.86857411	74.69459909	1000	25.00000000	41.28125000	63.95310782	8.87159987	55.13047387	68.68174080	6b325d53-03d4-40eb-ba29-fab42adc9376
763	107.137.253.146	tI1RZkng-fn48ZlZJGF0IGqRdJYg3TkSZ9yw	0.20	2021-12-26T22:46:53.068Z	53.39840490	313.48986321	90.79154881	0	130.00000000	305.28125000	47.16990566	199.76412681	288.93497383	77.92594193	6d6e9cd1-c1bf-4ce8-9a6b-767866d0fe61
764	107.137.253.146	tI1RZkng-fn48ZlZJGF0IGqRdJYg3TkSZ9yw	0.80	2021-12-26T22:45:46.837Z	238.70171476	244.16650677	68.77442314	0	273.00000000	286.28125000	5.00000000	256.15386082	260.76876188	28.56257088	a41bc2d4-cb10-452c-8d1c-122bff2965c1
765	107.137.253.146	tI1RZkng-fn48ZlZJGF0IGqRdJYg3TkSZ9yw	0.50	2021-12-26T22:45:32.244Z	223.41499573	340.34446813	92.34653803	0	295.00000000	342.28125000	5.00000000	258.50375915	340.97278157	57.71856721	bd4a9304-cc21-46ed-8d8b-b804d9c6c0de
766	107.137.253.146	tI1RZkng-fn48ZlZJGF0IGqRdJYg3TkSZ9yw	0.20	2021-12-26T22:46:04.654Z	257.47333968	419.24386929	22.69456827	0	65.00000000	409.28125000	5.00000000	35.92336615	438.69405410	54.15063460	d76eee7b-3013-42fb-9365-b9f57def3d66
767	107.137.253.146	tI1RZkng-fn48ZlZJGF0IGqRdJYg3TkSZ9yw	0.50	2021-12-26T22:46:34.655Z	225.24980384	39.11549944	87.77240685	0	103.00000000	233.28125000	89.05054744	103.88859272	222.82550401	77.22782717	e347b3c4-2568-4236-abfa-55aa4b392a0e
768	31.61.239.43	u8LoIeeR-_GO4VsmOuU-8pSHhgQfbz8LlGa0	0.80	2021-12-26T22:48:23.810Z	335.55666774	222.51249083	44.26196982	5000	327.50000000	243.28125000	66.75327707	312.90141918	298.56624416	82.50145221	b723bbec-adb5-4758-8f75-526e3861e202
769	31.61.239.43	u8LoIeeR-_GO4VsmOuU-8pSHhgQfbz8LlGa0	0.80	2021-12-26T22:48:53.045Z	101.12499789	112.68979044	36.54288842	1000	101.50000000	114.28125000	40.45985665	58.15691412	114.36355667	29.33546465	bcae4e26-ee0a-4c6a-b695-73a3e0de8420
770	31.61.239.43	u8LoIeeR-_GO4VsmOuU-8pSHhgQfbz8LlGa0	0.20	2021-12-26T22:45:41.441Z	270.29784911	393.56224627	82.31332002	0	122.50000000	27.28125000	45.27692569	114.61687525	5.94123807	28.98618981	cb4acdc8-6b1d-47e9-a3ec-990f945b601f
771	200.158.47.223	an3SNosR-FIAx_eh0ovfyVukRgl5jwVlngt8	0.80	2021-12-26T22:37:46.792Z	196.77105572	117.83884393	69.20242134	0	203.50000000	131.07812500	5.00000000	204.06312037	136.38691604	35.79702269	6d21b67b-f079-4717-b7b7-aa428dd3573e
772	200.158.47.223	an3SNosR-FIAx_eh0ovfyVukRgl5jwVlngt8	0.20	2021-12-26T22:38:50.781Z	303.70485867	191.39831808	23.80725590	0	258.50000000	378.07812500	26.07680962	265.92917635	383.36304490	58.67913444	81f4807c-2d41-4320-9fe5-fd9dedd04017
773	200.158.47.223	an3SNosR-FIAx_eh0ovfyVukRgl5jwVlngt8	0.20	2021-12-26T22:38:31.645Z	118.12830786	18.31774693	91.28510847	3000	159.50000000	195.07812500	22.20360331	162.40443049	202.62776223	46.59599599	af604ff2-b508-48c9-b9a8-2820129b4a53
774	24.213.98.183	MEPuxUKA-yu_drRpq7Sv-SN5M_MautJuH_gw	0.20	2021-12-27T03:55:31.536Z	10.29368593	178.85331001	60.87369108	0	279.50000000	212.43334961	56.60388679	301.37897366	233.67485894	88.00509690	7ce8a025-8101-48d4-a248-c574d25e13de
775	24.213.98.183	MEPuxUKA-yu_drRpq7Sv-SN5M_MautJuH_gw	0.20	2021-12-27T03:55:02.128Z	78.89526400	132.44302575	79.82981021	0	122.50000000	200.43334961	119.33147112	133.65501862	278.77122311	37.52252553	abf3d71e-d65c-4d7c-9c4c-b2de0ae0ffe2
776	24.213.98.183	MEPuxUKA-yu_drRpq7Sv-SN5M_MautJuH_gw	0.80	2021-12-27T03:54:15.410Z	306.68560576	199.98541442	83.50021520	0	295.50000000	176.43334961	5.00000000	304.55848887	170.14461792	44.26315999	b7222f5a-ebfc-47aa-b154-285f7b05eb5d
777	87.214.105.49	1DvtGEP6-RIsiqsiL_fTVBVhotJloAefIuG8	0.20	2021-12-26T22:39:59.309Z	255.23827473	172.73565695	69.74355015	0	142.50000000	136.87500000	5.00000000	113.11610839	127.62047257	37.42096974	15773de8-d244-4c57-96b1-bc54ff13d1a5
778	87.214.105.49	1DvtGEP6-RIsiqsiL_fTVBVhotJloAefIuG8	0.20	2021-12-26T22:39:29.490Z	21.21073658	210.43675207	78.32874253	0	74.50000000	214.87500000	5.00000000	164.64114228	220.17493751	43.04391528	2f6bf021-c7bd-4faf-8506-9e992eeed40d
779	87.214.105.49	1DvtGEP6-RIsiqsiL_fTVBVhotJloAefIuG8	0.20	2021-12-26T22:39:16.760Z	41.13246132	347.39582285	71.42921383	0	188.50000000	273.87500000	5.00000000	198.84570243	263.42651784	33.99210156	336a069b-de38-4edc-9125-ebc4c3f93b2a
780	87.214.105.49	1DvtGEP6-RIsiqsiL_fTVBVhotJloAefIuG8	0.20	2021-12-26T22:39:55.495Z	70.86608890	417.64919225	84.70060190	0	74.50000000	378.87500000	5.00000000	204.31096668	293.30886358	85.31794390	44a68b5a-6175-4136-bdca-e89a7bb0097c
781	87.214.105.49	1DvtGEP6-RIsiqsiL_fTVBVhotJloAefIuG8	0.80	2021-12-26T22:40:09.481Z	71.29478136	49.29226556	71.61262083	0	50.50000000	61.87500000	5.00000000	210.99278478	408.09726752	42.81381732	4b9f72d1-8de2-4807-8465-2530982eb467
782	87.214.105.49	1DvtGEP6-RIsiqsiL_fTVBVhotJloAefIuG8	0.20	2021-12-26T22:38:51.104Z	186.86844700	444.79516259	65.60893148	0	71.50000000	427.87500000	5.00000000	41.34575868	442.24184647	69.69080219	517ba7f3-99d1-4b6e-bd3e-994d1fd61d88
783	87.214.105.49	1DvtGEP6-RIsiqsiL_fTVBVhotJloAefIuG8	0.50	2021-12-26T22:39:22.546Z	41.57131526	317.70002912	65.21436474	0	162.50000000	305.87500000	5.00000000	336.60620833	302.26122675	95.16902330	6cbc533d-f610-4e09-ac15-7ab30ee72d92
784	87.214.105.49	1DvtGEP6-RIsiqsiL_fTVBVhotJloAefIuG8	0.80	2021-12-26T22:39:37.871Z	183.96281885	242.17369806	69.56785408	0	171.50000000	228.87500000	5.00000000	136.38523564	196.75984081	61.52064770	7899b1b7-d52c-45c8-bf09-9c45805795ec
785	87.214.105.49	1DvtGEP6-RIsiqsiL_fTVBVhotJloAefIuG8	0.20	2021-12-26T22:40:04.449Z	6.89998162	168.54998929	65.41523879	0	74.50000000	409.87500000	5.00000000	51.26962003	447.15617731	95.09056112	898d60ab-5425-40e4-a4c3-af75d4d97d2a
786	87.214.105.49	1DvtGEP6-RIsiqsiL_fTVBVhotJloAefIuG8	0.50	2021-12-26T22:39:44.692Z	328.70784891	352.18094387	49.82369355	0	333.50000000	398.87500000	5.00000000	324.84444785	481.69872991	87.82987124	a6aadaf7-e410-44a0-90b8-138e94f76f61
787	87.214.105.49	1DvtGEP6-RIsiqsiL_fTVBVhotJloAefIuG8	0.20	2021-12-26T22:39:08.568Z	269.36745569	55.28472350	95.74725350	0	206.50000000	139.87500000	5.00000000	168.79080247	111.74185184	56.36753348	d7e510c9-5c15-44f0-83b9-7c9a9db1a69d
788	173.28.207.161	9aIBOyvY-uRxqt_OWAKVAIxgSLJuOmIomBV8	0.20	2021-12-26T23:11:42.372Z	171.44892467	470.64612608	40.41236341	1000	80.50000000	320.43334961	37.33630941	81.35441841	321.34873092	37.30066355	08a0ac69-511f-43ff-88e4-0a059cd74366
789	173.28.207.161	9aIBOyvY-uRxqt_OWAKVAIxgSLJuOmIomBV8	0.20	2021-12-26T23:10:41.640Z	334.99413486	311.47399174	68.00322458	0	40.50000000	479.43334961	68.62215386	30.16023054	483.33851199	75.78688667	14f25426-9e73-4d2d-8da7-71124b8dbb94
790	173.28.207.161	9aIBOyvY-uRxqt_OWAKVAIxgSLJuOmIomBV8	0.20	2021-12-26T23:11:25.762Z	343.39628295	115.50193845	33.81517771	1000	111.50000000	360.43334961	66.37017402	106.27001655	356.67947725	66.68475581	1ef0f4e8-fd49-402e-b723-919af53d194d
791	173.28.207.161	9aIBOyvY-uRxqt_OWAKVAIxgSLJuOmIomBV8	0.20	2021-12-26T23:11:37.213Z	57.08684881	343.74829418	78.38213849	1000	57.50000000	347.43334961	25.49509757	54.85085501	346.77404497	25.37284958	1ef511a5-ef65-40fa-b3a5-4c5d480ec390
792	173.28.207.161	9aIBOyvY-uRxqt_OWAKVAIxgSLJuOmIomBV8	0.20	2021-12-26T23:07:51.715Z	82.95610916	63.96622876	32.29385054	1000	79.50000000	164.43334961	56.43580424	75.24678347	163.66871023	55.73498973	23270332-5900-47b1-9782-d46be13b4e70
793	173.28.207.161	9aIBOyvY-uRxqt_OWAKVAIxgSLJuOmIomBV8	0.50	2021-12-26T23:09:34.897Z	331.26711132	315.62005765	56.42029188	5000	336.50000000	315.43334961	60.13318551	299.77018542	317.57743468	78.70535300	2412349e-8804-4350-a1ba-e18f7739c0ee
794	173.28.207.161	9aIBOyvY-uRxqt_OWAKVAIxgSLJuOmIomBV8	0.20	2021-12-26T23:08:53.026Z	259.54326861	323.58079981	97.11289865	1000	333.50000000	376.43334961	24.04163056	349.85087776	387.57584607	33.68309942	25c27cea-d305-4967-aee4-53e152589d36
795	173.28.207.161	9aIBOyvY-uRxqt_OWAKVAIxgSLJuOmIomBV8	0.20	2021-12-26T23:09:42.616Z	30.96677107	189.02616636	84.75549083	2000	165.50000000	473.43334961	62.20128616	157.55158588	474.21012877	67.29868615	2e643541-2258-49dc-8ac3-9ec71cd1bf5f
796	173.28.207.161	9aIBOyvY-uRxqt_OWAKVAIxgSLJuOmIomBV8	0.20	2021-12-26T23:09:22.895Z	325.74540949	454.12590132	93.49853555	1000	210.50000000	78.43334961	37.33630941	210.45040894	77.75149059	36.40804004	3423c2ef-818f-4315-8d1b-abc5715ddd22
797	173.28.207.161	9aIBOyvY-uRxqt_OWAKVAIxgSLJuOmIomBV8	0.20	2021-12-26T23:09:13.469Z	130.76061727	317.99967331	85.49945516	1000	161.50000000	15.43334961	68.62215386	161.90610407	18.45947315	70.63828556	3a3ff855-6e41-47a1-8773-37173a4d1e1d
798	173.28.207.161	9aIBOyvY-uRxqt_OWAKVAIxgSLJuOmIomBV8	0.50	2021-12-26T23:10:51.535Z	346.30114301	326.63307034	89.19914558	0	292.50000000	380.43334961	27.01851217	255.03985825	421.02107212	71.40810474	3e67f015-2157-4852-b796-a7d098985d31
799	173.28.207.161	9aIBOyvY-uRxqt_OWAKVAIxgSLJuOmIomBV8	0.80	2021-12-26T23:08:38.271Z	293.34870018	179.94531321	22.03116910	0	295.50000000	180.43334961	22.36067977	251.87245952	215.63525083	82.00411970	478560d9-071e-44dc-9060-b74e553e27cb
800	173.28.207.161	9aIBOyvY-uRxqt_OWAKVAIxgSLJuOmIomBV8	0.20	2021-12-26T23:07:34.126Z	153.03292231	355.72500422	27.47769419	1000	114.50000000	353.43334961	65.37583651	112.84194482	351.70776303	59.79472410	4beb6173-afb9-4cf3-9d51-75b9b6e9f663
801	173.28.207.161	9aIBOyvY-uRxqt_OWAKVAIxgSLJuOmIomBV8	0.20	2021-12-26T23:10:00.601Z	62.37017625	451.32798107	70.20077376	1000	291.50000000	218.43334961	19.23538406	288.60993214	216.73850499	23.36634021	4ec27b7f-53f1-4e12-b9fb-8fcfb1d45fd2
802	173.28.207.161	9aIBOyvY-uRxqt_OWAKVAIxgSLJuOmIomBV8	0.80	2021-12-26T23:06:58.781Z	290.71983502	463.50317953	67.08976283	1000	272.50000000	322.43334961	29.61418579	270.13462043	319.73580345	29.76594897	4fec9890-a3a5-4497-88ad-5701ba622b74
803	173.28.207.161	9aIBOyvY-uRxqt_OWAKVAIxgSLJuOmIomBV8	0.50	2021-12-26T23:09:27.837Z	186.24808457	476.96165728	21.05180955	1000	110.50000000	66.43334961	47.67598976	109.73601952	62.64294465	46.74998396	536ffa07-d617-4d8f-b967-caa7af3041e4
804	173.28.207.161	9aIBOyvY-uRxqt_OWAKVAIxgSLJuOmIomBV8	0.20	2021-12-26T23:10:58.135Z	232.56931861	123.28890244	69.07823515	1000	285.50000000	455.43334961	55.32630477	276.21379433	454.03988247	60.60304667	5e68894b-5bbd-4c67-961a-3e16e4b7a41c
805	173.28.207.161	9aIBOyvY-uRxqt_OWAKVAIxgSLJuOmIomBV8	0.50	2021-12-26T23:10:06.432Z	201.48981661	300.85921433	72.39209801	1000	308.50000000	462.43334961	51.47815070	306.52870647	458.01590984	54.17597456	602b6f1d-8d72-48f2-ad7d-b475b1eed02e
806	173.28.207.161	9aIBOyvY-uRxqt_OWAKVAIxgSLJuOmIomBV8	0.20	2021-12-26T23:10:10.886Z	100.86625360	151.50430059	36.45758007	1000	64.50000000	268.43334961	62.39390996	62.76393750	263.11305434	60.67866344	680325bc-1edf-425a-83b3-9b64da297681
807	173.28.207.161	9aIBOyvY-uRxqt_OWAKVAIxgSLJuOmIomBV8	0.20	2021-12-26T23:12:02.381Z	122.77385394	69.19718901	20.21793452	0	14.50000000	368.43334961	39.31920650	13.07076670	361.82927429	40.57328988	8019965e-ac3b-46f4-b4be-7a3fd66bb92a
808	173.28.207.161	9aIBOyvY-uRxqt_OWAKVAIxgSLJuOmIomBV8	0.20	2021-12-26T23:05:54.032Z	118.22765372	75.83048447	55.79331464	1000	123.50000000	166.43334961	73.82411530	120.54340927	161.47080969	73.34426032	85742dcb-c913-4d4c-b5aa-c8e952ec64d1
809	173.28.207.161	9aIBOyvY-uRxqt_OWAKVAIxgSLJuOmIomBV8	0.20	2021-12-26T23:11:20.236Z	109.15461553	408.66378863	30.65694687	0	300.50000000	340.43334961	32.28002478	295.56646888	335.36852964	31.89498940	87eb2d9b-5cc1-49f0-a95b-8df6edbf7748
810	173.28.207.161	9aIBOyvY-uRxqt_OWAKVAIxgSLJuOmIomBV8	0.80	2021-12-26T23:05:36.440Z	244.41205063	4.74577137	38.10700436	0	236.50000000	42.43334961	54.34151268	273.46404499	43.58758262	42.12502919	8923c115-226d-4f9d-a863-09ada26aa68e
811	173.28.207.161	9aIBOyvY-uRxqt_OWAKVAIxgSLJuOmIomBV8	0.80	2021-12-26T23:08:20.581Z	90.39115096	405.38738597	48.19847504	0	123.50000000	398.43334961	24.51530134	159.44974433	388.72408204	57.87042622	8c55a69f-590e-4010-9290-e4d6cf31f3ec
812	173.28.207.161	9aIBOyvY-uRxqt_OWAKVAIxgSLJuOmIomBV8	0.50	2021-12-26T23:06:15.459Z	116.38699862	430.74805835	43.20672889	0	118.50000000	432.43334961	41.76122604	94.47205798	414.01248428	86.59168872	8da6755d-8baf-44cb-a95e-8323580adfbc
813	173.28.207.161	9aIBOyvY-uRxqt_OWAKVAIxgSLJuOmIomBV8	0.50	2021-12-26T23:08:13.637Z	224.06485331	153.19627998	36.69394794	1000	14.50000000	364.43334961	31.25699922	9.30834190	361.12362508	32.50473530	94640f4a-ada4-420e-b06a-3e477dab1e4f
814	173.28.207.161	9aIBOyvY-uRxqt_OWAKVAIxgSLJuOmIomBV8	0.50	2021-12-26T23:09:51.433Z	221.76482336	418.06801536	97.75397306	0	229.50000000	414.43334961	89.06739022	241.59094369	420.21257508	95.93116826	9f2c4982-0a5c-408b-9f2a-794b9ebb40ed
815	173.28.207.161	9aIBOyvY-uRxqt_OWAKVAIxgSLJuOmIomBV8	0.50	2021-12-26T23:11:55.905Z	201.07709329	286.22630964	45.84998677	3000	203.50000000	284.43334961	42.48529157	177.98903410	281.37592656	59.06236333	a64868ba-b466-4578-be6a-f2bcf02eb3f7
816	173.28.207.161	9aIBOyvY-uRxqt_OWAKVAIxgSLJuOmIomBV8	0.50	2021-12-26T23:07:10.627Z	353.95228678	359.62352928	62.68089010	0	175.50000000	231.43334961	106.88779163	195.69987957	231.40547654	97.85795274	ad55f716-db56-4c00-a951-8f854114d928
817	173.28.207.161	9aIBOyvY-uRxqt_OWAKVAIxgSLJuOmIomBV8	0.50	2021-12-26T23:11:48.732Z	316.38371486	110.50950796	42.71432253	1000	60.50000000	37.43334961	45.69463864	53.83864957	32.81289209	45.65081283	af3537fe-26d0-4a79-a18d-a5aa091fdf19
818	173.28.207.161	9aIBOyvY-uRxqt_OWAKVAIxgSLJuOmIomBV8	0.80	2021-12-26T23:08:06.594Z	85.21312181	243.07905536	62.85479414	0	85.50000000	247.43334961	63.00000000	27.50424167	86.33850970	65.98440086	b464a9bb-7893-4fca-babc-9eb9295a2a6d
819	173.28.207.161	9aIBOyvY-uRxqt_OWAKVAIxgSLJuOmIomBV8	0.20	2021-12-26T23:10:36.028Z	183.46407793	459.47594045	80.81289480	0	124.50000000	408.43334961	42.37924020	90.58242595	379.82317902	67.48994499	b69bb1b9-547a-4f0b-8eea-68e3f490f4b0
820	173.28.207.161	9aIBOyvY-uRxqt_OWAKVAIxgSLJuOmIomBV8	0.50	2021-12-26T23:07:21.585Z	311.20764765	394.92598196	22.93498265	22000	314.50000000	399.43334961	47.75981575	334.18005903	408.30531409	85.00749994	bb3e4b6b-a7dd-496f-bfb5-5e42822597fc
821	173.28.207.161	9aIBOyvY-uRxqt_OWAKVAIxgSLJuOmIomBV8	0.20	2021-12-26T23:11:12.023Z	328.88008966	194.74692352	59.78801136	1000	122.50000000	434.43334961	25.23885893	119.00660886	431.73180333	26.26189121	bb794172-c88e-4e68-9f93-3e01cab46144
822	173.28.207.161	9aIBOyvY-uRxqt_OWAKVAIxgSLJuOmIomBV8	0.50	2021-12-26T23:09:03.929Z	129.83658906	364.60832729	74.26899591	1000	224.50000000	41.43334961	37.48332963	220.57042299	41.24758340	37.62676168	bc690f5d-d3f2-412e-af70-82abfde09824
823	173.28.207.161	9aIBOyvY-uRxqt_OWAKVAIxgSLJuOmIomBV8	0.80	2021-12-26T23:06:04.783Z	339.06716615	134.42223788	81.38332213	0	338.50000000	190.43334961	21.37755833	338.00827710	227.02543922	65.59434698	c880b096-4cd9-4063-bc57-68c7bd32e056
824	173.28.207.161	9aIBOyvY-uRxqt_OWAKVAIxgSLJuOmIomBV8	0.80	2021-12-26T23:10:28.611Z	112.26817598	81.89432610	86.09382194	2000	56.50000000	65.43334961	30.80584360	36.07718549	58.62941434	49.52797084	ecbc2f39-2b0b-4946-8fdb-1928ec43f1f4
825	173.28.207.161	9aIBOyvY-uRxqt_OWAKVAIxgSLJuOmIomBV8	0.50	2021-12-26T23:07:42.783Z	93.63901132	355.36542336	33.47210660	1000	239.50000000	308.43334961	74.96665926	233.75658007	309.08118126	75.57362512	f41ec1c0-9def-4379-9a5e-b966a8973895
826	173.28.207.161	9aIBOyvY-uRxqt_OWAKVAIxgSLJuOmIomBV8	0.20	2021-12-26T23:08:29.289Z	16.17237774	309.21328397	61.66999914	1000	39.50000000	355.43334961	40.31128874	34.60646471	353.38450120	39.85048292	f73e1481-b5aa-465b-b982-46afb616e7a9
827	45.24.109.219	0XD9CFLT-Xs5D9T8Rae2JgK9AYq5VSTsKe3w	0.50	2021-12-26T22:55:37.218Z	214.38403564	176.97476085	96.78910330	0	112.50000000	52.43334961	431.90392450	156.76143798	126.91194837	71.63857567	1e2a993d-bf15-4d1b-9b7d-9c8e5326a9b5
828	45.24.109.219	0XD9CFLT-Xs5D9T8Rae2JgK9AYq5VSTsKe3w	0.80	2021-12-26T22:55:42.332Z	247.52040718	248.08198316	27.68639764	2000	238.50000000	241.43334961	33.30165161	240.39806728	239.35804881	44.18293044	44d6756f-c24d-4b05-a456-02e3c464dbb7
829	45.24.109.219	0XD9CFLT-Xs5D9T8Rae2JgK9AYq5VSTsKe3w	0.50	2021-12-26T22:55:50.806Z	168.74901221	137.92518282	35.57146403	0	133.50000000	129.43334961	48.82622246	110.45131208	77.23300042	53.60578345	e688a85d-b62f-4b6a-854a-e2aea6e632be
830	107.3.140.201	FU9rNHre-eUr5pZiO4D_7lmAexVWmLo5nZms	0.80	2021-12-26T22:55:15.493Z	344.24263140	92.62390902	97.68498466	1000	337.50000000	41.23333740	30.00000000	335.68748245	39.14296935	34.04268328	392144a4-c19a-46e1-9241-3c0f3c934ab7
831	107.3.140.201	FU9rNHre-eUr5pZiO4D_7lmAexVWmLo5nZms	0.50	2021-12-26T22:55:32.014Z	124.08199311	270.48777224	43.75316622	2000	120.50000000	274.23333740	10.81665383	118.51047774	271.50304453	22.71814867	4519f90b-9a63-4096-b5f3-5cf33d600a27
832	107.3.140.201	FU9rNHre-eUr5pZiO4D_7lmAexVWmLo5nZms	0.80	2021-12-26T22:56:04.780Z	49.34865971	138.37747361	47.06976269	0	59.50000000	180.23333740	9.89949494	64.87697686	218.28872218	48.78621339	60319a5f-17ac-49b2-821f-1160b442ff33
833	107.3.140.201	FU9rNHre-eUr5pZiO4D_7lmAexVWmLo5nZms	0.50	2021-12-26T22:54:40.703Z	251.76437636	164.24992135	59.22154070	2000	322.50000000	241.23333740	37.33630941	323.29062503	239.81347119	50.84088134	7f08f064-9dd1-4623-bc65-654f35f7f863
834	107.3.140.201	FU9rNHre-eUr5pZiO4D_7lmAexVWmLo5nZms	0.20	2021-12-26T22:55:48.431Z	246.89282296	252.19504854	84.08899363	3000	69.50000000	472.23333740	22.20360331	67.77947989	471.28776114	50.60187433	990c9eab-9938-48d7-8550-c0f7ce346b32
835	89.44.10.70	x0y7lpmp-0I9pVpApDDY4Z3kUf2ruFz6BZn8	0.20	2021-12-26T22:40:56.635Z	288.79149098	434.07450605	84.51553755	0	263.50000000	365.43334961	14.76482306	257.78797586	334.64322758	73.96638760	0d4b8dca-b084-4a2e-aea0-2be1e8614ef6
836	89.44.10.70	x0y7lpmp-0I9pVpApDDY4Z3kUf2ruFz6BZn8	0.50	2021-12-26T22:39:59.186Z	353.07380088	115.27516475	51.25828821	0	208.50000000	60.43334961	290.82640870	292.36654942	100.08562385	79.68816470	1b6eaab8-af51-4b04-8e19-a73885dfa241
837	89.44.10.70	x0y7lpmp-0I9pVpApDDY4Z3kUf2ruFz6BZn8	0.50	2021-12-26T22:41:05.108Z	258.27332985	10.02259071	90.69796880	0	263.50000000	41.43334961	51.66236541	333.74783570	384.27973270	46.82990430	37041b09-b4fe-45c9-ad45-b18cf35f4d42
838	89.44.10.70	x0y7lpmp-0I9pVpApDDY4Z3kUf2ruFz6BZn8	0.20	2021-12-26T22:40:20.818Z	18.64883157	321.77543116	69.42512909	0	178.50000000	52.43334961	19.20937271	183.12481059	56.09182533	30.22456308	40776338-2627-41f6-8326-ed3802793486
839	89.44.10.70	x0y7lpmp-0I9pVpApDDY4Z3kUf2ruFz6BZn8	0.50	2021-12-26T22:40:46.187Z	64.41028444	407.60200973	49.66876132	1000	63.50000000	412.43334961	46.01086828	71.42084027	435.77521404	47.29780284	4644ecc3-74cd-4df7-897a-4ee04a5fd56c
840	89.44.10.70	x0y7lpmp-0I9pVpApDDY4Z3kUf2ruFz6BZn8	0.80	2021-12-26T22:39:26.900Z	172.40503234	414.33823116	47.96779629	0	116.50000000	347.43334961	144.97241117	216.01552537	459.91065832	99.80978792	4e286511-bf4e-4fc7-8be2-eb96219ed17e
841	89.44.10.70	x0y7lpmp-0I9pVpApDDY4Z3kUf2ruFz6BZn8	0.50	2021-12-26T22:40:35.866Z	227.25840248	198.46266318	36.27748108	0	185.50000000	191.43334961	73.55270219	193.45377114	235.96465477	30.20885664	603d37a7-9bce-4315-a932-8c5635eb4700
842	89.44.10.70	x0y7lpmp-0I9pVpApDDY4Z3kUf2ruFz6BZn8	0.20	2021-12-26T22:40:51.610Z	104.78044916	209.45367290	82.89206886	1000	223.50000000	267.43334961	29.06888371	228.33057347	277.95215717	20.47972465	8ef48cff-3bbd-490e-ab3e-b588028140b7
843	89.44.10.70	x0y7lpmp-0I9pVpApDDY4Z3kUf2ruFz6BZn8	0.20	2021-12-26T22:39:02.795Z	231.44404949	463.26850182	74.81769680	0	189.50000000	192.43334961	127.91403363	162.20692804	161.40376716	75.38309522	997d6dae-3318-4139-8d34-03e53fe9c94d
844	89.44.10.70	x0y7lpmp-0I9pVpApDDY4Z3kUf2ruFz6BZn8	0.20	2021-12-26T22:40:14.515Z	310.70599707	260.81938417	80.75689964	0	204.50000000	41.43334961	188.60010604	318.01173781	128.06766566	85.18907499	9d39067a-f2d0-433d-b21c-297fe1e004aa
845	89.44.10.70	x0y7lpmp-0I9pVpApDDY4Z3kUf2ruFz6BZn8	0.20	2021-12-26T22:40:30.058Z	66.69321773	414.62244887	52.90553194	0	67.50000000	359.43334961	46.14108798	106.51104758	334.13575921	45.26359905	afe95683-c1c3-4de6-8c4c-e8a00072b1ef
846	89.44.10.70	x0y7lpmp-0I9pVpApDDY4Z3kUf2ruFz6BZn8	0.20	2021-12-26T22:39:19.581Z	269.56140632	497.41807958	96.63920279	0	153.50000000	332.43334961	204.61915844	133.42505520	329.76484673	70.28006234	b269f202-e917-4d44-a58e-67e179025b8e
847	89.44.10.70	x0y7lpmp-0I9pVpApDDY4Z3kUf2ruFz6BZn8	0.20	2021-12-26T22:41:11.105Z	33.53442592	456.07496881	68.00814497	0	13.50000000	372.43334961	19.20937271	15.03885637	461.12312725	93.67850125	da3f09c8-16d0-4add-b82a-f373018518c8
848	89.44.10.70	x0y7lpmp-0I9pVpApDDY4Z3kUf2ruFz6BZn8	0.80	2021-12-26T22:40:25.598Z	291.15719885	452.99287070	44.51081421	0	46.50000000	95.43334961	82.20097323	29.23594066	95.30713175	77.48310550	fc6ccbf0-bb92-4f16-a7cd-d9d1068148b0
849	88.130.61.136	rzUmjdeI-4CJthFFtUI8gLqxJlNrPPjSFvGI	0.80	2021-12-28T03:11:20.543Z	145.05006570	448.62361854	69.90141258	0	129.45454407	411.67044067	5.00000000	39.10555741	221.71868892	84.12658271	0d40ae7f-59e5-46e5-9fd3-9ab2fb543cf6
850	88.130.61.136	rzUmjdeI-4CJthFFtUI8gLqxJlNrPPjSFvGI	0.20	2021-12-28T03:10:51.434Z	141.05511904	3.20053503	43.73226074	1000	34.72727203	27.67044067	16.49242250	38.55192822	23.78306681	27.42168427	16070dc7-ab68-4c75-8d99-e387d89ecf9e
851	88.130.61.136	rzUmjdeI-4CJthFFtUI8gLqxJlNrPPjSFvGI	0.80	2021-12-28T03:10:38.534Z	269.69008017	404.04861410	88.69912410	0	171.81819153	369.85232544	62.45339688	68.34074921	354.41118528	55.73319339	3021d651-6b3c-473c-976b-41a17395b678
852	88.130.61.136	rzUmjdeI-4CJthFFtUI8gLqxJlNrPPjSFvGI	0.20	2021-12-28T03:08:50.854Z	6.13996869	383.21110634	85.09332665	0	319.09092712	387.30691528	67.77692438	331.20213777	393.47907321	57.98344039	348b86b0-01d2-45ef-8e92-0fdd8b36f047
853	88.130.61.136	rzUmjdeI-4CJthFFtUI8gLqxJlNrPPjSFvGI	0.80	2021-12-28T03:11:51.918Z	290.81607893	448.58022771	43.07787174	40000	284.90913391	446.57962036	17.40133852	278.23472105	424.35383844	82.98165205	3845c536-a9b9-4b3c-b6a3-93ceee57e742
854	88.130.61.136	rzUmjdeI-4CJthFFtUI8gLqxJlNrPPjSFvGI	0.50	2021-12-28T03:11:31.946Z	168.89475829	4.76465628	77.76294317	0	131.81819153	277.12503052	64.72826774	155.31678461	291.82381016	49.21792534	46b7691d-2af6-4f91-a851-597777d555ea
855	88.130.61.136	rzUmjdeI-4CJthFFtUI8gLqxJlNrPPjSFvGI	0.80	2021-12-28T03:09:19.066Z	340.25650277	247.33454350	63.98598989	47000	318.72727966	258.94314575	40.83426455	283.01534874	316.61031544	91.11267685	47f3514f-fed6-4116-95dc-bfbc071679fc
856	88.130.61.136	rzUmjdeI-4CJthFFtUI8gLqxJlNrPPjSFvGI	0.50	2021-12-28T03:11:28.754Z	113.08284664	309.88825392	21.61085008	1000	291.81819153	453.12503052	54.77527340	306.43808607	463.95194062	56.09766272	4e668ed6-276b-4d08-9a3e-fed765b2e519
857	88.130.61.136	rzUmjdeI-4CJthFFtUI8gLqxJlNrPPjSFvGI	0.50	2021-12-28T03:11:01.581Z	300.33993240	186.16151512	27.96072347	1000	292.54545593	186.94314575	14.22377392	303.13476649	190.03822514	26.44177132	55252b9e-8240-4906-b3a6-2652d713d6f9
858	88.130.61.136	rzUmjdeI-4CJthFFtUI8gLqxJlNrPPjSFvGI	0.80	2021-12-28T03:11:09.609Z	151.64106757	72.55697336	91.97244575	0	212.45454407	98.67044067	5.00000000	243.27422712	115.97693887	54.16142983	621a540d-7e13-48e8-98e8-c3d102e75e90
859	88.130.61.136	rzUmjdeI-4CJthFFtUI8gLqxJlNrPPjSFvGI	0.50	2021-12-28T03:10:24.508Z	168.25990176	473.65803488	85.04798831	6000	146.36363220	417.12503052	84.08184901	158.25670029	356.46487591	97.58151750	623812d8-0a2a-472a-b738-b2d6d366cacb
860	88.130.61.136	rzUmjdeI-4CJthFFtUI8gLqxJlNrPPjSFvGI	0.20	2021-12-28T03:11:43.362Z	206.83495361	414.84632006	25.28345320	1000	206.36366272	414.21585083	20.77822631	214.81980010	410.44688343	32.30053379	6c180820-5f23-4cfe-a417-fac070e88295
861	88.130.61.136	rzUmjdeI-4CJthFFtUI8gLqxJlNrPPjSFvGI	0.80	2021-12-28T03:10:19.268Z	186.83655976	243.47734458	67.84260078	0	158.00000000	249.12503052	50.56508683	124.74196452	275.97386384	23.43739369	6c2ae33d-cd71-44c6-8e37-9a14bd751781
862	88.130.61.136	rzUmjdeI-4CJthFFtUI8gLqxJlNrPPjSFvGI	0.80	2021-12-28T03:08:43.114Z	148.00306407	239.34319377	65.26176487	0	132.90908813	236.76126099	99.55941551	135.74131513	295.77873439	79.81593563	6fc80f64-13b7-4050-b11d-2e2609980fef
863	88.130.61.136	rzUmjdeI-4CJthFFtUI8gLqxJlNrPPjSFvGI	0.80	2021-12-28T03:11:36.836Z	351.62440321	326.18148168	26.43609700	0	332.54545593	319.30691528	32.15046043	275.54374986	488.92636924	75.87956429	8107ad33-b3be-4047-a197-8e3c4dd380c8
864	88.130.61.136	rzUmjdeI-4CJthFFtUI8gLqxJlNrPPjSFvGI	0.50	2021-12-28T03:09:47.694Z	211.54939537	353.67961947	52.65393006	1000	204.54545593	348.39773560	36.98556797	205.91553705	352.20900185	20.66602830	8a7419db-d57b-4efd-adde-6315167207df
865	88.130.61.136	rzUmjdeI-4CJthFFtUI8gLqxJlNrPPjSFvGI	0.50	2021-12-28T03:10:32.757Z	180.85193771	206.89130716	87.67223152	2000	166.36364746	140.03396606	76.04434958	198.34610396	84.20256699	83.00311499	a5aab1ee-4f94-46a8-b854-ff7a6d0e30f3
866	88.130.61.136	rzUmjdeI-4CJthFFtUI8gLqxJlNrPPjSFvGI	0.20	2021-12-28T03:11:47.744Z	55.40322103	323.45549924	73.44530421	1000	11.09090805	218.94314575	57.92334966	19.27968213	227.12661059	53.99049676	b67fd87d-f055-42d0-91bb-93fd907a5a1e
867	88.130.61.136	rzUmjdeI-4CJthFFtUI8gLqxJlNrPPjSFvGI	0.50	2021-12-28T03:10:07.340Z	294.29551060	283.75695124	68.44873415	4000	250.36363220	267.67044067	81.88200478	230.89791197	249.54838078	92.26310694	bb6a6b4f-e27f-4776-b5e1-b2cbdebdfdb3
868	88.130.61.136	rzUmjdeI-4CJthFFtUI8gLqxJlNrPPjSFvGI	0.20	2021-12-28T03:08:29.924Z	40.43257290	401.83871457	95.02724575	0	60.54545593	72.76126099	43.81932519	61.69283687	71.03991199	28.90071122	c18dcd3e-3c1a-41df-b03b-033986d947a8
869	88.130.61.136	rzUmjdeI-4CJthFFtUI8gLqxJlNrPPjSFvGI	0.80	2021-12-28T03:09:03.420Z	232.68139979	377.19095644	80.43334681	2000	244.54545593	357.85232544	80.74776584	248.17053950	355.33954410	85.75724200	c19b2e8a-cbcd-481d-8a37-9c1450760a14
870	88.130.61.136	rzUmjdeI-4CJthFFtUI8gLqxJlNrPPjSFvGI	0.80	2021-12-28T03:10:56.465Z	326.08846229	50.41000511	26.80945876	0	317.63636780	48.03396606	15.97520183	327.65024328	29.88538571	67.74980936	c8131430-4587-4271-b935-c858552ed6d6
871	88.130.61.136	rzUmjdeI-4CJthFFtUI8gLqxJlNrPPjSFvGI	0.50	2021-12-28T03:09:54.337Z	300.04084212	306.77901165	41.70821237	1000	286.00001526	307.67044067	52.94626990	299.95946701	330.18854954	56.50648345	cc01bb14-d724-4c1d-bf7e-3561431b71a4
872	88.130.61.136	rzUmjdeI-4CJthFFtUI8gLqxJlNrPPjSFvGI	0.50	2021-12-28T03:09:37.230Z	93.54423550	111.10256062	96.82169761	0	199.09091187	447.67044067	91.53387202	209.93613855	479.42590159	97.45707348	cc87ecbe-b380-46ea-8970-10cc656fdc75
873	88.130.61.136	rzUmjdeI-4CJthFFtUI8gLqxJlNrPPjSFvGI	0.80	2021-12-28T03:11:59.079Z	222.15827713	484.64605117	28.03201725	100000	223.45454407	480.67044067	5.00000000	228.82121575	477.43698106	24.61731303	cf6e0cdc-7c23-422b-9a4b-894d54e1edf2
874	88.130.61.136	rzUmjdeI-4CJthFFtUI8gLqxJlNrPPjSFvGI	0.80	2021-12-28T03:10:43.968Z	81.43518456	60.09685452	21.95400545	29000	77.63636780	60.76126099	23.72850645	113.84002112	33.54953570	80.14654059	d26a319c-c752-436d-a241-3df7484a7502
875	88.130.61.136	rzUmjdeI-4CJthFFtUI8gLqxJlNrPPjSFvGI	0.80	2021-12-28T03:11:06.028Z	306.76566113	227.93755604	36.83041351	0	296.54545593	225.12503052	19.63638306	335.64129175	206.86830038	63.09292826	d60722b0-038d-4d5e-8b82-e6b75da5d032
876	88.130.61.136	rzUmjdeI-4CJthFFtUI8gLqxJlNrPPjSFvGI	0.80	2021-12-28T03:07:38.770Z	7.15180269	375.30268699	48.36943597	0	35.09090805	411.30691528	17.04066477	48.36757479	423.57677632	24.90836140	dbaff218-1e1f-4f75-86a7-6170112114e7
877	88.130.61.136	rzUmjdeI-4CJthFFtUI8gLqxJlNrPPjSFvGI	0.20	2021-12-28T03:11:24.626Z	36.51300096	265.97582456	57.77421146	4000	151.81819153	384.39773560	41.36672183	157.08217993	399.39214515	62.38830769	deb35787-9479-429a-ae14-e51b77e80b96
878	88.130.61.136	rzUmjdeI-4CJthFFtUI8gLqxJlNrPPjSFvGI	0.50	2021-12-28T03:08:07.754Z	91.68232562	192.30846167	69.11299563	0	286.36363220	384.76126099	120.96856652	333.22779952	453.06603649	64.17005259	ecbccf5b-fea6-4e83-8254-2ee1527bf6b5
879	88.130.61.136	rzUmjdeI-4CJthFFtUI8gLqxJlNrPPjSFvGI	0.20	2021-12-28T03:11:15.656Z	323.19443446	92.42435468	70.18710172	0	220.45454407	316.67044067	5.00000000	208.23969215	318.99418245	33.54815607	f0e16eb4-4b6f-4197-890f-eb185f0ab052
880	88.130.61.136	rzUmjdeI-4CJthFFtUI8gLqxJlNrPPjSFvGI	0.20	2021-12-28T03:10:00.317Z	309.61205304	43.77887324	66.79102723	0	316.18183899	330.94314575	49.63203560	337.57335594	340.02099780	27.54765955	f14342e3-15c5-48a5-bc83-2426f8e4b700
881	88.130.61.136	rzUmjdeI-4CJthFFtUI8gLqxJlNrPPjSFvGI	0.80	2021-12-28T03:09:29.993Z	248.98376216	102.50099707	73.97685336	0	261.63636780	251.30691528	60.87624847	307.37990853	410.58438654	31.56398055	f1978163-c2d1-4f8c-ad82-7eb13642c303
882	88.130.61.136	rzUmjdeI-4CJthFFtUI8gLqxJlNrPPjSFvGI	0.50	2021-12-28T03:10:28.753Z	50.21492938	253.71303836	44.38846787	0	76.90910339	186.21585083	66.08283822	129.92839835	102.76708775	62.60521714	f7600d65-0203-440f-aed1-b634b93f1111
883	99.55.167.169	HyLEq8OI-wi6rRldGi5l663Z_TndwopuC64A	0.20	2021-12-26T22:44:40.792Z	30.05004204	45.79261064	49.37235178	1000	303.00000000	167.94531250	18.35755975	294.60045879	161.53680387	26.48738449	009635a5-c25a-4852-8335-569fe56f816f
884	99.55.167.169	HyLEq8OI-wi6rRldGi5l663Z_TndwopuC64A	0.80	2021-12-26T22:41:59.784Z	74.00225873	203.57567967	44.05166684	55000	76.00000000	203.94531250	45.45327271	74.82552344	172.88128618	95.06034486	0450d5e8-1ef3-4b86-8e64-c895640954c4
885	99.55.167.169	HyLEq8OI-wi6rRldGi5l663Z_TndwopuC64A	0.20	2021-12-26T22:41:15.911Z	266.75922571	137.18407873	81.64889287	2000	312.00000000	455.94531250	79.24645102	307.99137737	470.13796825	84.97553604	09c2d3b6-760b-4749-8cda-9022121ae08a
886	99.55.167.169	HyLEq8OI-wi6rRldGi5l663Z_TndwopuC64A	0.80	2021-12-26T22:43:54.545Z	48.52646913	32.21147822	71.40204132	1000	74.00000000	90.94531250	22.36067977	76.31471926	99.12813306	23.80102233	1301b565-3246-48d7-acf3-b8eed7bf5829
887	99.55.167.169	HyLEq8OI-wi6rRldGi5l663Z_TndwopuC64A	0.20	2021-12-26T22:45:43.103Z	315.19649118	381.58838864	65.85233819	0	236.00000000	110.94531250	5.00000000	219.38686470	87.08849824	64.65223382	2215e66a-1a74-4403-b16d-acd41aaddba7
888	99.55.167.169	HyLEq8OI-wi6rRldGi5l663Z_TndwopuC64A	0.20	2021-12-26T22:42:54.229Z	65.01291944	189.18196812	67.53988192	0	248.00000000	332.94531250	46.23851209	249.45025806	328.72430713	53.97865645	2285d0b0-3f5e-4046-8ce9-54833bb396ab
889	99.55.167.169	HyLEq8OI-wi6rRldGi5l663Z_TndwopuC64A	0.50	2021-12-26T22:43:27.455Z	298.58869642	291.07504850	39.07674992	0	298.00000000	290.94531250	29.52964612	276.19706286	239.36688705	87.13636079	285bc03b-992d-4f84-ac89-2e9edc104e06
890	99.55.167.169	HyLEq8OI-wi6rRldGi5l663Z_TndwopuC64A	0.80	2021-12-26T22:45:59.943Z	256.33280726	272.70917982	52.83821944	2000	276.00000000	266.94531250	21.47091055	273.02820216	261.27020072	42.37119696	286ea8e6-c037-4b1d-a8f6-fc96a42f2131
891	99.55.167.169	HyLEq8OI-wi6rRldGi5l663Z_TndwopuC64A	0.50	2021-12-26T22:42:15.154Z	271.93081303	225.40625297	63.43130056	1000	107.00000000	173.94531250	29.83286778	106.53170326	174.38948907	31.24168576	35a23910-952a-4a8e-8fcb-0d3e1beff187
892	99.55.167.169	HyLEq8OI-wi6rRldGi5l663Z_TndwopuC64A	0.80	2021-12-26T22:44:49.349Z	266.59279068	229.09934640	75.12295341	4000	275.00000000	224.94531250	42.19004622	274.96096951	218.88799536	63.48032289	35f6bf3b-dd25-43ac-b91c-3cc28cef73b7
893	99.55.167.169	HyLEq8OI-wi6rRldGi5l663Z_TndwopuC64A	0.20	2021-12-26T22:43:35.235Z	111.62139607	178.82141963	81.38156658	0	165.00000000	143.94531250	38.28837944	210.46132223	113.03791060	84.92767807	45f1b0b3-e015-400f-9976-3d4df51e2761
894	99.55.167.169	HyLEq8OI-wi6rRldGi5l663Z_TndwopuC64A	0.50	2021-12-26T22:46:05.777Z	252.82390614	389.70750985	93.55807120	0	187.00000000	393.94531250	25.70992026	150.62368648	396.59240307	66.28606771	491b3f0f-9b48-4ff1-b6a2-509b29936f53
895	99.55.167.169	HyLEq8OI-wi6rRldGi5l663Z_TndwopuC64A	0.20	2021-12-26T22:40:20.265Z	99.99396276	445.58274792	86.00040729	1000	322.00000000	208.94531250	84.85281374	326.27639850	204.39834843	82.10974426	4b227300-f14e-41d6-9922-c9d6f0e95719
896	99.55.167.169	HyLEq8OI-wi6rRldGi5l663Z_TndwopuC64A	0.50	2021-12-26T22:43:47.153Z	98.96005960	486.50664707	86.11496425	5000	215.00000000	298.94531250	78.08969202	219.73093678	289.34482340	90.97492208	4bcd2b80-6128-4bfe-8810-9792f71d9a34
897	99.55.167.169	HyLEq8OI-wi6rRldGi5l663Z_TndwopuC64A	0.50	2021-12-26T22:43:12.022Z	2.03719200	197.64451581	43.01757288	0	130.00000000	171.94531250	10.44030651	124.98877533	173.41402222	24.42928411	5755d4b9-9ee2-4ba5-897d-ef7a23b65e32
898	99.55.167.169	HyLEq8OI-wi6rRldGi5l663Z_TndwopuC64A	0.20	2021-12-26T22:42:48.161Z	39.18555941	484.79433234	24.11540251	0	246.00000000	309.94531250	50.32891813	247.99609685	302.78033938	67.71035045	5a6001a9-03a8-44ab-94a5-1ae0f8696a5a
899	99.55.167.169	HyLEq8OI-wi6rRldGi5l663Z_TndwopuC64A	0.80	2021-12-26T22:45:17.918Z	194.77285379	449.55224603	80.61186752	15000	230.00000000	418.94531250	37.12142239	246.99591535	388.10818494	76.86478485	64dcb829-28da-4881-9fbe-d1e569a0e6e0
900	99.55.167.169	HyLEq8OI-wi6rRldGi5l663Z_TndwopuC64A	0.80	2021-12-26T22:40:10.391Z	329.68326941	91.11355269	64.34421111	1000	335.00000000	94.94531250	42.52058325	336.10655270	93.37598198	41.31049039	6a796ce4-5a7b-41fa-8c86-f2d2e14c51fb
901	99.55.167.169	HyLEq8OI-wi6rRldGi5l663Z_TndwopuC64A	0.80	2021-12-26T22:39:31.050Z	132.86750850	143.74259359	92.43674699	1000	144.00000000	142.94531250	56.72741841	141.89087373	144.19073767	54.87281155	6cd528e6-21dd-40c7-acd8-d4e4719f30b2
902	99.55.167.169	HyLEq8OI-wi6rRldGi5l663Z_TndwopuC64A	0.80	2021-12-26T22:40:35.665Z	313.32678120	170.35713279	47.46496321	50000	321.00000000	169.94531250	48.60041152	337.92314067	123.85475613	94.64467357	70c225f1-c14c-4e7c-ab5b-2fbd815e5f8f
903	99.55.167.169	HyLEq8OI-wi6rRldGi5l663Z_TndwopuC64A	0.80	2021-12-26T22:42:41.176Z	288.65080840	97.31972704	79.08900735	1000	268.00000000	121.94531250	52.40229003	244.51433774	139.74940115	55.84411611	787b9ca9-e1ab-4c09-a231-2b7129f6e2c3
904	99.55.167.169	HyLEq8OI-wi6rRldGi5l663Z_TndwopuC64A	0.50	2021-12-26T22:45:54.812Z	274.83031590	107.38701142	39.15737450	0	299.00000000	134.94531250	12.72792206	313.44005659	154.17410132	47.62548302	7e52b34d-f0cd-4dbb-aff0-384bc729be6d
905	99.55.167.169	HyLEq8OI-wi6rRldGi5l663Z_TndwopuC64A	0.20	2021-12-26T22:45:36.413Z	23.77355530	368.79004792	81.14722394	0	110.00000000	122.94531250	14.86606875	95.19793140	124.23976779	32.62603912	7ec3babe-cabe-40d6-ad40-3d19caf48ae6
906	99.55.167.169	HyLEq8OI-wi6rRldGi5l663Z_TndwopuC64A	0.20	2021-12-26T22:45:00.488Z	324.25821712	478.39131525	59.34207581	0	48.00000000	51.94531250	17.00000000	46.79270608	51.10648377	21.54134982	83968c3c-ad25-448d-b237-99584421340e
907	99.55.167.169	HyLEq8OI-wi6rRldGi5l663Z_TndwopuC64A	0.20	2021-12-26T22:45:11.468Z	162.27838833	208.34479164	72.23817347	0	322.00000000	221.94531250	158.82380174	303.04461095	172.49859098	90.45951311	8398ddff-04ef-42ab-ae3a-3b5c5c9c1cc0
908	99.55.167.169	HyLEq8OI-wi6rRldGi5l663Z_TndwopuC64A	0.80	2021-12-26T22:44:00.142Z	99.99939463	144.47088396	45.17205919	29000	102.00000000	144.94531250	29.41088234	82.85414847	140.25691776	81.71135629	87d5d9b7-8e05-49a6-a783-66c8672877c1
909	99.55.167.169	HyLEq8OI-wi6rRldGi5l663Z_TndwopuC64A	0.20	2021-12-26T22:44:19.594Z	19.37579446	137.91325622	34.47240829	0	87.00000000	466.94531250	23.02172887	83.00854731	464.47640322	31.27400318	92ee8d28-bf5a-4546-bb14-53f9d1a8ffdd
910	99.55.167.169	HyLEq8OI-wi6rRldGi5l663Z_TndwopuC64A	0.80	2021-12-26T22:41:05.622Z	333.78172518	277.44687128	25.86955350	0	332.00000000	253.94531250	8.48528137	324.87430957	220.19563203	36.92009648	993b1c0e-e2aa-4353-9b7f-2ec510860886
911	99.55.167.169	HyLEq8OI-wi6rRldGi5l663Z_TndwopuC64A	0.50	2021-12-26T22:38:29.625Z	164.26430224	467.99238307	24.35062470	41000	156.00000000	457.94531250	19.84943324	162.15213447	467.62088237	83.80695661	a07eac2e-30a6-4d5a-a681-a2a63628228c
912	99.55.167.169	HyLEq8OI-wi6rRldGi5l663Z_TndwopuC64A	0.80	2021-12-26T22:41:29.904Z	191.19238434	155.13939859	88.09961302	1000	228.00000000	117.94531250	63.25345840	245.30623298	94.12212850	65.63689320	a0de4244-1581-4267-9d97-fd76094dca25
913	99.55.167.169	HyLEq8OI-wi6rRldGi5l663Z_TndwopuC64A	0.80	2021-12-26T22:45:05.853Z	206.41653266	450.22722010	32.34889127	0	212.00000000	441.94531250	16.15549442	235.05682482	398.66707454	65.89520430	a2b155be-24c3-42a2-bbb5-a1d4935b6d89
914	99.55.167.169	HyLEq8OI-wi6rRldGi5l663Z_TndwopuC64A	0.50	2021-12-26T22:44:06.952Z	7.00565227	8.94052629	56.97793237	0	27.00000000	36.94531250	34.43835072	35.38623468	70.06703326	69.51361351	a7114d23-2222-4a1b-8d68-3a2eebf9dc19
915	99.55.167.169	HyLEq8OI-wi6rRldGi5l663Z_TndwopuC64A	0.80	2021-12-26T22:44:55.114Z	43.59959796	378.21420451	27.15760856	0	46.00000000	380.94531250	17.46424920	43.04814964	365.60891913	42.45591123	ab32f172-eadd-4d53-b09b-a2eff4c2161f
916	99.55.167.169	HyLEq8OI-wi6rRldGi5l663Z_TndwopuC64A	0.80	2021-12-26T22:43:41.148Z	34.47194593	282.06648345	29.80724846	0	36.00000000	281.94531250	17.46424920	14.77474805	308.84470923	81.63436346	ab7c7165-657d-4e80-9428-04ea36c3c31e
917	99.55.167.169	HyLEq8OI-wi6rRldGi5l663Z_TndwopuC64A	0.20	2021-12-26T22:41:39.391Z	277.02827700	209.75952528	94.61894195	0	269.00000000	436.94531250	58.69412236	266.25551353	436.39635809	60.14169388	b14f1e4e-9c50-4396-8416-d30e7700fa68
918	99.55.167.169	HyLEq8OI-wi6rRldGi5l663Z_TndwopuC64A	0.80	2021-12-26T22:38:02.188Z	120.14175239	334.56099113	83.91515965	25000	104.00000000	356.94531250	62.24146528	89.81691823	405.81880766	93.59176715	b49660f1-c1a8-49dd-94f0-8a8bc68acf5b
919	99.55.167.169	HyLEq8OI-wi6rRldGi5l663Z_TndwopuC64A	0.80	2021-12-26T22:44:12.100Z	27.12600667	410.83982655	91.38454916	1000	36.00000000	354.94531250	39.01281841	36.74903408	349.15332867	50.81019165	c04bfa27-6353-4b00-8e22-f4e0d4d77995
920	99.55.167.169	HyLEq8OI-wi6rRldGi5l663Z_TndwopuC64A	0.20	2021-12-26T22:39:57.342Z	241.27984754	469.43082763	69.63989128	0	314.00000000	486.94531250	14.42220510	292.96533577	478.99696896	21.10934387	c79a63c7-c61b-4cb9-8c79-97bbcb3b2e6c
921	99.55.167.169	HyLEq8OI-wi6rRldGi5l663Z_TndwopuC64A	0.80	2021-12-26T22:45:27.550Z	83.91918655	243.91571736	96.46227987	4000	285.00000000	298.94531250	75.23961722	289.61491901	289.52996056	86.99807058	d58502e2-051e-4650-8c22-405e1bdbc694
922	99.55.167.169	HyLEq8OI-wi6rRldGi5l663Z_TndwopuC64A	0.50	2021-12-26T22:44:33.832Z	179.20985151	43.83626487	50.09903153	0	229.00000000	48.94531250	11.40175425	269.74746419	55.88382804	42.60516965	d9ac3896-18a0-4d12-95f7-506fe4280222
923	99.55.167.169	HyLEq8OI-wi6rRldGi5l663Z_TndwopuC64A	0.20	2021-12-26T22:45:49.432Z	2.08170721	26.13836007	67.28193165	0	267.00000000	133.94531250	8.48528137	229.48806738	125.10989631	68.41891348	e910a302-4c66-4ca2-8016-8116190e2dfb
924	99.55.167.169	HyLEq8OI-wi6rRldGi5l663Z_TndwopuC64A	0.80	2021-12-26T22:39:14.120Z	25.84760699	312.65386163	79.53849300	0	281.00000000	207.94531250	49.72926704	279.63297646	203.20206125	49.58875333	e9556a36-ba97-4295-903a-0b69f7421b89
925	99.55.167.169	HyLEq8OI-wi6rRldGi5l663Z_TndwopuC64A	0.80	2021-12-26T22:42:32.482Z	87.33211162	46.80403499	95.71127941	0	128.00000000	97.94531250	31.30495168	193.51210805	173.10704964	62.70695052	f2b48a9a-f629-48ad-9cc1-4f3ea9c0f460
926	99.55.167.169	HyLEq8OI-wi6rRldGi5l663Z_TndwopuC64A	0.50	2021-12-26T22:44:25.566Z	62.65315677	35.66471042	42.37863051	14000	137.00000000	179.94531250	46.04345773	140.76791088	174.31299772	79.44061855	f3f369be-b4df-44ec-b10b-83beaa29df9e
927	99.55.167.169	HyLEq8OI-wi6rRldGi5l663Z_TndwopuC64A	0.80	2021-12-26T22:43:18.606Z	183.19829592	134.99030967	63.66973931	0	175.00000000	165.94531250	37.21558813	159.30077395	199.12031431	69.34195921	fe35b8be-1953-48de-88c1-469ad3697441
928	131.181.158.28	tmOSMOJI-yL9sKWtkICjvjWpHltnnVXaXVL0	0.50	2021-09-24T01:06:38.567Z	232.31286720	248.68491075	45.82398996	1000	196.50000000	286.31250000	26.40075756	187.61262099	287.95369396	34.79164342	29929e11-f0b9-4e68-8ee5-3052282e0ee6
929	79.100.74.214	VzxTcjvF-NWNZ9I1kKSzegq2aa_qmKcJ3d5E	0.20	2021-12-26T22:49:37.072Z	93.98396162	217.24185691	77.74925251	0	269.50000000	330.43334961	5.00000000	276.34924743	342.17849987	48.84255950	14b086a6-6572-4807-9ad2-aeb0fb442e2c
930	79.100.74.214	VzxTcjvF-NWNZ9I1kKSzegq2aa_qmKcJ3d5E	0.80	2021-12-26T22:47:00.109Z	256.23624162	488.30598582	76.36759890	0	259.50000000	475.43334961	25.55386468	259.56917832	469.69287307	34.77162802	1648fd53-ab82-4a5c-bd48-fe495bc1a635
931	79.100.74.214	VzxTcjvF-NWNZ9I1kKSzegq2aa_qmKcJ3d5E	0.50	2021-12-26T22:49:33.636Z	115.83811600	43.07395002	27.79517054	0	120.50000000	44.43334961	5.00000000	94.39101701	75.93111267	81.40183224	419f3485-fda3-4f55-b22b-a0a8cfe7299d
932	79.100.74.214	VzxTcjvF-NWNZ9I1kKSzegq2aa_qmKcJ3d5E	0.50	2021-12-26T22:46:32.252Z	16.06370015	221.56110157	42.44116035	0	127.50000000	446.43334961	28.01785145	124.63920651	444.97773403	33.98304582	5925b5b0-6b16-45de-9886-7edc17a2bc01
933	79.100.74.214	VzxTcjvF-NWNZ9I1kKSzegq2aa_qmKcJ3d5E	0.20	2021-12-26T22:49:22.868Z	24.39498726	223.80982090	28.75893047	0	105.50000000	85.43334961	7.61577311	102.17962923	73.07017652	20.68160671	6fdd6c70-242e-47e0-8e2a-885dd512aefe
934	79.100.74.214	VzxTcjvF-NWNZ9I1kKSzegq2aa_qmKcJ3d5E	0.50	2021-12-26T22:49:44.894Z	331.29922854	281.50984591	27.22385055	0	34.50000000	337.43334961	5.00000000	13.04979200	293.02747758	79.10406448	7d03b88e-4533-446b-a243-32a7bb007be7
935	79.100.74.214	VzxTcjvF-NWNZ9I1kKSzegq2aa_qmKcJ3d5E	0.50	2021-12-26T22:49:12.357Z	180.49362226	349.35248380	76.75310339	0	196.50000000	323.43334961	22.67156810	220.79033903	308.32972850	67.15684386	800140ac-1c95-4948-a7ea-45738e98d243
936	79.100.74.214	VzxTcjvF-NWNZ9I1kKSzegq2aa_qmKcJ3d5E	0.80	2021-12-26T22:49:40.408Z	309.25871708	40.84264308	24.79655620	0	268.50000000	424.43334961	5.00000000	306.15533815	443.51449032	96.37281730	9a004afe-76b2-49cb-b23d-3221eafe072f
937	79.100.74.214	VzxTcjvF-NWNZ9I1kKSzegq2aa_qmKcJ3d5E	0.20	2021-12-26T22:49:46.701Z	23.60867221	295.12695827	61.12814053	0	149.50000000	224.43334961	5.00000000	151.95645523	232.87545824	55.26973325	9c8821ac-9b88-4b0e-a82c-570478a42a94
938	79.100.74.214	VzxTcjvF-NWNZ9I1kKSzegq2aa_qmKcJ3d5E	0.50	2021-12-26T22:49:27.564Z	87.71416771	230.73281049	88.03688174	5000	79.50000000	230.43334961	15.65247584	82.88944745	230.81982048	54.61236155	a23b244c-d27a-449f-8855-c71c8ea8e75e
939	79.100.74.214	VzxTcjvF-NWNZ9I1kKSzegq2aa_qmKcJ3d5E	0.20	2021-12-26T22:47:29.131Z	333.91206068	135.18705316	52.33024397	0	82.50000000	302.43334961	16.27882060	75.48804296	302.09710734	28.94616063	a7863d24-591d-4615-8d98-5cb8dd4dfefb
940	79.100.74.214	VzxTcjvF-NWNZ9I1kKSzegq2aa_qmKcJ3d5E	0.80	2021-12-26T22:49:42.661Z	112.58345502	367.33077722	47.80926891	0	182.50000000	269.43334961	5.00000000	204.48316350	279.10312009	64.25486526	aea41b32-9218-4438-9ab4-79f3b521c141
941	79.100.74.214	VzxTcjvF-NWNZ9I1kKSzegq2aa_qmKcJ3d5E	0.50	2021-12-26T22:49:18.790Z	27.20914116	167.69262103	24.30880881	0	17.50000000	355.43334961	18.02775638	1.83355188	355.11487073	35.66906764	b10d4900-ed68-44c8-b12e-034ea18cf729
942	79.100.74.214	VzxTcjvF-NWNZ9I1kKSzegq2aa_qmKcJ3d5E	0.80	2021-12-26T22:47:10.516Z	118.58877084	167.50197005	98.10741284	1000	143.50000000	467.43334961	31.30495168	139.93705443	465.21530746	27.68319453	c5e453e7-acf2-41ae-b70c-deeed78e1b0a
943	79.100.74.214	VzxTcjvF-NWNZ9I1kKSzegq2aa_qmKcJ3d5E	0.50	2021-12-26T22:47:38.655Z	352.33762160	154.01157746	37.92407915	0	253.50000000	75.43334961	40.70626487	299.57113202	62.55083312	81.49494079	cb2103ad-b708-4ae7-a4bd-a4a2712d29ea
944	79.100.74.214	VzxTcjvF-NWNZ9I1kKSzegq2aa_qmKcJ3d5E	0.20	2021-12-26T22:47:22.050Z	45.38689712	27.22822086	42.81200549	0	308.50000000	263.43334961	31.82766093	330.69662030	255.64681348	58.80086725	f254df78-e05d-4059-a06b-a41e657caa79
945	131.181.158.13	f1hav1vY-xtlqy66QEunj0AVGbqo4psTc4Tk	0.90	2021-09-14T02:18:10.188Z	99.17703665	21.01696699	69.62134168	0	97.50000000	32.81250000	5.00000000	44.32111062	58.34952290	95.42739624	05bc4485-d749-42e9-8a69-ec818bc0fd62
946	131.181.158.13	f1hav1vY-xtlqy66QEunj0AVGbqo4psTc4Tk	0.75	2021-09-14T02:04:11.650Z	34.78009776	284.56018255	32.71106001	0	48.50000000	290.81250000	5.00000000	77.58371745	361.76662930	89.13178790	11d87b94-c4bb-4021-83d9-57e0d3c42616
947	131.181.158.13	f1hav1vY-xtlqy66QEunj0AVGbqo4psTc4Tk	0.90	2021-09-14T02:18:01.094Z	186.39757343	343.62892156	34.46592569	0	187.50000000	344.81250000	5.00000000	157.63758037	362.04910580	55.26346393	12760d34-2aba-4c9b-9e53-38ddf7941516
948	131.181.158.13	f1hav1vY-xtlqy66QEunj0AVGbqo4psTc4Tk	0.90	2021-09-14T02:18:21.241Z	118.04093975	398.23159890	30.20888773	0	112.50000000	401.81250000	5.00000000	120.14208284	379.76003540	98.38327774	1d34ecda-9a3a-4fe7-9df3-41c6dddeec70
949	131.181.158.13	f1hav1vY-xtlqy66QEunj0AVGbqo4psTc4Tk	0.90	2021-09-14T02:04:28.616Z	169.60227509	484.54007680	43.06188674	100000	172.50000000	478.81250000	5.00000000	174.12031931	475.46687979	98.33518456	54985a28-0959-4243-908e-2620940b59c7
950	131.181.158.13	f1hav1vY-xtlqy66QEunj0AVGbqo4psTc4Tk	0.85	2021-09-14T02:18:30.543Z	329.07524428	243.77198646	57.01734731	0	323.50000000	219.81250000	5.00000000	334.11557346	187.15866871	51.99325473	ad859f66-6913-41de-b8c1-be69d3cab834
951	149.167.136.107	lbXQ2gF9-cviYdAoPLxJCYEXGrL9y5TgqknY	0.50	2021-10-28T07:25:39.104Z	285.58107404	448.22183441	59.16335190	1000	277.33331299	447.73333740	49.47726751	250.54294836	442.54281513	43.93751384	01a24c44-d727-4f98-8ecb-43679117dd6e
952	149.167.136.107	lbXQ2gF9-cviYdAoPLxJCYEXGrL9y5TgqknY	0.80	2021-10-28T07:28:50.087Z	231.85278256	124.62136529	25.80550406	5000	232.33331299	125.73333740	26.41968963	236.16741658	103.72897618	58.14074404	04b5ec77-09e8-44d3-9478-fa6dd82f5932
953	149.167.136.107	lbXQ2gF9-cviYdAoPLxJCYEXGrL9y5TgqknY	0.80	2021-10-28T07:27:17.536Z	267.41341663	0.66834067	66.73249555	0	303.33331299	49.73333740	21.47091055	332.64477810	101.87658609	70.35057366	0f361e5c-1101-45df-857d-30147d695563
954	149.167.136.107	lbXQ2gF9-cviYdAoPLxJCYEXGrL9y5TgqknY	0.50	2021-10-28T07:33:55.906Z	305.19256521	346.13774553	36.35761304	0	305.33331299	348.73333740	36.12478374	307.62042232	361.80442557	80.11405608	0fbcacd4-36e2-4712-8a8f-d26e86f988d6
955	149.167.136.107	lbXQ2gF9-cviYdAoPLxJCYEXGrL9y5TgqknY	0.80	2021-10-28T07:30:36.538Z	92.82327962	37.83980289	38.42403664	10000	92.33331299	38.73333740	38.47076812	108.37007672	9.03015179	72.58665912	11c2e5f8-dcc1-4dee-9091-1a623377392b
956	149.167.136.107	lbXQ2gF9-cviYdAoPLxJCYEXGrL9y5TgqknY	0.80	2021-10-28T07:26:11.004Z	252.38750277	38.29800047	70.86207719	1000	322.33331299	204.73333740	21.63330765	321.04184700	206.86829833	23.79810212	12ae516a-2d8b-42a7-9ebd-263b4125dafa
957	149.167.136.107	lbXQ2gF9-cviYdAoPLxJCYEXGrL9y5TgqknY	0.80	2021-10-28T07:30:43.792Z	71.88231021	289.37191142	54.22433124	1000	65.33331299	286.73333740	30.46309242	56.19955788	285.25132858	36.70376806	143bb4b1-84c2-4acc-a86b-6dd6da1e44ad
958	149.167.136.107	lbXQ2gF9-cviYdAoPLxJCYEXGrL9y5TgqknY	0.20	2021-10-28T07:33:31.377Z	58.25421345	3.86261554	55.42566450	1000	49.33331299	472.73333740	25.55386468	48.63308914	479.46577104	34.50011832	14807983-3c3a-45fc-91c5-7aeaebecaf4c
959	149.167.136.107	lbXQ2gF9-cviYdAoPLxJCYEXGrL9y5TgqknY	0.80	2021-10-28T07:33:50.095Z	188.65790596	178.65162697	96.15183503	0	125.33331299	220.73333740	31.62277660	57.57126155	260.65842579	99.10929632	163a14b9-3e28-4c4b-914d-f83e01fe1c63
960	149.167.136.107	lbXQ2gF9-cviYdAoPLxJCYEXGrL9y5TgqknY	0.20	2021-10-28T07:31:03.598Z	9.49458998	174.38858819	52.50791561	1000	159.33331299	122.73333740	53.71219601	174.18494192	120.99118782	59.47917429	1c401cb0-c7b7-437e-b7b4-c0606e7ece51
961	149.167.136.107	lbXQ2gF9-cviYdAoPLxJCYEXGrL9y5TgqknY	0.20	2021-10-28T07:28:21.882Z	42.82960955	407.28147814	40.07599689	0	55.33331299	436.73333740	19.10497317	57.56020290	449.22700341	34.60479765	2539f904-cb8e-4ac0-aee4-bead3ce54017
962	149.167.136.107	lbXQ2gF9-cviYdAoPLxJCYEXGrL9y5TgqknY	0.50	2021-10-28T07:31:28.313Z	347.86266247	377.20281222	27.74253491	0	223.33331299	249.73333740	60.53924347	198.09489490	227.82818570	92.91236431	255f78a7-2485-4f47-b0ec-b481a73e1bb9
963	149.167.136.107	lbXQ2gF9-cviYdAoPLxJCYEXGrL9y5TgqknY	0.20	2021-10-28T07:29:44.217Z	161.70685148	215.97451448	45.50509570	0	67.33331299	396.73333740	36.71511950	58.93138869	402.34606976	41.05150641	2ca2fff3-ceae-4147-a390-c02171972bc6
964	149.167.136.107	lbXQ2gF9-cviYdAoPLxJCYEXGrL9y5TgqknY	0.20	2021-10-28T07:29:35.931Z	6.70794532	320.42009431	36.53678875	1000	92.33331299	344.73333740	33.61547263	100.80837440	345.00826618	39.83927500	2cc43391-6951-4e53-993d-dc24c6d91423
965	149.167.136.107	lbXQ2gF9-cviYdAoPLxJCYEXGrL9y5TgqknY	0.20	2021-10-28T07:32:29.891Z	84.42943269	153.01785493	61.69619565	3000	289.33331299	157.73333740	43.90899680	309.86543562	167.27079605	59.18624251	33901514-5698-4e06-b930-dfe59c2e2080
966	149.167.136.107	lbXQ2gF9-cviYdAoPLxJCYEXGrL9y5TgqknY	0.20	2021-10-28T07:32:48.034Z	1.36879970	194.01796032	36.25190258	0	307.33331299	204.73333740	43.93176527	330.81628133	204.07251205	62.81418099	41e6f33f-208e-411c-8780-9958615c9cba
967	149.167.136.107	lbXQ2gF9-cviYdAoPLxJCYEXGrL9y5TgqknY	0.20	2021-10-28T07:26:44.227Z	117.38516717	398.02969678	35.22785809	0	61.33331299	101.73333740	62.64982043	18.15273639	92.86825258	86.71119907	4c605b67-db48-4216-8e1a-31621086bd06
968	149.167.136.107	lbXQ2gF9-cviYdAoPLxJCYEXGrL9y5TgqknY	0.50	2021-10-28T07:27:29.372Z	138.99987784	334.33196986	93.57226149	0	85.33331299	299.73333740	33.83784863	73.87646039	298.73251647	50.31222614	4c937027-17ff-4e24-9cbb-fd03733a4253
969	149.167.136.107	lbXQ2gF9-cviYdAoPLxJCYEXGrL9y5TgqknY	0.80	2021-10-28T07:29:50.197Z	76.16169192	217.90999925	55.51834034	0	296.33331299	414.73333740	16.15549442	300.73586694	417.54397256	21.14532506	4d30977b-0374-44d0-a0ec-0cf1a8fb3dac
970	149.167.136.107	lbXQ2gF9-cviYdAoPLxJCYEXGrL9y5TgqknY	0.20	2021-10-28T07:25:48.388Z	275.32347149	221.16735086	53.72978946	0	155.33331299	80.73333740	63.06346010	144.69631674	72.86487185	71.50379280	509af31a-19e3-4d75-96d2-de604272650d
971	149.167.136.107	lbXQ2gF9-cviYdAoPLxJCYEXGrL9y5TgqknY	0.50	2021-10-28T07:32:34.352Z	162.23421554	449.60848536	79.57541866	0	101.33331299	293.73333740	23.60084744	90.94162920	288.17787511	35.65470230	524cbd4f-2de0-442b-9934-87c7bbf5e3b0
972	149.167.136.107	lbXQ2gF9-cviYdAoPLxJCYEXGrL9y5TgqknY	0.20	2021-10-28T07:28:27.372Z	48.44871674	77.68652548	64.11099127	0	217.33331299	215.73333740	14.42220510	220.72446337	219.41397105	25.18506858	5357506f-db21-4216-8f4a-619aa6af30e5
973	149.167.136.107	lbXQ2gF9-cviYdAoPLxJCYEXGrL9y5TgqknY	0.50	2021-10-28T07:27:42.261Z	62.14783012	94.02110943	39.56336821	0	85.33331299	32.73333740	38.47076812	97.47769453	6.51871469	57.80647236	535a6e11-45c4-4dee-9255-4dc0dba8b202
974	149.167.136.107	lbXQ2gF9-cviYdAoPLxJCYEXGrL9y5TgqknY	0.20	2021-10-28T07:32:13.323Z	180.25212080	145.82311868	40.45130253	21000	223.33331299	133.73333740	45.61797891	256.09511080	125.62445334	83.67782781	544cc065-28da-4da2-866c-b133056a20e3
975	149.167.136.107	lbXQ2gF9-cviYdAoPLxJCYEXGrL9y5TgqknY	0.80	2021-10-28T07:28:04.796Z	283.22503832	104.36891704	78.24087767	18000	263.33331299	66.73333740	39.66106403	237.07706076	32.35402012	79.59434895	57707423-9130-40bb-94b0-0bee3835e875
976	149.167.136.107	lbXQ2gF9-cviYdAoPLxJCYEXGrL9y5TgqknY	0.50	2021-10-28T07:33:20.978Z	254.54825459	187.84140427	45.77916347	0	153.33331299	419.73333740	54.20332093	141.78559961	458.96864817	95.12460824	5a62a645-2a6c-4a9d-9ab5-74fdb6e46f71
977	149.167.136.107	lbXQ2gF9-cviYdAoPLxJCYEXGrL9y5TgqknY	0.80	2021-10-28T07:27:12.589Z	75.08067380	39.10632583	96.04451469	0	171.33331299	42.73333740	50.15974482	237.33340158	46.11682511	67.99769492	600c0cb9-8591-4b15-88b0-9487193b922c
978	149.167.136.107	lbXQ2gF9-cviYdAoPLxJCYEXGrL9y5TgqknY	0.50	2021-10-28T07:29:04.544Z	336.80140563	375.90354969	81.61745604	3000	275.33331299	352.73333740	38.91015292	258.61720367	348.32521090	57.70168252	608cd582-e08b-4be0-a6b3-49d4dbe1c558
979	149.167.136.107	lbXQ2gF9-cviYdAoPLxJCYEXGrL9y5TgqknY	0.50	2021-10-28T07:33:06.165Z	152.33782936	167.29677085	50.84672982	3000	315.33331299	452.73333740	41.23105626	341.99138415	464.49631358	58.04537889	65e5f469-2cb8-4f72-a957-b53d7a4157ba
980	149.167.136.107	lbXQ2gF9-cviYdAoPLxJCYEXGrL9y5TgqknY	0.80	2021-10-28T07:29:17.858Z	294.03832965	136.10715040	34.28177296	3000	295.33331299	140.73333740	26.62705391	300.78801804	159.18526546	50.19672443	691d13ff-9b50-4a92-aa0f-f8c800815611
981	149.167.136.107	lbXQ2gF9-cviYdAoPLxJCYEXGrL9y5TgqknY	0.80	2021-10-28T07:31:12.488Z	226.91740306	123.83090848	52.69225870	2000	227.33331299	123.73333740	47.41307836	226.00179831	132.62417705	59.68311339	6bf828d1-70b5-4949-8c67-a40bcd72a339
982	149.167.136.107	lbXQ2gF9-cviYdAoPLxJCYEXGrL9y5TgqknY	0.80	2021-10-28T07:26:01.346Z	333.70676051	68.18166985	44.05822184	0	320.33331299	364.73333740	20.80865205	318.15127497	367.60662634	20.85076929	7a6d143f-e1f6-4b20-afad-6922f09d2f6c
983	149.167.136.107	lbXQ2gF9-cviYdAoPLxJCYEXGrL9y5TgqknY	0.20	2021-10-28T07:31:58.128Z	208.76175276	277.12633304	34.10130138	14000	292.33331299	64.73333740	58.18075283	309.72069525	41.79007258	86.05014071	814861a8-8468-443d-9801-b8e9e0d87ceb
984	149.167.136.107	lbXQ2gF9-cviYdAoPLxJCYEXGrL9y5TgqknY	0.20	2021-10-28T07:30:05.427Z	281.78996163	72.61940539	74.38478483	18000	195.33331299	244.73333740	75.21303079	180.74052601	263.08693069	98.82407998	82ffb9b8-bf60-4a92-b916-33ac9c266d3b
985	149.167.136.107	lbXQ2gF9-cviYdAoPLxJCYEXGrL9y5TgqknY	0.80	2021-10-28T07:32:19.498Z	58.70323737	488.00616743	88.00093910	0	91.33331299	450.73333740	48.02082881	82.72631223	486.78820822	93.84119408	9221a63a-dd69-416c-9291-2db93286e250
986	149.167.136.107	lbXQ2gF9-cviYdAoPLxJCYEXGrL9y5TgqknY	0.20	2021-10-28T07:26:17.919Z	100.99804947	436.25499236	38.57537801	0	171.33331299	426.73333740	44.94441011	186.85721598	415.91748205	63.22967222	9379e336-9ac3-4729-bbc5-5df6baa157be
987	149.167.136.107	lbXQ2gF9-cviYdAoPLxJCYEXGrL9y5TgqknY	0.20	2021-10-28T07:28:32.870Z	116.91322209	449.27426152	93.81509896	0	178.33331299	384.73333740	20.80865205	192.71133222	362.47226696	48.32169197	94d38c76-b32a-40b7-b371-cd01df9d1e4e
988	149.167.136.107	lbXQ2gF9-cviYdAoPLxJCYEXGrL9y5TgqknY	0.20	2021-10-28T07:31:36.283Z	301.09210066	302.21388468	74.91448689	0	175.33331299	340.73333740	26.68332813	169.94954780	343.51972493	37.06576187	979e6ce9-a595-42bf-ad11-e68518cfe0f1
989	149.167.136.107	lbXQ2gF9-cviYdAoPLxJCYEXGrL9y5TgqknY	0.20	2021-10-28T07:27:24.637Z	155.26989933	316.74014800	77.12219530	0	157.33331299	438.73333740	56.63920903	164.62833996	482.36972315	97.41189247	98af5961-0f18-4bce-864a-4e93f3f91400
990	149.167.136.107	lbXQ2gF9-cviYdAoPLxJCYEXGrL9y5TgqknY	0.80	2021-10-28T07:28:44.502Z	13.82118550	349.24044323	38.18775206	0	25.33331299	347.73333740	39.44616585	9.36882525	379.37800325	72.28898835	9cf5ef7c-b631-4ce2-a6c2-441099e31e73
991	149.167.136.107	lbXQ2gF9-cviYdAoPLxJCYEXGrL9y5TgqknY	0.50	2021-10-28T07:31:21.037Z	146.43522513	374.73675001	52.13242134	10000	160.33331299	360.73333740	50.24937811	166.91729060	333.72652335	78.29220494	a00e900b-b9c6-473c-95a6-b6cb8f153090
992	149.167.136.107	lbXQ2gF9-cviYdAoPLxJCYEXGrL9y5TgqknY	0.50	2021-10-28T07:29:10.731Z	208.75758068	66.01252704	68.33622609	30000	189.33331299	115.73333740	49.72926704	179.66592953	150.60224543	89.34295727	a03f61f6-43ba-4925-b272-1da4c63fef16
993	149.167.136.107	lbXQ2gF9-cviYdAoPLxJCYEXGrL9y5TgqknY	0.50	2021-10-28T07:32:24.760Z	256.85077117	196.65076372	26.38595033	3000	257.33331299	200.73333740	29.83286778	254.11974222	219.95753426	50.27826436	a22f6d57-e51c-448a-abbf-e10c1ad371cf
994	149.167.136.107	lbXQ2gF9-cviYdAoPLxJCYEXGrL9y5TgqknY	0.20	2021-10-28T07:30:56.996Z	206.27917572	422.65759167	69.79512652	1000	245.33331299	456.73333740	16.55294536	248.49097497	459.90116178	20.15241239	a552ffdc-76cd-43f1-953f-b0ecdf7d1adb
995	149.167.136.107	lbXQ2gF9-cviYdAoPLxJCYEXGrL9y5TgqknY	0.20	2021-10-28T07:26:26.824Z	74.68117529	258.45764934	40.81549705	6000	274.33331299	69.73333740	63.81222453	285.21466054	59.89831459	82.06857446	a65dd634-2bfa-4da8-a79b-dc51a88386a2
996	149.167.136.107	lbXQ2gF9-cviYdAoPLxJCYEXGrL9y5TgqknY	0.50	2021-10-28T07:27:48.479Z	160.69159163	85.20373655	46.09506691	1000	91.33331299	47.73333740	24.73863375	79.17031590	42.20053799	30.69241680	a695b1e2-9eaf-48c9-bf32-2c14762b2ea1
997	149.167.136.107	lbXQ2gF9-cviYdAoPLxJCYEXGrL9y5TgqknY	0.20	2021-10-28T07:30:11.653Z	330.16028142	257.43228796	73.97491470	0	219.33331299	29.73333740	24.16609195	215.61679912	25.64717965	31.70697390	abf13f68-a23e-4628-af6c-a6f354c73db5
998	149.167.136.107	lbXQ2gF9-cviYdAoPLxJCYEXGrL9y5TgqknY	0.20	2021-10-28T07:28:57.285Z	44.27923913	464.78125030	76.17153854	15000	194.33331299	222.73333740	67.11929678	207.30334996	194.55797985	92.06861996	b1bdd1ce-9d93-444a-9368-ae9627ab0f4c
999	149.167.136.107	lbXQ2gF9-cviYdAoPLxJCYEXGrL9y5TgqknY	0.50	2021-10-28T07:32:59.092Z	183.57056429	436.52348972	35.36270737	7000	166.33331299	444.73333740	31.90611227	132.00129014	451.68454283	66.46687676	b4b032a4-13cb-4b1e-b887-112723c5c457
1000	149.167.136.107	lbXQ2gF9-cviYdAoPLxJCYEXGrL9y5TgqknY	0.20	2021-10-28T07:29:58.626Z	131.65162274	13.71013886	44.54997838	9000	224.33331299	389.73333740	72.20110802	232.07857884	411.17714977	91.35113285	b7bc1214-cf16-40db-b6bc-1420017e1fe6
1001	149.167.136.107	lbXQ2gF9-cviYdAoPLxJCYEXGrL9y5TgqknY	0.20	2021-10-28T07:32:06.571Z	332.58027406	100.63802741	64.92200899	19000	135.33331299	131.73333740	59.64059020	108.03577135	138.82360123	89.80789699	c25b0820-0e39-4408-8715-d22482b636d6
1002	149.167.136.107	lbXQ2gF9-cviYdAoPLxJCYEXGrL9y5TgqknY	0.20	2021-10-28T07:27:58.904Z	207.23003228	182.98600669	38.22253859	0	187.33331299	442.73333740	48.37354649	186.13335151	470.76226212	67.46185363	c4f5c3dd-d84d-44c6-85c3-2fb4f0ed2a4e
1003	149.167.136.107	lbXQ2gF9-cviYdAoPLxJCYEXGrL9y5TgqknY	0.80	2021-10-28T07:30:49.559Z	237.73714055	209.26641845	39.63629233	11000	240.33331299	208.73333740	37.58989226	240.29267119	210.03003295	73.26815204	ca096296-9130-4586-aecb-fb460f7f563b
1004	149.167.136.107	lbXQ2gF9-cviYdAoPLxJCYEXGrL9y5TgqknY	0.50	2021-10-28T07:26:50.783Z	51.47300710	58.31801374	45.42674665	0	192.33331299	149.73333740	76.55716818	216.62811233	165.64659330	98.70493616	d4cf1ab9-63b5-4982-918d-9ecd1556203d
1005	149.167.136.107	lbXQ2gF9-cviYdAoPLxJCYEXGrL9y5TgqknY	0.20	2021-10-28T07:28:15.004Z	213.47696564	455.58442360	29.51792213	8000	60.33331299	258.73333740	69.06518660	41.44921969	256.37759804	88.24496855	d8d1d6af-0606-479f-bc07-0d8bc1d18f3a
1006	149.167.136.107	lbXQ2gF9-cviYdAoPLxJCYEXGrL9y5TgqknY	0.80	2021-10-28T07:27:06.406Z	324.69211387	400.34814007	27.74762059	1000	35.33331299	150.73333740	41.23105626	6.78202534	150.71922569	27.01517341	db1cfbb3-2eaa-486f-9b7f-6a48470be304
1007	149.167.136.107	lbXQ2gF9-cviYdAoPLxJCYEXGrL9y5TgqknY	0.20	2021-10-28T07:26:37.898Z	211.01699829	473.27009976	53.83337789	3000	237.33331299	449.73333740	43.86342440	245.41804253	436.49184861	60.81851125	dde9c8b7-d62b-4001-a206-2c8cd4ed58e7
1008	149.167.136.107	lbXQ2gF9-cviYdAoPLxJCYEXGrL9y5TgqknY	0.20	2021-10-28T07:29:23.506Z	31.57906867	484.35154900	91.22242245	0	193.33331299	358.73333740	50.08991915	202.40276747	346.75158835	66.46966589	e06a0803-28c9-4ff2-afbb-9ca51c1b8aed
1009	149.167.136.107	lbXQ2gF9-cviYdAoPLxJCYEXGrL9y5TgqknY	0.50	2021-10-28T07:26:57.127Z	316.99642972	437.14312768	59.49017151	3000	331.33331299	444.73333740	31.06444913	321.92891108	438.76775973	51.19337831	e47aa967-9fe9-4315-9351-884791c7bc1b
1010	149.167.136.107	lbXQ2gF9-cviYdAoPLxJCYEXGrL9y5TgqknY	0.20	2021-10-28T07:27:34.982Z	310.17493112	274.58079544	44.79418900	0	244.33331299	370.73333740	20.61552813	232.31756657	380.60526653	25.54597395	e54e4c8d-89a3-4768-84b8-492c6140e48e
1011	149.167.136.107	lbXQ2gF9-cviYdAoPLxJCYEXGrL9y5TgqknY	0.80	2021-10-28T07:33:13.113Z	33.21697493	407.87252503	58.82201757	15000	42.33331299	388.73333740	44.94441011	21.25852934	362.10174625	80.11660887	e8182d3e-929f-4e58-a3f7-7e938066b3bf
1012	149.167.136.107	lbXQ2gF9-cviYdAoPLxJCYEXGrL9y5TgqknY	0.50	2021-10-28T07:30:24.812Z	216.49256724	463.32784049	48.35102432	21000	218.33331299	448.73333740	55.80322571	218.54728262	486.82908577	88.41027708	edb4348e-cab1-4956-b3a2-7960b07fcd49
1013	149.167.136.107	lbXQ2gF9-cviYdAoPLxJCYEXGrL9y5TgqknY	0.20	2021-10-28T07:32:42.536Z	192.08121863	269.73170682	69.19755622	27000	247.33331299	250.73333740	58.18075283	275.63417341	248.09881715	92.15785204	edf824c1-3a58-4237-bbaf-240561c3e9cc
1014	149.167.136.107	lbXQ2gF9-cviYdAoPLxJCYEXGrL9y5TgqknY	0.80	2021-10-28T07:29:29.761Z	98.53315415	321.16452817	65.11578854	1000	65.33331299	316.73333740	13.00000000	60.53164377	314.40053873	20.01834730	f0ce51a5-b802-49b2-b646-95578bac6135
1015	149.167.136.107	lbXQ2gF9-cviYdAoPLxJCYEXGrL9y5TgqknY	0.50	2021-10-28T07:30:19.000Z	227.50542174	67.63229507	25.54979861	3000	230.33331299	70.73333740	33.60059523	235.62925215	82.01261604	56.80520112	f43334c3-42ab-4d2f-a788-451aed73f3fa
1016	149.167.136.107	lbXQ2gF9-cviYdAoPLxJCYEXGrL9y5TgqknY	0.80	2021-10-28T07:32:52.581Z	233.53753801	198.29548102	57.08137308	0	137.33331299	278.73333740	36.76955262	110.79538121	302.34537434	70.61762827	f838f7fe-fc55-47dc-bd17-2d2a8d9fa156
1017	149.167.136.107	lbXQ2gF9-cviYdAoPLxJCYEXGrL9y5TgqknY	0.80	2021-10-28T07:27:54.115Z	294.98994560	121.55299190	86.19607387	0	299.33331299	161.73333740	43.56604182	300.11467890	173.69489565	70.35098888	fba01df3-b252-464d-8cea-2f62d8d1aa08
1018	149.167.136.107	lbXQ2gF9-cviYdAoPLxJCYEXGrL9y5TgqknY	0.50	2021-10-28T07:34:07.808Z	218.41906742	101.83828531	28.77992231	0	267.33331299	104.73333740	37.00000000	332.04385180	113.53092130	96.73552507	fc583eb2-2d15-430e-ab99-deaa65e35dc1
1019	138.217.53.114	EyqrZwZH-fxVzhl6B7S08S07TpPmqfY16IDk	0.95	2021-09-10T08:07:41.818Z	268.13379369	254.50626255	53.79836890	0	226.50000000	232.34375000	5.00000000	188.31558360	212.15636051	47.64054189	0705a33e-0e88-4dc9-a607-04cfebb582d5
1020	138.217.53.114	EyqrZwZH-fxVzhl6B7S08S07TpPmqfY16IDk	0.75	2021-09-10T08:07:19.970Z	195.44411297	82.99487533	88.87544585	1000	63.50000000	125.34375000	21.00000000	54.09941222	121.45486126	20.96128567	21de84c1-2273-4c43-9abd-2d85aaaf0413
1021	138.217.53.114	EyqrZwZH-fxVzhl6B7S08S07TpPmqfY16IDk	0.90	2021-09-10T08:07:26.442Z	221.38004628	271.46899100	22.54394712	20000	224.50000000	278.34375000	41.59326869	253.27309148	291.40362926	81.25842985	23773630-de19-47cd-a674-3189b092fbd9
1022	138.217.53.114	EyqrZwZH-fxVzhl6B7S08S07TpPmqfY16IDk	0.60	2021-09-10T08:06:19.989Z	126.13384999	113.00408736	79.49630737	1000	159.50000000	68.34375000	52.77309921	154.58936529	65.18526007	51.48180138	38cd1679-6ab7-4584-9cdb-a0db14112e6b
1023	138.217.53.114	EyqrZwZH-fxVzhl6B7S08S07TpPmqfY16IDk	0.95	2021-09-10T08:06:59.946Z	222.93466916	491.32325583	23.35546474	0	225.50000000	496.34375000	5.00000000	197.69361584	494.41148803	54.89182664	3c5fc28e-2a08-4de1-9bd5-b999b61e2ac0
1024	138.217.53.114	EyqrZwZH-fxVzhl6B7S08S07TpPmqfY16IDk	0.90	2021-09-10T08:05:44.189Z	167.48307677	268.90379486	58.60932659	1000	180.50000000	269.34375000	44.01136217	178.25743757	267.24709994	34.63337742	76f1773d-5ee1-46d0-a5a2-f427d4ab7832
1025	138.217.53.114	EyqrZwZH-fxVzhl6B7S08S07TpPmqfY16IDk	0.95	2021-09-10T08:06:47.709Z	159.95321812	400.83320748	52.54564880	2000	151.50000000	383.34375000	22.56102835	147.53771132	381.13890818	37.65321323	9a98c47c-df7a-4951-a0a5-942675f7bbfa
1026	138.217.53.114	EyqrZwZH-fxVzhl6B7S08S07TpPmqfY16IDk	0.80	2021-09-10T08:07:11.047Z	119.93044523	342.73511764	69.44182126	1000	272.50000000	352.34375000	49.33558553	312.48804022	354.52824606	43.87401786	ba16ff6c-0066-4bf2-a8b1-68c890e7679a
1027	138.217.53.114	EyqrZwZH-fxVzhl6B7S08S07TpPmqfY16IDk	0.75	2021-09-10T08:06:35.892Z	313.05487532	176.13097241	39.11665999	8000	303.50000000	161.34375000	58.00862005	336.92918198	140.95647769	81.29311048	bca96dc4-ab48-4346-95d3-74c2019fe6d7
1028	138.217.53.114	EyqrZwZH-fxVzhl6B7S08S07TpPmqfY16IDk	0.90	2021-09-10T08:06:05.492Z	186.24830408	142.10178364	60.24805665	6000	187.50000000	199.34375000	61.98386887	174.53931487	228.49881527	80.97090758	e02aedc5-9ee4-45d9-8222-a2c357fcf74c
1029	136.58.92.187	E0y6NpgK-194TXPGtHxRjYZi3UBvbVuC4vLg	0.80	2021-12-28T01:27:16.737Z	67.03402863	490.56457559	51.06169895	0	68.50000000	440.28125000	95.29428105	143.91750962	446.09969573	49.79815091	41d6b247-b7e0-4e86-a965-ec2352592090
1030	136.58.92.187	E0y6NpgK-194TXPGtHxRjYZi3UBvbVuC4vLg	0.20	2021-12-28T01:27:03.892Z	37.87650869	81.51683563	25.35291023	0	167.50000000	74.28125000	33.52610923	351.18742791	63.48928337	65.09069811	875099b2-1954-4547-8b48-d3e929a87dce
1031	136.58.92.187	E0y6NpgK-194TXPGtHxRjYZi3UBvbVuC4vLg	0.50	2021-12-28T01:26:55.247Z	296.92074684	87.57217911	57.14459874	2000	297.50000000	88.28125000	32.01562119	284.23199293	98.17559279	42.66429628	9a043883-599a-4175-9280-ecb2598327c3
1032	136.58.92.187	E0y6NpgK-194TXPGtHxRjYZi3UBvbVuC4vLg	0.50	2021-12-28T01:27:12.245Z	207.62930456	418.23551760	33.09423960	0	125.50000000	211.28125000	150.04665941	81.54515406	89.49503682	38.88522224	b2ca025d-e92e-413a-8854-bb4fd569b23f
1033	136.58.92.187	E0y6NpgK-194TXPGtHxRjYZi3UBvbVuC4vLg	0.50	2021-12-28T01:26:43.810Z	94.06999552	113.37958714	97.86234319	3000	85.50000000	117.28125000	27.29468813	83.95399824	115.60931858	51.70829205	c2dc013e-f83d-4b87-ad40-45899898d29a
1034	82.181.20.209	ZNMFb50e-UXOCQMwUIrTT4bbSQHWI0TcG4uc	0.20	2021-12-26T22:38:31.433Z	38.33943746	414.23292822	23.20680146	0	333.50000000	396.28125000	85.79627032	341.26746908	401.47955419	65.74822064	02e777ac-cb05-4af6-be03-1a4352422e4d
1035	82.181.20.209	ZNMFb50e-UXOCQMwUIrTT4bbSQHWI0TcG4uc	0.20	2021-12-26T22:38:48.541Z	278.20884235	268.95219838	53.94692496	0	66.50000000	397.28125000	70.26378868	288.16659149	289.71077591	58.93725382	88b94911-0641-41da-8f2e-ff308941b72f
1036	82.181.20.209	ZNMFb50e-UXOCQMwUIrTT4bbSQHWI0TcG4uc	0.20	2021-12-26T22:39:12.264Z	81.18675182	462.61112413	54.13896373	0	51.50000000	90.28125000	395.21386615	103.34864311	444.52646669	31.23898486	e95d9008-1cf7-4bc8-87e9-4c7aabb48814
1037	180.214.94.6	ocJKOG8P-Ec7nyqbnB4pJCLVXwaqylbVXqoM	0.50	2021-11-16T01:46:02.315Z	199.85514342	231.71635517	85.32367138	0	336.39996338	345.31250000	72.44998275	334.38525524	342.87126944	72.24614979	04696a6f-0235-43d0-9a5d-eab233edb44c
1038	180.214.94.6	ocJKOG8P-Ec7nyqbnB4pJCLVXwaqylbVXqoM	0.80	2021-11-16T01:46:41.176Z	141.65402368	212.50507972	85.12587510	0	279.39996338	126.31250000	5.00000000	304.30704463	122.64676323	73.02958718	39f96212-ea99-41e0-85cd-ba5a073c949f
1039	180.214.94.6	ocJKOG8P-Ec7nyqbnB4pJCLVXwaqylbVXqoM	0.50	2021-11-16T01:46:23.286Z	212.57664923	452.30840975	38.64251011	0	165.39996338	429.31250000	91.24143795	182.91628687	497.57395256	69.55340183	3d79282d-6c52-411c-987b-a9dcc16c37f7
1040	180.214.94.6	ocJKOG8P-Ec7nyqbnB4pJCLVXwaqylbVXqoM	0.20	2021-11-16T01:46:18.912Z	23.31351425	428.23776904	69.56468811	0	21.39996338	404.31250000	64.20280368	240.94846624	411.65721393	96.65938251	42d8f00a-13e7-4b25-a6e8-a4812991a54c
1041	180.214.94.6	ocJKOG8P-Ec7nyqbnB4pJCLVXwaqylbVXqoM	0.80	2021-11-16T01:45:32.173Z	281.85906255	337.77542868	85.78507725	0	272.39996338	422.31250000	6.40312424	265.83782848	446.59815222	27.52083917	48bf7cb9-3ef8-484b-9d38-9e039eb4b9c6
1042	180.214.94.6	ocJKOG8P-Ec7nyqbnB4pJCLVXwaqylbVXqoM	0.80	2021-11-16T01:46:35.672Z	113.82979542	206.08395394	67.44237443	0	96.39996338	182.31250000	5.00000000	87.61928243	119.84172623	82.57021725	81817d2c-3628-4f9e-b07a-7904c4e2ebee
1043	180.214.94.6	ocJKOG8P-Ec7nyqbnB4pJCLVXwaqylbVXqoM	0.80	2021-11-16T01:45:49.505Z	214.08903016	391.49012017	55.69280172	2000	250.39996338	393.31250000	49.04079934	281.63337104	398.01508205	56.07695591	81c3b92e-3c4d-4626-a02d-a56e0907dc76
1044	180.214.94.6	ocJKOG8P-Ec7nyqbnB4pJCLVXwaqylbVXqoM	0.50	2021-11-16T01:46:29.328Z	241.72947954	244.06439591	78.14593968	0	256.39996338	236.31250000	5.00000000	17.63141072	82.69039816	45.62837827	913f5b12-e65b-4397-b1f7-8e108a03ab63
1045	180.214.94.6	ocJKOG8P-Ec7nyqbnB4pJCLVXwaqylbVXqoM	0.80	2021-11-16T01:46:11.154Z	227.93500291	236.02599179	58.82193994	0	279.39996338	214.31250000	27.29468813	341.38735205	178.10287850	78.39260160	e06e505c-234b-40cb-bcd5-0d717bbdcb87
1046	180.214.94.6	ocJKOG8P-Ec7nyqbnB4pJCLVXwaqylbVXqoM	0.20	2021-11-16T01:46:32.915Z	27.29978093	492.05700683	73.08153973	0	84.39996338	476.31250000	5.00000000	135.05291655	438.61138064	90.72285991	fd6706bb-8a1c-458c-9e64-1ad34a99b470
1047	176.93.244.20	az0QO2hF-17epJcUNlgLUw4xv8z-GtdwVzEU	0.20	2021-12-26T22:38:01.804Z	335.59583491	488.41254442	57.81550070	0	198.39996338	226.31250000	100.31948963	169.72201535	161.87983895	24.39374118	0ef964ec-a2be-4d67-be93-598a39057f44
1048	176.93.244.20	az0QO2hF-17epJcUNlgLUw4xv8z-GtdwVzEU	0.80	2021-12-26T22:42:58.620Z	120.78035877	67.77652348	78.59857919	2000	124.39996338	105.31250000	23.60084744	133.68342088	123.45720426	42.81919660	27ca83dd-4e44-4381-bf7d-98d00791e4e7
1049	176.93.244.20	az0QO2hF-17epJcUNlgLUw4xv8z-GtdwVzEU	0.50	2021-12-26T22:38:17.465Z	69.82546751	185.66488822	82.42946817	0	51.39996338	230.31250000	39.11521443	62.99558809	255.28158190	73.73039789	acdc40ac-6777-4351-891d-ffc0816651c8
1050	176.93.244.20	az0QO2hF-17epJcUNlgLUw4xv8z-GtdwVzEU	0.20	2021-12-26T22:38:50.491Z	42.56315604	424.84028828	93.70321102	0	273.39996338	250.31250000	124.01612798	294.74960779	204.91634572	57.52518284	b11927fb-f302-4fbe-a56c-5e37806d2c84
1051	176.93.244.20	az0QO2hF-17epJcUNlgLUw4xv8z-GtdwVzEU	0.80	2021-12-26T22:41:47.707Z	212.26759082	83.74115074	45.26126025	0	234.39996338	77.91249084	22.02271555	288.47830117	71.61583854	72.65490007	b2cf19ed-c648-4245-b598-2051412c45cd
1052	176.93.244.20	az0QO2hF-17epJcUNlgLUw4xv8z-GtdwVzEU	0.20	2021-12-26T22:43:19.899Z	184.27376037	289.33075469	71.83162494	1000	97.39996338	84.31250000	27.20294102	98.43301398	80.66061359	23.05321133	ba719cdd-3846-41fc-b677-fb3b6846ab1d
1053	176.93.244.20	az0QO2hF-17epJcUNlgLUw4xv8z-GtdwVzEU	0.20	2021-12-26T22:42:05.026Z	291.40483142	384.65895353	88.62217806	47000	148.39996338	129.31250000	58.00862005	153.65839879	134.69224002	97.85983917	bfa22929-fa5b-4b58-a7bf-0825ff5164db
1054	176.93.244.20	az0QO2hF-17epJcUNlgLUw4xv8z-GtdwVzEU	0.50	2021-12-26T22:39:25.125Z	61.61973546	202.90215883	91.34645025	1000	75.39996338	215.31250000	50.99019514	85.16000190	216.61579997	46.75674472	c7a54296-ac2c-4599-a1d0-59ac8fdea54b
1055	176.93.244.20	az0QO2hF-17epJcUNlgLUw4xv8z-GtdwVzEU	0.50	2021-12-26T22:43:32.544Z	100.00330919	391.90023673	91.57672093	1000	86.39996338	466.31250000	20.88061302	87.61208262	471.69984112	21.48214997	ca9dfd34-029e-46f8-b67e-c7df3a59e2ab
1056	176.93.244.20	az0QO2hF-17epJcUNlgLUw4xv8z-GtdwVzEU	0.80	2021-12-26T22:41:57.139Z	49.38264082	36.76956142	60.28589837	0	71.39996338	197.31250000	83.21658489	89.69138256	215.04366602	87.87933646	d18755ad-40ed-4de2-96b4-3fae466cbda4
1057	176.93.244.20	az0QO2hF-17epJcUNlgLUw4xv8z-GtdwVzEU	0.50	2021-12-26T22:43:10.091Z	98.25318943	267.69854096	88.75483271	7000	85.39996338	208.31250000	69.57010852	124.74616066	203.54176462	87.19877822	f0b5733a-2998-475c-8689-89f20f7e41a3
1058	213.32.243.121	uirwbmiv-_2GwZ9hD5VS1XmUyqUm66OKi2KA	0.20	2021-12-26T22:39:07.674Z	43.33290876	396.71471178	92.60854771	1000	196.50000000	259.23333740	65.80273551	198.72163940	255.52288610	63.39093245	55f75752-b914-485d-95c2-5d8f9989278b
1059	213.32.243.121	uirwbmiv-_2GwZ9hD5VS1XmUyqUm66OKi2KA	0.80	2021-12-26T22:39:42.187Z	174.04846521	418.43284926	25.71091903	9000	171.50000000	418.23333740	21.40093456	223.17265368	380.14672329	64.93357270	626e47d4-ff7a-495e-a03e-2df6fe7c824c
1060	213.32.243.121	uirwbmiv-_2GwZ9hD5VS1XmUyqUm66OKi2KA	0.50	2021-12-26T22:39:32.835Z	154.07783287	72.59794784	88.65389500	0	131.50000000	131.23333740	22.82542442	118.40928578	184.30722815	66.27053409	68da6fdf-ca1e-40c3-a72b-30a32feb6ef2
1061	213.32.243.121	uirwbmiv-_2GwZ9hD5VS1XmUyqUm66OKi2KA	0.20	2021-12-26T22:39:20.550Z	219.03753130	47.51706737	73.38560652	1000	211.50000000	119.23333740	19.00000000	205.00278736	135.53585689	23.44324822	7ad2d9c3-b5fa-49e8-b519-55ec07382b45
1062	213.32.243.121	uirwbmiv-_2GwZ9hD5VS1XmUyqUm66OKi2KA	0.50	2021-12-26T22:38:15.953Z	121.84129316	431.05624365	55.07066055	1000	124.50000000	436.23333740	89.84430978	98.24183301	481.57024708	89.58643167	820101dd-602f-465f-bd09-1706fc0df100
1063	73.94.58.104	4uo7pjbO-is1iFShGxwU9lbXq477jlUSOimc	0.50	2021-12-26T22:38:48.377Z	220.74168863	175.99120049	94.97062836	0	207.50000000	178.07812500	5.00000000	260.03080530	182.97079654	38.20392265	71827918-73c8-47c2-97e0-581cc40435d9
1064	73.94.58.104	4uo7pjbO-is1iFShGxwU9lbXq477jlUSOimc	0.50	2021-12-26T22:38:22.263Z	277.53041836	359.11125503	86.60214889	0	263.50000000	360.07812500	122.29881439	310.72267326	398.52114835	25.78978620	7b26aa7a-8bd6-4dc3-86f5-16eeff6f926a
1065	73.94.58.104	4uo7pjbO-is1iFShGxwU9lbXq477jlUSOimc	0.20	2021-12-26T22:38:56.745Z	7.24741858	453.33050164	38.87152187	0	317.50000000	401.07812500	5.00000000	317.81235288	394.60217092	21.59187422	978096e3-0f2f-488b-8c48-716ad52c8608
1066	73.94.58.104	4uo7pjbO-is1iFShGxwU9lbXq477jlUSOimc	0.50	2021-12-26T22:39:12.794Z	79.14507931	159.64871519	45.34328247	0	71.50000000	178.07812500	5.00000000	60.03078481	196.53143058	54.51181546	c8103725-cce8-4bb1-94ce-5d2673f1814c
1067	73.94.58.104	4uo7pjbO-is1iFShGxwU9lbXq477jlUSOimc	0.20	2021-12-26T22:39:28.053Z	55.10709485	243.31156250	43.06247506	0	37.50000000	278.07812500	17.69180601	33.39320013	305.28146644	62.68118133	d4b871ab-1009-42b9-bfd1-f91867d99f59
1068	116.240.68.208	MYnyzoLK-eaV4B3tMCg3A3QK5GkstyOLaRkM	0.90	2021-09-09T05:12:16.489Z	236.83944241	69.40786861	55.18487113	1000	214.50000000	75.31250000	27.80287755	212.11617156	83.64527448	35.39061299	034d3ded-c225-495f-91e8-7762d704d436
1069	116.240.68.208	MYnyzoLK-eaV4B3tMCg3A3QK5GkstyOLaRkM	0.90	2021-09-09T05:15:00.563Z	115.54272403	306.87263999	32.67297003	0	110.50000000	331.31250000	5.00000000	119.03988618	299.38209951	21.52883334	1252bf36-88d0-4f73-8de7-96da75aae60d
1070	116.240.68.208	MYnyzoLK-eaV4B3tMCg3A3QK5GkstyOLaRkM	0.30	2021-09-09T05:13:21.605Z	191.58547289	194.48587933	50.27663103	0	152.50000000	241.31250000	12.04159458	111.85463953	293.21532509	76.70196915	1427f3fb-6858-451d-936e-e49fa076c02a
1071	116.240.68.208	MYnyzoLK-eaV4B3tMCg3A3QK5GkstyOLaRkM	0.65	2021-09-09T05:14:28.563Z	208.49660421	56.43961547	78.57462740	0	183.50000000	16.31250000	12.20655562	186.24557222	5.05433127	40.12583920	1853ccfd-dada-4734-a5ef-c06ac3434496
1072	116.240.68.208	MYnyzoLK-eaV4B3tMCg3A3QK5GkstyOLaRkM	0.95	2021-09-09T05:14:57.151Z	328.36123587	304.34536567	39.10698612	0	326.50000000	302.31250000	5.00000000	328.13916242	330.12299136	88.58906491	23d9bc4c-ba4a-4e33-a8e6-64b5eae3cd6b
1073	116.240.68.208	MYnyzoLK-eaV4B3tMCg3A3QK5GkstyOLaRkM	0.95	2021-09-09T05:14:47.626Z	64.23881084	301.05204403	55.13878425	0	48.50000000	260.31250000	5.00000000	89.56463555	361.90896970	98.03562556	25fb1da1-cd35-469f-8b9f-918fa14c20fd
1074	116.240.68.208	MYnyzoLK-eaV4B3tMCg3A3QK5GkstyOLaRkM	0.30	2021-09-09T05:15:34.948Z	63.48437992	181.08678809	59.27878031	1000	329.50000000	270.31250000	17.00000000	330.72280907	271.64419782	24.16028442	27dfc7fe-366a-4a92-8c44-134f3436e075
1075	116.240.68.208	MYnyzoLK-eaV4B3tMCg3A3QK5GkstyOLaRkM	0.05	2021-09-09T05:14:38.843Z	163.30234324	412.92012853	46.55501865	0	79.50000000	433.31250000	12.04159458	78.89772972	431.28714536	28.52857478	30985554-95b7-4fae-9376-f504a2bf9064
1076	116.240.68.208	MYnyzoLK-eaV4B3tMCg3A3QK5GkstyOLaRkM	0.55	2021-09-09T05:14:33.678Z	234.11373212	26.86233033	35.35196685	0	43.50000000	349.31250000	59.41380311	37.69506647	347.91301185	67.46068398	32f3e9c1-36bb-4dba-9fe4-f11722911628
1077	116.240.68.208	MYnyzoLK-eaV4B3tMCg3A3QK5GkstyOLaRkM	0.60	2021-09-09T05:12:54.574Z	123.76014351	38.21068673	59.20833961	0	123.50000000	93.31250000	13.60147051	127.03221510	140.87011335	52.33984221	3542fd80-fa00-4fe3-9104-55f91a276667
1078	116.240.68.208	MYnyzoLK-eaV4B3tMCg3A3QK5GkstyOLaRkM	0.95	2021-09-09T05:15:41.776Z	95.09819470	463.58424054	85.85206425	0	56.50000000	463.31250000	5.00000000	91.82055252	360.61302090	96.40597713	3bdab949-e234-4090-b8fc-778413db1544
1079	116.240.68.208	MYnyzoLK-eaV4B3tMCg3A3QK5GkstyOLaRkM	0.95	2021-09-09T05:16:05.493Z	114.32544182	73.52161156	34.75116562	0	114.50000000	45.31250000	5.00000000	111.33785326	20.34984570	23.96294848	3c1061b4-71ca-41d6-ba5f-00ca1f36915c
1080	116.240.68.208	MYnyzoLK-eaV4B3tMCg3A3QK5GkstyOLaRkM	0.95	2021-09-09T05:12:34.424Z	179.88112304	384.17049253	95.44634327	9000	151.50000000	405.31250000	39.20459157	139.82021377	424.91218640	71.85448754	3c6529ff-fb8f-4c62-9b9a-5ab74dbec7d4
1081	116.240.68.208	MYnyzoLK-eaV4B3tMCg3A3QK5GkstyOLaRkM	0.40	2021-09-09T05:15:53.183Z	164.12684343	119.99561678	98.74626493	15000	171.50000000	119.31250000	7.81024968	166.60684340	114.09915379	52.65132087	44f64f92-cff0-462a-9a4b-7cbd70f8275d
1082	116.240.68.208	MYnyzoLK-eaV4B3tMCg3A3QK5GkstyOLaRkM	0.95	2021-09-09T05:12:48.561Z	350.84255402	304.92261349	74.67314947	3000	330.50000000	273.31250000	22.67156810	342.44998659	269.69569500	46.86671397	45726b87-4706-4795-b0f3-762a2ecb1356
1083	116.240.68.208	MYnyzoLK-eaV4B3tMCg3A3QK5GkstyOLaRkM	0.95	2021-09-09T05:13:45.693Z	39.79228305	99.41368582	33.09935243	0	45.50000000	103.31250000	5.00000000	53.86943965	100.09461820	36.11925171	49f2ff96-6593-4879-ba02-3182f3f81165
1084	116.240.68.208	MYnyzoLK-eaV4B3tMCg3A3QK5GkstyOLaRkM	0.30	2021-09-09T05:16:32.653Z	224.21398517	351.72691895	79.29693325	100000	315.50000000	205.31250000	5.00000000	318.53261349	206.89519332	20.10387945	560b6588-76f5-49fa-8af5-086395a2c9fb
1085	116.240.68.208	MYnyzoLK-eaV4B3tMCg3A3QK5GkstyOLaRkM	0.55	2021-09-09T05:13:50.664Z	118.55639305	32.42778826	39.74715560	0	86.50000000	36.31250000	5.00000000	2.58911931	42.99873745	89.97229127	5db25714-0607-4afa-886e-2e297dfc7f92
1086	116.240.68.208	MYnyzoLK-eaV4B3tMCg3A3QK5GkstyOLaRkM	0.95	2021-09-09T05:13:16.254Z	42.17144984	246.63032471	94.72689727	0	88.50000000	296.31250000	9.84885780	118.65573623	242.76659719	91.57554028	679c6541-262b-4ccb-9551-f354f437a21e
1087	116.240.68.208	MYnyzoLK-eaV4B3tMCg3A3QK5GkstyOLaRkM	0.95	2021-09-09T05:12:26.726Z	320.19332791	201.50054071	57.22781856	30000	314.50000000	196.31250000	26.24880950	287.13736249	165.57453615	81.20339870	6d7d3bb0-b491-4492-80a2-b2b38e6ef438
1088	116.240.68.208	MYnyzoLK-eaV4B3tMCg3A3QK5GkstyOLaRkM	0.40	2021-09-09T05:15:06.272Z	17.67321407	94.35381398	82.78486562	0	51.50000000	37.31250000	5.00000000	64.57954711	17.94698199	41.23545071	6e5603aa-679b-4141-80ba-08f49da84b6e
1089	116.240.68.208	MYnyzoLK-eaV4B3tMCg3A3QK5GkstyOLaRkM	0.90	2021-09-09T05:14:51.680Z	22.50479243	330.04399166	36.16182763	0	37.50000000	349.31250000	5.00000000	269.89654580	123.12151729	64.51426844	6f14ab01-5c96-4603-9b82-21ff4e7c324e
1090	116.240.68.208	MYnyzoLK-eaV4B3tMCg3A3QK5GkstyOLaRkM	0.20	2021-09-09T05:14:43.023Z	144.43127112	450.89797318	68.96995731	1000	152.50000000	263.31250000	32.01562119	152.60236092	265.21751199	31.65108532	7543e1f1-026a-466f-a02e-eae6d5c1dfc7
1091	116.240.68.208	MYnyzoLK-eaV4B3tMCg3A3QK5GkstyOLaRkM	0.95	2021-09-09T05:16:21.135Z	198.59778853	481.12680540	81.30458930	0	191.50000000	415.31250000	5.00000000	254.91343340	425.44159754	54.67096496	7ca5e82c-e3e6-47cc-a198-04778f9741f5
1092	116.240.68.208	MYnyzoLK-eaV4B3tMCg3A3QK5GkstyOLaRkM	0.95	2021-09-09T05:13:55.320Z	284.66984842	375.82895837	91.23779406	0	280.50000000	391.31250000	5.83095189	247.64950562	361.18231367	54.26107786	7e3ba61e-f5ee-4651-ba0c-cfb4f41b8cae
1093	116.240.68.208	MYnyzoLK-eaV4B3tMCg3A3QK5GkstyOLaRkM	0.25	2021-09-09T05:14:18.391Z	270.51742622	209.79660367	69.89304690	0	273.50000000	339.31250000	40.81666326	272.68725771	293.92254053	78.19565925	7ec72ff4-2293-4f7c-90c0-5e17fc95dcb4
1094	116.240.68.208	MYnyzoLK-eaV4B3tMCg3A3QK5GkstyOLaRkM	0.75	2021-09-09T05:15:58.565Z	99.63555498	238.11749389	83.90180300	0	16.50000000	430.31250000	5.00000000	0.16296750	420.11632219	60.86924806	800bbde9-38d3-48a6-bbb2-01724c9a191f
1095	116.240.68.208	MYnyzoLK-eaV4B3tMCg3A3QK5GkstyOLaRkM	0.60	2021-09-09T05:16:28.902Z	123.50113098	368.59304452	49.84489512	0	130.50000000	335.31250000	5.00000000	96.10534507	332.10030515	44.05672700	832f9f1e-6427-4468-a199-e49ea2a9eeb0
1096	116.240.68.208	MYnyzoLK-eaV4B3tMCg3A3QK5GkstyOLaRkM	0.95	2021-09-09T05:16:23.847Z	65.17823928	346.67116333	44.04314596	0	81.50000000	359.31250000	5.00000000	39.83594343	363.63286064	91.23554488	84c93cd8-f32d-4832-b123-93e382b4c89f
1097	116.240.68.208	MYnyzoLK-eaV4B3tMCg3A3QK5GkstyOLaRkM	0.80	2021-09-09T05:13:05.994Z	90.86459209	413.31471807	33.33696731	0	76.50000000	431.31250000	7.81024968	68.42328075	441.70241491	22.96129946	917c137b-0b43-43ca-a428-39affac7517b
1098	116.240.68.208	MYnyzoLK-eaV4B3tMCg3A3QK5GkstyOLaRkM	0.95	2021-09-09T05:13:36.226Z	345.66417929	492.45518101	25.98790967	0	338.50000000	487.31250000	8.60232527	45.27545065	483.82450785	51.04631043	92b0d57d-af5b-483a-8d8c-4b76191a1462
1099	116.240.68.208	MYnyzoLK-eaV4B3tMCg3A3QK5GkstyOLaRkM	0.00	2021-09-09T05:12:05.870Z	312.79206043	56.89401758	76.00619721	3000	319.50000000	153.31250000	51.85556865	335.35970397	113.63561077	65.28570223	999f1f35-e47a-4990-ad83-036d9073d0ab
1100	116.240.68.208	MYnyzoLK-eaV4B3tMCg3A3QK5GkstyOLaRkM	0.80	2021-09-09T05:16:09.115Z	138.20124709	342.39442417	73.19712577	0	253.50000000	444.31250000	5.00000000	279.88516199	477.40748161	72.03157125	9a523a75-791b-449d-9cb9-170ee0b93f82
1101	116.240.68.208	MYnyzoLK-eaV4B3tMCg3A3QK5GkstyOLaRkM	0.50	2021-09-09T05:14:08.286Z	266.30887621	107.54937952	77.76758038	0	239.50000000	196.31250000	10.00000000	231.86609962	226.49653496	73.15576523	9c31b666-b715-495f-8be1-a429294dc766
1102	116.240.68.208	MYnyzoLK-eaV4B3tMCg3A3QK5GkstyOLaRkM	0.60	2021-09-09T05:15:17.848Z	193.93304420	75.65482029	41.57189810	0	165.50000000	59.31250000	5.00000000	91.44762738	14.25879815	92.64844754	a21b414d-421c-4f0b-be57-b30956d56d94
1103	116.240.68.208	MYnyzoLK-eaV4B3tMCg3A3QK5GkstyOLaRkM	0.95	2021-09-09T05:14:24.299Z	28.21007055	327.55865549	74.53262551	0	23.50000000	322.31250000	73.43023900	73.63280884	434.17514890	52.10463050	b4a181f0-f22e-4e81-af56-14a96d1b69df
1104	116.240.68.208	MYnyzoLK-eaV4B3tMCg3A3QK5GkstyOLaRkM	0.30	2021-09-09T05:15:27.219Z	212.43969328	332.86546970	34.24074079	0	214.50000000	331.31250000	5.00000000	338.86568637	313.91552481	82.60197394	b4fbe005-6dbb-42b0-846f-7a6a9e433f82
1105	116.240.68.208	MYnyzoLK-eaV4B3tMCg3A3QK5GkstyOLaRkM	0.90	2021-09-09T05:13:11.227Z	231.25661965	484.74150724	46.56742443	12000	232.50000000	476.31250000	12.20655562	219.38507994	477.43319380	65.92714284	b7d85f4c-b082-492d-9cab-85916c723b62
1106	116.240.68.208	MYnyzoLK-eaV4B3tMCg3A3QK5GkstyOLaRkM	0.95	2021-09-09T05:14:01.633Z	12.67635971	295.17279014	77.86728919	0	36.50000000	360.31250000	8.06225775	15.21791534	287.23432107	46.31615448	be8d1df6-d063-4d50-86c8-81c372159970
1107	116.240.68.208	MYnyzoLK-eaV4B3tMCg3A3QK5GkstyOLaRkM	0.95	2021-09-09T05:12:40.518Z	86.18814364	60.79565405	61.61946396	44000	83.50000000	54.31250000	23.60084744	97.41833360	74.17764455	85.60882365	c160bc52-1057-491c-b01f-c1ea81a68303
1108	116.240.68.208	MYnyzoLK-eaV4B3tMCg3A3QK5GkstyOLaRkM	0.10	2021-09-09T05:14:54.347Z	216.79163190	157.46438546	90.45063327	0	271.50000000	151.31250000	5.00000000	343.73657043	150.78999423	45.16090317	cc614d62-fd77-43b9-9157-c943b7b52da0
1109	116.240.68.208	MYnyzoLK-eaV4B3tMCg3A3QK5GkstyOLaRkM	0.25	2021-09-09T05:14:13.773Z	128.83909638	356.81600655	40.21292353	0	59.50000000	220.31250000	7.81024968	27.16909390	136.80264784	96.59339028	ce484853-e58a-44fe-8640-36836656b803
1110	116.240.68.208	MYnyzoLK-eaV4B3tMCg3A3QK5GkstyOLaRkM	0.90	2021-09-09T05:15:20.886Z	92.71980272	99.99688000	40.52568812	0	102.50000000	123.31250000	5.00000000	104.95996094	143.72920287	39.86995033	d320fc7c-4708-47a6-a498-82066a5cb0ba
1111	116.240.68.208	MYnyzoLK-eaV4B3tMCg3A3QK5GkstyOLaRkM	0.90	2021-09-09T05:16:17.563Z	339.84030576	244.88197538	38.62385861	0	330.50000000	274.31250000	5.00000000	314.90373055	354.53855280	71.25898226	dafdd568-557c-4a49-ae97-69f2fecfda35
1112	116.240.68.208	MYnyzoLK-eaV4B3tMCg3A3QK5GkstyOLaRkM	0.95	2021-09-09T05:15:23.772Z	263.67135699	176.65807647	71.58445782	0	274.50000000	199.31250000	5.00000000	245.43779509	142.82580957	20.00863055	dc484c0b-70f9-453c-a035-bbab85572cd1
1113	116.240.68.208	MYnyzoLK-eaV4B3tMCg3A3QK5GkstyOLaRkM	0.90	2021-09-09T05:13:40.510Z	289.62420118	265.83507927	22.00773648	62000	289.50000000	266.31250000	7.61577311	235.59363930	429.15994068	75.36236675	e3832188-0974-49f5-9703-2614adef0cd6
1114	116.240.68.208	MYnyzoLK-eaV4B3tMCg3A3QK5GkstyOLaRkM	0.70	2021-09-09T05:13:30.845Z	288.85852314	167.17667936	44.89879925	0	153.50000000	289.31250000	19.41648784	108.08905122	328.86981624	94.77899863	e4aa867b-c006-4c77-bfdb-d64eaed2f028
1115	116.240.68.208	MYnyzoLK-eaV4B3tMCg3A3QK5GkstyOLaRkM	0.10	2021-09-09T05:15:47.623Z	105.92982453	62.35729441	96.68018487	0	95.50000000	128.31250000	14.42220510	71.90893848	102.80910683	71.42670323	e92fb19b-bc2c-4a5e-8666-50a5c8003c85
1116	116.240.68.208	MYnyzoLK-eaV4B3tMCg3A3QK5GkstyOLaRkM	0.95	2021-09-09T05:13:00.525Z	66.99824151	220.39763075	79.52020154	0	104.50000000	211.31250000	13.60147051	149.61738407	205.60561611	80.01095698	ef03e781-8911-43ed-8aea-0c091457ecf5
1117	116.240.68.208	MYnyzoLK-eaV4B3tMCg3A3QK5GkstyOLaRkM	0.95	2021-09-09T05:15:03.200Z	322.46484810	31.83937180	20.89066081	0	327.50000000	36.31250000	5.00000000	191.85868712	5.44087767	86.58224403	ef220b92-48a3-4bc4-bfc3-4fd1b4218d8c
1118	116.240.68.208	MYnyzoLK-eaV4B3tMCg3A3QK5GkstyOLaRkM	0.30	2021-09-09T05:15:10.041Z	173.45744303	461.26257600	85.61187191	0	267.50000000	462.31250000	5.00000000	223.74602459	458.57253297	49.06595234	f082897a-4aa3-482c-87a8-8c663596eb58
1119	116.240.68.208	MYnyzoLK-eaV4B3tMCg3A3QK5GkstyOLaRkM	0.25	2021-09-09T05:15:13.736Z	56.56336002	54.09123940	74.10371799	0	70.50000000	118.31250000	5.00000000	76.65131322	199.58591116	95.92099276	f11ba9b6-b495-4261-87a8-60a858c7ecf0
1120	116.240.68.208	MYnyzoLK-eaV4B3tMCg3A3QK5GkstyOLaRkM	0.95	2021-09-09T05:16:13.553Z	226.78949660	235.54859302	81.55556085	0	272.50000000	252.31250000	5.00000000	285.36887581	200.45750420	73.19700615	fb52423d-efba-4c78-bef3-3692ba2915e4
1121	78.83.127.26	hQnKp9tB-xegkLKlaHoMburifKqL-EQz2txI	0.80	2021-12-26T22:50:41.080Z	308.39299108	8.02767961	92.88943619	0	256.50000000	59.07812500	7.28010989	254.06657302	56.20077349	83.62149606	339525a7-d651-486d-8a5f-46d9dd1225b2
1122	78.83.127.26	hQnKp9tB-xegkLKlaHoMburifKqL-EQz2txI	0.20	2021-12-26T22:51:05.356Z	289.19182243	2.28209849	32.88250012	54000	306.50000000	427.07812500	37.48332963	328.18857219	450.34726390	91.82374864	3f776c45-8d57-4a92-b410-02bb232c2690
1123	78.83.127.26	hQnKp9tB-xegkLKlaHoMburifKqL-EQz2txI	0.50	2021-12-26T22:50:20.156Z	151.68413870	429.03543333	74.28503571	0	175.50000000	380.07812500	5.00000000	216.47652124	31.96590960	97.99144905	41d623db-cf0c-4e2d-b2c9-ea4c03167da5
1124	78.83.127.26	hQnKp9tB-xegkLKlaHoMburifKqL-EQz2txI	0.50	2021-12-26T22:50:55.327Z	66.27198575	444.35985148	39.54093774	0	199.50000000	261.07812500	211.02132594	14.39185553	336.12485587	29.68725890	50dc6aee-07ce-448a-bb04-ae2236a0d00f
1125	78.83.127.26	hQnKp9tB-xegkLKlaHoMburifKqL-EQz2txI	0.80	2021-12-26T22:50:58.391Z	201.56192268	90.60987218	67.33136213	0	179.50000000	255.07812500	165.42369842	49.44067872	49.19301973	55.53345024	80fd36da-0193-412d-99c0-63eacf8a5ce6
1126	78.83.127.26	hQnKp9tB-xegkLKlaHoMburifKqL-EQz2txI	0.50	2021-12-26T22:50:32.381Z	292.24892363	126.12117821	26.47018823	0	110.50000000	192.07812500	20.51828453	234.66318834	302.52238953	82.63235316	8856f98a-2880-4cfc-aa29-a50de28aeeb1
1127	78.83.127.26	hQnKp9tB-xegkLKlaHoMburifKqL-EQz2txI	0.20	2021-12-26T22:50:52.379Z	214.19792024	487.55784877	88.23476105	0	158.50000000	320.07812500	110.00000000	177.26421123	490.63676691	93.88646723	89d68500-cbae-4a8f-953a-c0fe82f96c68
1128	78.83.127.26	hQnKp9tB-xegkLKlaHoMburifKqL-EQz2txI	0.20	2021-12-26T22:50:36.883Z	84.68229255	424.45864704	64.55357645	0	202.50000000	220.07812500	39.05124838	171.09218885	28.27321237	63.28923209	8d806b0d-f1ac-4c74-ab07-01d6a00921b2
1129	78.83.127.26	hQnKp9tB-xegkLKlaHoMburifKqL-EQz2txI	0.80	2021-12-26T22:51:11.880Z	280.03000151	466.03650098	39.67355104	95000	290.50000000	461.07812500	6.40312424	283.39198701	463.58490650	59.91432535	cf39f998-c0b7-4792-9ff2-c27b430c0c00
1130	78.83.127.26	hQnKp9tB-xegkLKlaHoMburifKqL-EQz2txI	0.80	2021-12-26T22:51:02.384Z	251.44432481	371.85899998	23.95969246	0	286.50000000	335.07812500	5.00000000	277.89486139	347.07150708	21.27303592	d9d6bf78-4bbf-41c5-81a9-412e30a46c39
1131	78.83.127.26	hQnKp9tB-xegkLKlaHoMburifKqL-EQz2txI	0.80	2021-12-26T22:50:46.689Z	240.15730486	289.93629405	36.60688241	0	255.50000000	135.07812500	438.32065888	56.03999540	34.21850033	89.56643011	e0009734-12ae-49d4-b018-00b6add34470
1132	184.83.16.167	i38lH9bk-NPEgc4sBHPcxMIg04NNX_UIwx-A	0.50	2021-12-26T22:42:30.684Z	247.02809586	291.45172867	64.96984626	0	246.50000000	286.43334961	5.00000000	192.93453248	256.35944264	97.84836613	02f36789-2c0d-4dbc-8680-c3851481c519
1133	184.83.16.167	i38lH9bk-NPEgc4sBHPcxMIg04NNX_UIwx-A	0.50	2021-12-26T22:43:18.973Z	184.45622288	268.03425034	79.92616760	100000	218.50000000	161.43334961	5.00000000	213.55236583	151.33800873	38.64353925	18ba2f62-a5e4-4bd8-892e-2482aa477f4f
1134	184.83.16.167	i38lH9bk-NPEgc4sBHPcxMIg04NNX_UIwx-A	0.80	2021-12-26T22:43:00.151Z	333.75561121	471.85914846	67.12851856	0	325.50000000	467.43334961	5.00000000	342.98654040	497.28885944	75.46664131	1e7e6492-aba0-417c-a646-ef25f736670a
1135	184.83.16.167	i38lH9bk-NPEgc4sBHPcxMIg04NNX_UIwx-A	0.80	2021-12-26T22:42:26.202Z	248.62485560	234.75515695	99.14012805	0	252.50000000	237.43334961	5.00000000	155.78440305	351.48261177	29.88920582	37f20c6d-adbc-45a0-b917-017ad21d0492
1136	184.83.16.167	i38lH9bk-NPEgc4sBHPcxMIg04NNX_UIwx-A	0.50	2021-12-26T22:42:36.942Z	102.30024047	415.94437071	75.45135586	0	127.50000000	406.43334961	5.00000000	137.20549133	403.33795595	49.99146056	3f3932b8-34df-4fb1-a173-69ade51528b7
1137	184.83.16.167	i38lH9bk-NPEgc4sBHPcxMIg04NNX_UIwx-A	0.80	2021-12-26T22:42:00.822Z	74.58062770	449.69545056	56.33007346	0	111.50000000	431.43334961	5.00000000	107.29783430	453.14950188	43.25096852	413b499d-d4c5-4ffa-9fb7-f872656334bc
1138	184.83.16.167	i38lH9bk-NPEgc4sBHPcxMIg04NNX_UIwx-A	0.20	2021-12-26T22:42:50.336Z	110.23039604	223.45196319	56.44319880	3000	78.50000000	233.43334961	37.73592453	28.34568585	237.24959854	58.76084786	7d2694e8-f50a-476a-8780-b99dbae3157b
1139	184.83.16.167	i38lH9bk-NPEgc4sBHPcxMIg04NNX_UIwx-A	0.50	2021-12-26T22:42:22.320Z	29.67216852	75.95691153	85.76388308	0	31.50000000	72.43334961	5.00000000	257.25564622	272.99061885	88.25360958	8cb3c6e9-ae9a-4b46-87f8-7ea43cc68098
1140	184.83.16.167	i38lH9bk-NPEgc4sBHPcxMIg04NNX_UIwx-A	0.80	2021-12-26T22:42:55.367Z	347.31108198	108.51949839	62.54278729	0	347.50000000	113.43334961	5.00000000	267.80256590	99.71581087	91.58352292	8f397594-fa0e-4631-af6d-27adca3b1389
1141	184.83.16.167	i38lH9bk-NPEgc4sBHPcxMIg04NNX_UIwx-A	0.50	2021-12-26T22:42:12.349Z	39.38985438	273.56696915	48.79347209	0	42.50000000	279.43334961	5.00000000	16.48024379	234.02648371	24.93692857	97251d64-5062-4887-9356-7ee258ac28c3
1142	184.83.16.167	i38lH9bk-NPEgc4sBHPcxMIg04NNX_UIwx-A	0.20	2021-12-26T22:43:08.697Z	35.57418264	54.40027440	81.13335358	0	242.50000000	60.43334961	5.00000000	230.93890427	55.73189482	86.08064099	98e0c76e-6a50-484d-b679-1c2d71e6e142
1143	184.83.16.167	i38lH9bk-NPEgc4sBHPcxMIg04NNX_UIwx-A	0.80	2021-12-26T22:43:04.250Z	283.25812840	22.75255202	89.78189045	0	267.50000000	44.43334961	5.00000000	262.36101031	40.06263495	26.53116459	99d3f037-f78b-4603-82bb-b7b5fdc88338
1144	184.83.16.167	i38lH9bk-NPEgc4sBHPcxMIg04NNX_UIwx-A	0.20	2021-12-26T22:41:45.261Z	92.72868713	223.54980976	95.76808098	0	101.50000000	232.43334961	5.00000000	17.48531333	181.97415393	59.10968325	9c26860a-f2a5-4e07-b48e-30958e2a42d5
1145	184.83.16.167	i38lH9bk-NPEgc4sBHPcxMIg04NNX_UIwx-A	0.20	2021-12-26T22:42:07.563Z	211.36782285	463.74265137	24.34673511	0	219.50000000	459.43334961	5.00000000	328.66829765	96.89066483	34.39939848	b173fc35-a5bf-48b0-8ee3-70aace1fdef2
1146	184.83.16.167	i38lH9bk-NPEgc4sBHPcxMIg04NNX_UIwx-A	0.20	2021-12-26T22:41:55.607Z	264.00940467	67.27318480	75.93783819	0	236.50000000	32.43334961	5.00000000	303.09302059	187.79406221	37.74852360	c08faed9-7851-40ed-844d-4838a23b037c
1147	184.83.16.167	i38lH9bk-NPEgc4sBHPcxMIg04NNX_UIwx-A	0.50	2021-12-26T22:43:12.666Z	330.51760026	62.03454297	76.03074022	0	290.50000000	361.43334961	5.00000000	287.39683426	352.97843512	39.15988936	cd061629-c049-4220-be2f-3a86a8ad9e05
1148	184.83.16.167	i38lH9bk-NPEgc4sBHPcxMIg04NNX_UIwx-A	0.20	2021-12-26T22:42:18.142Z	285.73612530	338.92228788	67.05915031	0	282.50000000	339.43334961	5.00000000	234.55727099	111.56156220	66.26019922	dfa2c802-6f77-4bef-84b1-936df32a850e
1149	184.83.16.167	i38lH9bk-NPEgc4sBHPcxMIg04NNX_UIwx-A	0.80	2021-12-26T22:43:16.157Z	304.05328913	169.66298960	98.82530900	0	179.50000000	277.43334961	5.00000000	175.95161903	275.49429364	21.52288822	e7d5ceff-5cd8-4656-a64e-71157d66e148
1150	131.181.158.13	NXdHOloR-6GBRuFgJww-81dwkSk2F-Ikh94U	0.45	2021-09-14T02:07:58.128Z	308.80583476	132.99126787	22.65921263	0	320.50000000	118.81250000	5.00000000	347.40314672	88.07417938	51.52953865	4d7e994d-c63f-480b-ad23-d6deab5e534b
1151	82.45.108.39	ru6ZOQA8-ESxCarQqkEN2UaXL2nhEgorr78U	0.50	2021-12-26T22:47:11.134Z	255.88303257	296.96705424	75.64457352	1000	268.50000000	274.28125000	43.27817002	268.09231380	270.92293003	41.62044534	05b4ec13-ba68-4614-8e6a-2dd543561e4e
1152	82.45.108.39	ru6ZOQA8-ESxCarQqkEN2UaXL2nhEgorr78U	0.20	2021-12-26T22:42:55.390Z	117.30353427	122.27942465	72.94064104	0	205.50000000	212.28125000	114.40279717	143.04877492	297.38105194	51.40531262	08e9fc88-9c2d-4b21-9593-98fa92f3436d
1153	82.45.108.39	ru6ZOQA8-ESxCarQqkEN2UaXL2nhEgorr78U	0.80	2021-12-26T22:47:49.469Z	280.65115020	128.22269123	67.67159711	1000	292.50000000	82.28125000	39.39543121	300.67935560	70.48460486	32.36522545	2038a36d-6333-4ca6-848e-926a4b5a285d
1154	82.45.108.39	ru6ZOQA8-ESxCarQqkEN2UaXL2nhEgorr78U	0.80	2021-12-26T22:43:42.713Z	197.27345935	116.57646974	65.16396764	1000	193.50000000	139.28125000	84.29116205	197.40123611	151.21570862	87.51274213	25c2264f-297a-4f12-b584-42092b19bca6
1155	82.45.108.39	ru6ZOQA8-ESxCarQqkEN2UaXL2nhEgorr78U	0.20	2021-12-26T22:44:59.864Z	24.21728903	73.06535553	45.44716000	0	38.50000000	383.28125000	27.29468813	39.03017043	378.77380545	35.50396594	2f47aa85-afa9-4098-902f-aa08aba5b1bf
1156	82.45.108.39	ru6ZOQA8-ESxCarQqkEN2UaXL2nhEgorr78U	0.80	2021-12-26T22:46:21.377Z	213.74843785	197.13489680	21.73650871	5000	219.50000000	190.28125000	21.95449840	244.25112427	144.97734185	58.72750992	32036ee6-d688-4f51-a12d-866037e81dec
1157	82.45.108.39	ru6ZOQA8-ESxCarQqkEN2UaXL2nhEgorr78U	0.50	2021-12-26T22:44:23.040Z	181.20038589	353.58252623	60.94719775	4000	192.50000000	344.28125000	37.80211634	203.15993268	324.46389001	60.68786313	36e7d171-5929-486a-b2cb-64162cde1587
1158	82.45.108.39	ru6ZOQA8-ESxCarQqkEN2UaXL2nhEgorr78U	0.80	2021-12-26T22:46:49.848Z	61.08856629	436.44402147	72.33162892	21000	74.50000000	466.28125000	55.80322571	116.39939067	497.15076394	88.38925429	39887166-959c-4d51-a81a-2c7784e70e0a
1159	82.45.108.39	ru6ZOQA8-ESxCarQqkEN2UaXL2nhEgorr78U	0.50	2021-12-26T22:47:21.985Z	23.72623766	134.35700637	35.07961175	1000	252.50000000	377.28125000	24.75883681	251.72279643	374.52763581	24.64869962	3e6f0583-60e9-49c9-81f0-9b8ca86f67be
1160	82.45.108.39	ru6ZOQA8-ESxCarQqkEN2UaXL2nhEgorr78U	0.80	2021-12-26T22:42:38.661Z	233.87694129	484.19258416	38.72502330	11000	234.50000000	485.28125000	69.77822010	243.58697409	486.05296778	90.98736492	4521be3b-f8af-4e72-b995-5c01f0600818
1161	82.45.108.39	ru6ZOQA8-ESxCarQqkEN2UaXL2nhEgorr78U	0.20	2021-12-26T22:44:51.514Z	14.88001380	86.73360296	55.22600642	24000	25.50000000	365.28125000	74.06078585	1.53998266	349.69715349	99.96493654	5563466b-2faa-466c-ae6c-2f58cf8fca3b
1162	82.45.108.39	ru6ZOQA8-ESxCarQqkEN2UaXL2nhEgorr78U	0.50	2021-12-26T22:45:20.973Z	118.14897118	268.61640464	35.21241215	1000	149.50000000	188.28125000	70.51950085	155.93605393	185.38986524	72.95277212	5b5a5298-3daa-4941-871b-bbf2f39736dd
1163	82.45.108.39	ru6ZOQA8-ESxCarQqkEN2UaXL2nhEgorr78U	0.20	2021-12-26T22:44:31.659Z	153.53036445	156.42259253	51.58438308	0	178.50000000	126.28125000	30.23243292	228.48611953	63.43892861	94.50403752	633c2fc0-9ae1-44e0-9f64-fac74b7cb458
1164	82.45.108.39	ru6ZOQA8-ESxCarQqkEN2UaXL2nhEgorr78U	0.80	2021-12-26T22:43:11.206Z	234.51765072	173.38576066	68.36081128	11000	249.50000000	168.28125000	51.66236541	284.97982701	145.93389824	80.61757309	69db7a5e-32f8-44ea-9b00-133234e42fb6
1165	82.45.108.39	ru6ZOQA8-ESxCarQqkEN2UaXL2nhEgorr78U	0.80	2021-12-26T22:47:39.422Z	22.35210273	296.58248671	57.13060193	0	18.50000000	226.28125000	35.35533906	21.53437162	212.69459407	46.99028094	6c2ec250-b669-4c36-a854-12ed4a50bc32
1166	82.45.108.39	ru6ZOQA8-ESxCarQqkEN2UaXL2nhEgorr78U	0.80	2021-12-26T22:43:31.535Z	165.03988806	435.45659101	22.92226988	0	198.50000000	357.28125000	103.24727599	274.84378145	282.19588740	59.39978661	6e006d05-387e-4afc-a88f-2fe5a8bf4a32
1167	82.45.108.39	ru6ZOQA8-ESxCarQqkEN2UaXL2nhEgorr78U	0.20	2021-12-26T22:46:33.088Z	78.15668455	440.42484193	26.74825596	1000	258.50000000	205.28125000	76.85050423	258.87539137	202.72683681	80.25201853	6ff3da61-2300-422d-8e7c-12fdb9b2989c
1168	82.45.108.39	ru6ZOQA8-ESxCarQqkEN2UaXL2nhEgorr78U	0.80	2021-12-26T22:47:06.382Z	115.03644803	436.73754874	95.10061009	1000	182.50000000	457.28125000	17.72004515	182.51879313	458.59925730	21.37261783	7e3d6c64-8f70-4ac9-bf39-1f6d89deeb72
1169	82.45.108.39	ru6ZOQA8-ESxCarQqkEN2UaXL2nhEgorr78U	0.80	2021-12-26T22:47:29.463Z	85.60410265	68.36514471	26.36501880	0	87.50000000	70.28125000	26.17250466	41.20049467	55.53354445	99.37627524	85076304-8010-4e65-8c66-c680383594bf
1170	82.45.108.39	ru6ZOQA8-ESxCarQqkEN2UaXL2nhEgorr78U	0.80	2021-12-26T22:46:40.770Z	34.67678390	168.91689926	62.91629278	53000	35.50000000	186.28125000	47.53945730	29.55359670	235.14888990	94.92223469	984aa73d-ffd5-4e1c-a886-ec94ff3f9f37
1171	82.45.108.39	ru6ZOQA8-ESxCarQqkEN2UaXL2nhEgorr78U	0.20	2021-12-26T22:46:03.598Z	144.42555623	44.19081393	68.88789143	2000	289.50000000	184.28125000	59.39696962	291.81343658	180.21166864	69.86331068	a4920d46-6187-4ef1-a066-0f4241240e84
1172	82.45.108.39	ru6ZOQA8-ESxCarQqkEN2UaXL2nhEgorr78U	0.80	2021-12-26T22:45:42.515Z	266.53770942	162.96423199	25.72850648	3000	256.50000000	141.28125000	27.01851217	241.21205278	119.86271028	50.70642019	b8228bb4-09f6-44af-a22d-7b96586acc68
1173	82.45.108.39	ru6ZOQA8-ESxCarQqkEN2UaXL2nhEgorr78U	0.50	2021-12-26T22:45:06.312Z	235.78400810	143.77566586	36.78348637	3000	207.50000000	157.28125000	46.69047012	191.63430632	154.61524892	62.93293416	bc442fc9-4a2f-4a85-890e-b373a0b1bcd5
1174	82.45.108.39	ru6ZOQA8-ESxCarQqkEN2UaXL2nhEgorr78U	0.50	2021-12-26T22:43:58.207Z	191.35569426	215.08414394	87.32232018	2000	291.50000000	459.28125000	81.63332653	289.96102809	442.14436825	87.07174087	c6eb1c19-b0d6-4248-b411-c847fb1ba6b7
1175	82.45.108.39	ru6ZOQA8-ESxCarQqkEN2UaXL2nhEgorr78U	0.80	2021-12-26T22:46:16.264Z	74.19907645	40.76363310	76.85026414	10000	70.50000000	51.28125000	65.36818798	84.89054153	72.12691269	87.27528398	cf51443f-a099-4691-9191-4ad34ae36baa
1176	82.45.108.39	ru6ZOQA8-ESxCarQqkEN2UaXL2nhEgorr78U	0.50	2021-12-26T22:44:06.139Z	78.80163759	458.04911217	64.10022010	9000	78.50000000	465.28125000	60.81118318	59.91868454	445.04819164	83.27049470	e45656f4-9c88-471f-baf8-d4e5f6d0c127
1177	82.45.108.39	ru6ZOQA8-ESxCarQqkEN2UaXL2nhEgorr78U	0.50	2021-12-26T22:46:10.277Z	255.54089496	463.86863718	74.75872105	7000	267.50000000	448.28125000	57.38466694	281.94069276	438.51883875	79.15301222	ec42be87-027b-456a-aa49-3b786ecc9c5e
1178	82.45.108.39	ru6ZOQA8-ESxCarQqkEN2UaXL2nhEgorr78U	0.80	2021-12-26T22:45:13.814Z	55.23916798	35.64139007	86.80146287	53000	50.50000000	84.28125000	52.77309921	52.00285573	137.27812322	97.18775340	ece25a7b-32db-409f-8420-0992f8073cb7
1179	82.45.108.39	ru6ZOQA8-ESxCarQqkEN2UaXL2nhEgorr78U	0.20	2021-12-26T22:44:43.103Z	218.47746958	66.78650057	96.42743495	3000	153.50000000	229.28125000	66.61080993	150.80555908	232.95037075	79.13135873	ef7f6c4c-7c91-4f80-9f41-460aa61b342c
1180	82.45.108.39	ru6ZOQA8-ESxCarQqkEN2UaXL2nhEgorr78U	0.20	2021-12-26T22:41:44.693Z	90.43838844	368.68128773	50.85960701	0	203.50000000	214.28125000	178.61690849	7.08300946	204.46188361	54.56937849	f61989f9-87d1-4917-80b9-2eba4c037f97
1181	82.45.108.39	ru6ZOQA8-ESxCarQqkEN2UaXL2nhEgorr78U	0.20	2021-12-26T22:42:03.068Z	111.55229703	208.58840965	56.94905202	0	204.50000000	339.28125000	217.26711670	314.58353111	486.18095025	34.98424682	fae982db-aa02-4fd3-b16e-9d6a34c397d3
1182	82.45.108.39	ru6ZOQA8-ESxCarQqkEN2UaXL2nhEgorr78U	0.80	2021-12-26T22:44:15.832Z	317.83945354	395.92286007	31.72237414	2000	316.50000000	403.28125000	28.60069929	315.29253617	382.14361700	49.28951707	fe57a63b-9156-4899-bddd-17f1451e7456
1183	172.117.17.63	NHuOQyMJ-fXw0AUrgL8QRTm4Dzm4sIhuiCYk	0.80	2021-12-26T22:43:22.773Z	113.50742468	432.24677538	48.44450995	0	98.50000000	414.07812500	25.49509757	85.08498662	404.34826893	44.37893570	0e69cc19-92f2-491f-b898-0f1e9fa2b9ce
1184	172.117.17.63	NHuOQyMJ-fXw0AUrgL8QRTm4Dzm4sIhuiCYk	0.50	2021-12-26T22:42:37.423Z	183.97026637	64.18109752	82.06816002	1000	195.50000000	54.07812500	72.13875519	259.36198016	60.65717166	65.28558905	3312bf77-6531-472a-b79c-6428fcbd076e
1185	172.117.17.63	NHuOQyMJ-fXw0AUrgL8QRTm4Dzm4sIhuiCYk	0.50	2021-12-26T22:43:33.910Z	322.45608246	180.02838003	55.20931688	1000	304.50000000	181.07812500	43.26661531	302.34366900	181.13768137	33.80334552	36e94f1e-6289-4cb2-97e0-96711a9399b3
1186	172.117.17.63	NHuOQyMJ-fXw0AUrgL8QRTm4Dzm4sIhuiCYk	0.20	2021-12-26T22:43:09.635Z	319.40808334	224.09755855	48.26893547	0	116.50000000	41.07812500	37.44329045	126.10855526	35.23520852	45.50696653	3bb322d1-83f0-4e2c-ba2e-cb15a03f9cc6
1187	172.117.17.63	NHuOQyMJ-fXw0AUrgL8QRTm4Dzm4sIhuiCYk	0.80	2021-12-26T22:39:25.061Z	95.98100229	105.97271073	90.49260199	0	95.50000000	110.07812500	92.45539465	101.61147401	113.75814431	70.86232973	58873630-d3da-4a16-92b4-f6748c701e9f
1188	172.117.17.63	NHuOQyMJ-fXw0AUrgL8QRTm4Dzm4sIhuiCYk	0.20	2021-12-26T22:43:43.055Z	266.37069706	72.24442131	89.88241618	0	105.50000000	117.07812500	72.91776190	262.63566376	67.88182441	98.20471196	594361e1-bad7-4c3b-aff4-77b37fb00fbc
1189	172.117.17.63	NHuOQyMJ-fXw0AUrgL8QRTm4Dzm4sIhuiCYk	0.80	2021-12-26T22:43:02.234Z	278.02964418	474.35968019	34.56409529	0	270.50000000	470.07812500	13.60147051	285.95226148	462.73333630	74.69687990	72a74f61-b876-4d6d-bfd7-8a562cbcc4fc
1190	172.117.17.63	NHuOQyMJ-fXw0AUrgL8QRTm4Dzm4sIhuiCYk	0.80	2021-12-26T22:40:43.744Z	56.23564338	246.44461915	61.89875434	0	54.50000000	246.07812500	56.08029957	258.78265016	13.34956893	89.46118470	8ddcc0c0-1d1d-4e64-afc2-468f0953f5dd
1191	172.117.17.63	NHuOQyMJ-fXw0AUrgL8QRTm4Dzm4sIhuiCYk	0.80	2021-12-26T22:39:35.114Z	286.59013570	326.73348438	32.26701275	0	302.50000000	330.07812500	21.93171220	322.01249772	350.99047286	34.03980506	9f32b14c-9387-49c4-abc4-0c97316834ed
1192	172.117.17.63	NHuOQyMJ-fXw0AUrgL8QRTm4Dzm4sIhuiCYk	0.20	2021-12-26T22:40:13.749Z	39.29215727	106.63345857	56.85936312	1000	247.50000000	341.07812500	100.70253224	241.15506053	341.75064195	96.52544626	a8231e84-259f-41d8-9007-dc709697cf86
1193	172.117.17.63	NHuOQyMJ-fXw0AUrgL8QRTm4Dzm4sIhuiCYk	0.50	2021-12-26T22:42:47.044Z	190.43422710	382.65470570	34.36206609	0	182.50000000	378.07812500	20.00000000	180.06977118	409.92511154	45.68667465	d7158837-e478-45cb-8a76-9d2382919fcc
1194	172.117.17.63	NHuOQyMJ-fXw0AUrgL8QRTm4Dzm4sIhuiCYk	0.20	2021-12-26T22:38:48.065Z	205.70589201	412.87798850	33.97803221	0	211.50000000	403.07812500	43.13930922	229.16419108	412.49023654	24.18642506	f260f43d-4c99-4f04-93a3-6e70a4b7887b
1195	172.117.17.63	NHuOQyMJ-fXw0AUrgL8QRTm4Dzm4sIhuiCYk	0.80	2021-12-26T22:40:27.156Z	141.57130143	346.98470164	71.16903630	0	138.50000000	335.07812500	86.05230967	265.55278382	357.83397202	21.02064171	ffb6dcdb-3873-4ba9-86b4-e3bc102e1a01
1196	68.47.122.193	K1cTCMBK-W5uRn23orsE02nDg2G0F4xBW20E	0.80	2022-01-01T02:54:35.539Z	201.99702911	109.00776610	80.12513530	4000	192.20001221	111.87500000	36.61966685	201.98875852	122.93230340	62.23928586	1580e13b-7fd1-4490-ac32-3961236d7b71
1197	68.47.122.193	K1cTCMBK-W5uRn23orsE02nDg2G0F4xBW20E	0.80	2022-01-01T02:54:13.371Z	102.66302078	285.50335552	63.13264937	1000	68.20001221	292.87500000	48.04164860	52.97518041	295.25396997	48.62334153	38b50e53-dad3-4fd8-b9ba-82bb39355498
1198	68.47.122.193	K1cTCMBK-W5uRn23orsE02nDg2G0F4xBW20E	0.80	2022-01-01T02:54:01.907Z	305.40929884	273.29466601	85.28905580	0	304.20001221	275.87500000	84.05355436	124.71160652	160.84470138	28.99001194	39f9cf71-f38a-4679-90fb-23dbb2ecfc4d
1199	68.47.122.193	K1cTCMBK-W5uRn23orsE02nDg2G0F4xBW20E	0.50	2022-01-01T02:54:27.958Z	157.60825215	470.40592743	80.33195873	1000	167.20001221	441.87500000	72.53275122	172.28266669	442.47127522	66.82017419	3c7108e5-6bf1-4994-97e7-8c33a76ed22c
1200	120.22.199.183	KXsHGUlv-f7pNZUWSOixgfZqR8kYT6QvmKbY	0.80	2021-11-30T05:01:32.807Z	313.88325087	251.14819492	62.46232536	1000	294.00000000	212.00000000	45.70557953	289.25683363	219.42885652	51.63327153	9e8a15b9-f3b4-47c9-8e24-b4d6ce32a781
1201	120.22.199.183	KXsHGUlv-f7pNZUWSOixgfZqR8kYT6QvmKbY	0.80	2021-11-30T05:02:02.567Z	105.43509978	425.23817917	72.09977130	0	136.00000000	382.00000000	17.02938637	137.74938775	368.62436472	31.59946492	e519035d-e313-44ae-bb18-ed2301590553
1202	136.49.197.0	w2kGi6vE-G-Hr5tHPHqwAR6-A-q0cxaTDAWw	0.50	2021-12-26T22:39:40.061Z	191.59561719	301.98078924	20.83758114	2000	202.33325195	273.93750000	56.08029957	199.53947802	280.60536617	64.89271731	090212ba-b8ae-4e7e-8250-fe5d4a50fb51
1203	136.49.197.0	w2kGi6vE-G-Hr5tHPHqwAR6-A-q0cxaTDAWw	0.50	2021-12-26T22:40:11.367Z	49.33318734	442.47562714	25.90191995	0	41.33325195	419.93750000	74.94664769	13.22190687	403.42853238	59.26625010	10d7864f-151b-4e09-8097-1a49c5202953
1204	136.49.197.0	w2kGi6vE-G-Hr5tHPHqwAR6-A-q0cxaTDAWw	0.50	2021-12-26T22:40:18.491Z	301.98427359	436.04574229	78.27107322	0	279.33325195	439.93750000	90.44335244	237.38217746	427.11627996	27.94836431	1ad47a00-06aa-4920-b53f-c2a474f8d484
1205	136.49.197.0	w2kGi6vE-G-Hr5tHPHqwAR6-A-q0cxaTDAWw	0.50	2021-12-26T22:40:03.171Z	232.64201858	433.79084640	56.52137217	0	212.33325195	413.93750000	80.62257748	178.96454301	368.72076530	68.68667545	3a1998fe-ed95-4c60-a777-d4cda1ee7f9a
1206	136.49.197.0	w2kGi6vE-G-Hr5tHPHqwAR6-A-q0cxaTDAWw	0.20	2021-12-26T22:39:54.062Z	236.68852851	481.81927730	60.01890270	2000	244.33325195	475.93750000	68.87670143	245.86249608	467.27510002	77.91168784	43df7c19-fdcd-44f5-b6c0-731c4fb4c68c
1207	136.49.197.0	w2kGi6vE-G-Hr5tHPHqwAR6-A-q0cxaTDAWw	0.20	2021-12-26T22:39:59.223Z	210.73149484	307.32999440	97.11261517	0	162.33325195	247.93750000	117.59676866	122.10713465	186.69407450	81.24985560	5c14cf4c-7fec-4d4b-aaf4-7efdb1845dbd
1208	136.49.197.0	w2kGi6vE-G-Hr5tHPHqwAR6-A-q0cxaTDAWw	0.50	2021-12-26T22:39:33.499Z	165.00570787	23.92283701	39.79051789	0	152.33325195	71.93750000	83.73768566	158.02779665	61.03757161	97.43012494	65f106b0-d020-43a0-9525-3b520cdd0c13
1209	136.49.197.0	w2kGi6vE-G-Hr5tHPHqwAR6-A-q0cxaTDAWw	0.80	2021-12-26T22:39:05.972Z	29.20494553	222.77237018	37.23173159	2000	14.33325195	213.93750000	39.59797975	49.72382042	209.83920212	49.12781855	6ed84685-6512-440c-987b-c79ce283a7c0
1210	136.49.197.0	w2kGi6vE-G-Hr5tHPHqwAR6-A-q0cxaTDAWw	0.50	2021-12-26T22:40:07.573Z	174.00568215	148.49536356	38.05093393	0	160.33325195	319.93750000	188.73261509	136.74129393	452.20051973	24.87601807	7fb2c177-694b-4f08-83a8-d09f0a690173
1211	136.49.197.0	w2kGi6vE-G-Hr5tHPHqwAR6-A-q0cxaTDAWw	0.20	2021-12-26T22:39:13.521Z	221.17834229	462.51719520	98.70741192	11000	272.33325195	466.93750000	53.75872022	313.65997009	482.17684032	81.07563807	80a786c4-1fc6-4cab-8e11-5e53130cf79f
1212	136.49.197.0	w2kGi6vE-G-Hr5tHPHqwAR6-A-q0cxaTDAWw	0.50	2021-12-26T22:39:28.559Z	133.52880303	220.56792042	86.96423515	0	288.33325195	135.93750000	84.87638070	345.61114665	148.08728274	57.86785864	8e26f969-3ef1-45f5-aa0d-03b2afdf5ca8
1213	136.49.197.0	w2kGi6vE-G-Hr5tHPHqwAR6-A-q0cxaTDAWw	0.80	2021-12-26T22:39:19.382Z	227.56581568	10.38624715	88.15734421	0	192.33325195	217.93750000	104.65180362	240.35505640	425.81191615	60.93703211	8fc289e9-f918-4b74-978e-8c497804d092
1214	136.49.197.0	w2kGi6vE-G-Hr5tHPHqwAR6-A-q0cxaTDAWw	0.80	2021-12-26T22:39:24.360Z	172.22080830	303.63395092	96.26968885	0	92.33325195	237.93750000	58.82176468	23.96101364	186.75315616	86.06209465	9f8b9f2c-2898-4e93-88c2-eca2ba884acd
1215	136.49.197.0	w2kGi6vE-G-Hr5tHPHqwAR6-A-q0cxaTDAWw	0.80	2021-12-26T22:40:15.066Z	198.06266987	209.27324770	41.28691086	1000	208.33325195	206.93750000	84.31488599	212.57514432	196.10205191	87.06500266	b5417f33-7359-43d2-8a1b-8dca2db46049
1216	136.49.197.0	w2kGi6vE-G-Hr5tHPHqwAR6-A-q0cxaTDAWw	0.20	2021-12-26T22:38:02.889Z	353.90984318	68.50442899	34.69892528	0	268.33325195	29.93750000	166.35203636	84.56575808	24.27885581	50.11404327	bf51a1d4-941b-412f-96aa-aea934ecb995
1217	136.49.197.0	w2kGi6vE-G-Hr5tHPHqwAR6-A-q0cxaTDAWw	0.50	2021-12-26T22:39:49.841Z	106.10762541	374.63242927	31.31263671	0	111.33325195	417.93750000	67.54257916	111.22339080	412.92316597	68.65369213	dd2a6784-8382-46e3-8992-368243172ec1
1218	136.49.197.0	w2kGi6vE-G-Hr5tHPHqwAR6-A-q0cxaTDAWw	0.80	2021-12-26T22:39:44.251Z	266.67206212	231.90268271	27.55134838	1000	242.33325195	217.93750000	73.81734214	241.22031977	216.96541326	76.70725327	e2a516f3-dd20-4f30-a55c-7ebaa80feae2
1219	136.49.197.0	w2kGi6vE-G-Hr5tHPHqwAR6-A-q0cxaTDAWw	0.50	2021-12-26T22:37:43.351Z	25.03388296	483.28300504	25.31917137	0	82.33325195	420.93750000	85.27602242	202.40063726	50.35142755	74.93587480	e3200a36-d29a-4033-b1f4-af540180dc9a
1220	136.49.197.0	w2kGi6vE-G-Hr5tHPHqwAR6-A-q0cxaTDAWw	0.50	2021-12-26T22:39:00.768Z	244.85517539	377.53160739	64.75048497	49000	244.33325195	375.93750000	57.20139858	198.14781345	319.81629810	98.05113612	e8e8e94c-e441-41e6-9085-66f3d347542c
1221	136.49.197.0	w2kGi6vE-G-Hr5tHPHqwAR6-A-q0cxaTDAWw	0.80	2021-12-26T22:38:52.104Z	244.52178461	53.89473906	72.01749903	7000	280.33325195	46.93750000	43.56604182	330.84719779	47.29482046	70.99702933	ed8c2e71-d95a-4851-9659-f331e66e9dbe
1222	68.55.72.151	6MLf6nPy-aWpVcJ0j1WrGEP1id7a32Lds7eE	0.50	2021-11-22T06:17:23.249Z	125.97429317	427.54279166	72.36892403	0	111.00000000	428.00000000	76.65507159	49.91206190	420.69667757	84.68917685	063942f8-3b96-49af-af9d-b6b4a024f7ba
1223	68.55.72.151	6MLf6nPy-aWpVcJ0j1WrGEP1id7a32Lds7eE	0.50	2021-11-22T06:18:55.040Z	134.58240505	249.94837795	74.36977832	1000	57.00000000	425.00000000	35.73513677	52.70783212	432.80848222	36.07064057	0906d6f5-122e-4130-9711-18c3965dfb2d
1224	68.55.72.151	6MLf6nPy-aWpVcJ0j1WrGEP1id7a32Lds7eE	0.80	2021-11-22T06:20:39.462Z	261.03283752	160.73617871	34.52292618	0	182.00000000	145.00000000	21.09502311	195.67316165	146.95345353	32.86765013	125e0990-2e7f-4f98-ad99-2d79ceabfada
1225	68.55.72.151	6MLf6nPy-aWpVcJ0j1WrGEP1id7a32Lds7eE	0.80	2021-11-22T06:20:18.914Z	215.56389892	392.78505299	44.81399832	0	314.00000000	197.00000000	5.00000000	210.24668422	434.54065697	41.99109245	1eebdd52-4fee-421a-ae6e-cbaefdb18886
1226	68.55.72.151	6MLf6nPy-aWpVcJ0j1WrGEP1id7a32Lds7eE	0.20	2021-11-22T06:18:39.955Z	143.24689816	424.20396757	31.66624324	0	87.00000000	326.00000000	5.00000000	79.18498928	323.10277363	34.57867017	234c088e-7a43-4214-a808-b4222840f015
1227	68.55.72.151	6MLf6nPy-aWpVcJ0j1WrGEP1id7a32Lds7eE	0.50	2021-11-22T06:21:01.143Z	109.92538912	6.34524808	97.48214133	0	60.00000000	135.00000000	36.87817783	47.33197830	122.71572760	74.11074122	3474aed1-13e7-4e7e-9d51-65fa4ecd9dd2
1228	68.55.72.151	6MLf6nPy-aWpVcJ0j1WrGEP1id7a32Lds7eE	0.20	2021-11-22T06:19:17.253Z	171.40219029	430.89749261	70.22757199	0	249.00000000	115.00000000	16.12451550	192.87333326	412.24602492	92.79313266	4c4a0424-5800-4a9a-935c-154d017afb48
1229	68.55.72.151	6MLf6nPy-aWpVcJ0j1WrGEP1id7a32Lds7eE	0.50	2021-11-22T06:18:13.663Z	56.81381214	126.54577571	40.85529954	3000	56.00000000	126.00000000	29.83286778	46.37702790	149.24198773	55.34516309	4dcc94cf-9816-45a0-b0c3-ec0c5e47e57a
1230	68.55.72.151	6MLf6nPy-aWpVcJ0j1WrGEP1id7a32Lds7eE	0.50	2021-11-22T06:19:08.346Z	33.13745783	246.01554529	83.03389659	12000	41.00000000	244.00000000	49.33558553	33.17778733	265.74184665	79.92350946	8fa0255a-97b4-4945-8ca0-7474fb25f537
1231	68.55.72.151	6MLf6nPy-aWpVcJ0j1WrGEP1id7a32Lds7eE	0.50	2021-11-22T06:18:32.891Z	293.81794936	117.41165851	47.25298937	0	191.00000000	78.00000000	129.87686476	168.33455097	77.52408813	57.10943056	93eb8b81-0738-4b02-8de4-59e240edbc1a
1232	68.55.72.151	6MLf6nPy-aWpVcJ0j1WrGEP1id7a32Lds7eE	0.80	2021-11-22T06:18:23.137Z	313.41384440	395.74914963	94.97305756	0	277.00000000	353.00000000	65.11528238	346.03234388	434.29473688	42.95512936	a4068b51-137c-4059-8214-7a8f9ec20e2d
1233	68.55.72.151	6MLf6nPy-aWpVcJ0j1WrGEP1id7a32Lds7eE	0.80	2021-11-22T06:18:02.589Z	221.36564193	142.71813222	66.33423370	0	225.00000000	147.00000000	53.60037313	212.10916711	122.61422556	38.16624389	a51f8548-d069-4cd4-bb17-5246315c201a
1234	68.55.72.151	6MLf6nPy-aWpVcJ0j1WrGEP1id7a32Lds7eE	0.50	2021-11-22T06:19:02.014Z	90.47738129	296.38408871	86.68251180	1000	336.00000000	228.00000000	29.52964612	347.64476239	232.11576896	25.14179110	b25ff943-ca28-4d30-b86e-33908329ae09
1235	68.55.72.151	6MLf6nPy-aWpVcJ0j1WrGEP1id7a32Lds7eE	0.80	2021-11-22T06:21:11.982Z	269.54980250	282.39728185	42.51088566	0	257.00000000	221.00000000	30.41381265	248.28717530	206.61488538	72.75242848	c55bb6d5-cc47-4eb2-89a7-f6dd604c03e2
1236	68.55.72.151	6MLf6nPy-aWpVcJ0j1WrGEP1id7a32Lds7eE	0.80	2021-11-22T06:18:47.149Z	257.70805280	460.43178160	35.98494664	2000	35.00000000	164.00000000	45.89117562	35.18845031	166.73277225	56.46892184	ca964080-caa1-4fec-bf9d-e8a8faea5c0d
1237	68.55.72.151	6MLf6nPy-aWpVcJ0j1WrGEP1id7a32Lds7eE	0.20	2021-11-22T06:20:46.356Z	143.56782165	410.22600699	88.38868838	1000	32.00000000	57.00000000	48.05205511	35.16253361	60.51464320	53.02324563	cc37b113-e58b-4347-8e80-e6bd63860351
1238	68.55.72.151	6MLf6nPy-aWpVcJ0j1WrGEP1id7a32Lds7eE	0.20	2021-11-22T06:20:52.865Z	95.04842152	264.46970412	95.72209494	1000	170.00000000	176.00000000	31.32091953	171.80296474	175.21898212	33.60794007	cf86f13f-d56d-45ee-871f-20f97303a3d9
1239	68.55.72.151	6MLf6nPy-aWpVcJ0j1WrGEP1id7a32Lds7eE	0.80	2021-11-22T06:20:26.530Z	209.20823738	239.86759170	37.92935614	0	276.00000000	211.00000000	36.40054945	311.32817093	241.12461802	91.25782879	cfc44dc2-785f-4d96-b200-8f07f397f218
1240	68.55.72.151	6MLf6nPy-aWpVcJ0j1WrGEP1id7a32Lds7eE	0.20	2021-11-22T06:21:05.019Z	119.27839420	445.49362357	21.10067702	0	216.00000000	400.00000000	5.00000000	228.42361845	413.47311629	64.78873450	d68f9895-43e7-4580-8b4f-a8b3f6403b7e
1241	5.146.249.181	NUm4InAx-4kxpJttJQKm9SSzIJjIhFS32lKE	0.20	2021-12-27T04:12:22.091Z	206.75243636	2.97839829	24.95128955	0	220.50000000	15.23333740	23.02172887	220.00404898	12.35697742	31.87125164	02e1db7d-0a73-4b62-a096-3ff8d2ffb540
1242	5.146.249.181	NUm4InAx-4kxpJttJQKm9SSzIJjIhFS32lKE	0.20	2021-12-27T04:07:35.422Z	1.53467872	419.86586988	42.65321147	5000	98.50000000	257.23333740	50.99019514	99.72764679	255.54422772	72.15659145	08766dfc-cc86-4908-8749-49bb7ec4069a
1243	5.146.249.181	NUm4InAx-4kxpJttJQKm9SSzIJjIhFS32lKE	0.50	2021-12-27T04:07:07.355Z	32.74110984	146.54872188	74.03871229	0	16.50000000	183.23333740	29.06888371	15.41689478	178.16624158	44.59238146	0ad0776d-3f79-4a69-a627-0e01c095c9d6
1244	5.146.249.181	NUm4InAx-4kxpJttJQKm9SSzIJjIhFS32lKE	0.20	2021-12-27T04:14:52.275Z	206.15983616	428.76075064	29.88938396	0	133.50000000	491.23333740	12.04159458	132.55303183	493.36415457	34.43582081	0bb9ffd4-6e95-4193-8970-7ec884e954c2
1245	5.146.249.181	NUm4InAx-4kxpJttJQKm9SSzIJjIhFS32lKE	0.20	2021-12-27T04:12:32.225Z	11.50131887	497.51312802	55.60715553	0	295.50000000	76.23333740	39.39543121	299.59797918	77.58631826	55.18010366	0dc54190-b167-49e2-b7d1-52295aa65c1a
1246	5.146.249.181	NUm4InAx-4kxpJttJQKm9SSzIJjIhFS32lKE	0.80	2021-12-27T04:14:47.583Z	291.12868036	260.25286951	76.87240437	12000	277.50000000	260.23333740	33.30165161	284.16673291	262.62969130	72.40766507	0fa6d2dd-0bec-4557-8977-bf27dee87b0d
1247	5.146.249.181	NUm4InAx-4kxpJttJQKm9SSzIJjIhFS32lKE	0.20	2021-12-27T04:09:47.218Z	80.25971446	53.14504381	43.86169176	0	73.50000000	269.23333740	40.45985665	77.28990185	267.81226561	71.17887499	123a1e4b-46f2-411d-bd15-e7e0a099b492
1248	5.146.249.181	NUm4InAx-4kxpJttJQKm9SSzIJjIhFS32lKE	0.50	2021-12-27T04:13:02.554Z	155.08634828	256.68621120	81.89697822	12000	95.50000000	323.23333740	44.82186966	100.39061640	318.11492236	77.75841420	157e9290-444d-438e-b8a9-ab0c2d2c6675
1249	5.146.249.181	NUm4InAx-4kxpJttJQKm9SSzIJjIhFS32lKE	0.50	2021-12-27T04:06:44.564Z	338.11398820	214.63626256	44.12372823	0	250.50000000	301.23333740	91.80958556	247.26232735	294.05651395	62.72870267	199bee32-6077-438a-a1e8-e49b416cef75
1250	5.146.249.181	NUm4InAx-4kxpJttJQKm9SSzIJjIhFS32lKE	0.50	2021-12-27T04:10:44.016Z	52.73385267	16.85216990	33.76669817	0	91.50000000	35.23333740	17.02938637	90.54919032	34.97608392	25.86572492	19c41b38-0c4b-49dd-add4-81b33cc5451e
1251	5.146.249.181	NUm4InAx-4kxpJttJQKm9SSzIJjIhFS32lKE	0.80	2021-12-27T04:07:26.647Z	174.19187778	219.87470305	99.69246049	2000	112.50000000	264.23333740	75.69015788	68.35867540	296.36080383	80.03976535	1d6b53ec-814d-4c61-b189-5b3f6ef8701f
1252	5.146.249.181	NUm4InAx-4kxpJttJQKm9SSzIJjIhFS32lKE	0.80	2021-12-27T04:11:15.703Z	138.29695522	23.16280842	86.66025842	5000	146.50000000	41.23333740	54.64430437	179.00299721	23.92741985	73.94710876	211c58fb-5428-4ad7-9eee-1c053917bf17
1253	5.146.249.181	NUm4InAx-4kxpJttJQKm9SSzIJjIhFS32lKE	0.50	2021-12-27T04:08:01.417Z	240.13011676	288.19005134	54.71616057	4000	313.50000000	314.23333740	65.76473219	313.53869162	312.77195787	85.45414200	240c8940-64df-4681-bf28-0f22ca0d76ec
1254	5.146.249.181	NUm4InAx-4kxpJttJQKm9SSzIJjIhFS32lKE	0.80	2021-12-27T04:10:06.213Z	46.84930653	386.24586771	27.44300629	2000	53.50000000	381.23333740	29.06888371	78.07063864	374.68632949	41.85122431	253f2d9f-34f1-4a57-bf22-2b794f6d6b21
1255	5.146.249.181	NUm4InAx-4kxpJttJQKm9SSzIJjIhFS32lKE	0.80	2021-12-27T04:12:49.641Z	248.25195689	236.57678611	41.47383894	1000	252.50000000	191.23333740	19.72308292	251.12478148	188.84287745	31.50319629	26fc9b5a-0f96-4bc4-afb4-413ea33c3f6f
1256	5.146.249.181	NUm4InAx-4kxpJttJQKm9SSzIJjIhFS32lKE	0.50	2021-12-27T04:14:38.778Z	132.32225990	143.33519265	42.52455035	0	145.50000000	197.23333740	28.01785145	147.53799543	192.67424277	73.30888868	2aedbcfc-1e30-45ee-882c-92dacff49065
1257	5.146.249.181	NUm4InAx-4kxpJttJQKm9SSzIJjIhFS32lKE	0.50	2021-12-27T04:12:42.453Z	221.49243820	188.90674003	89.07529248	6000	139.50000000	219.23333740	30.41381265	142.66179585	218.62777473	64.16550905	2e998f13-1392-4c5b-9dc2-3b810f04eba9
1258	5.146.249.181	NUm4InAx-4kxpJttJQKm9SSzIJjIhFS32lKE	0.80	2021-12-27T04:12:56.203Z	233.45145907	225.20248416	61.28115488	0	228.50000000	227.23333740	44.82186966	262.72798971	349.90988684	33.80851580	306ec2f9-0443-4cd3-8465-2df14adab091
1259	5.146.249.181	NUm4InAx-4kxpJttJQKm9SSzIJjIhFS32lKE	0.50	2021-12-27T04:07:43.370Z	14.43967318	292.03545093	84.95813182	1000	47.50000000	354.23333740	27.65863337	45.04032245	350.22888780	34.71113746	34083dcf-4bef-4194-bb4d-b45629c04da4
1260	5.146.249.181	NUm4InAx-4kxpJttJQKm9SSzIJjIhFS32lKE	0.50	2021-12-27T04:10:37.307Z	193.31366175	342.74586204	50.08803917	5000	162.50000000	250.23333740	36.05551275	160.77875189	249.08521478	64.40673438	4d763bd4-04b0-4e6b-a1bb-a32a2ad2c049
1261	5.146.249.181	NUm4InAx-4kxpJttJQKm9SSzIJjIhFS32lKE	0.80	2021-12-27T04:08:40.809Z	33.32390814	22.46259776	88.45235382	0	44.50000000	47.23333740	32.01562119	29.25400548	57.11468151	63.39450570	4e559403-db37-42d8-8c88-a0cc21f24daa
1262	5.146.249.181	NUm4InAx-4kxpJttJQKm9SSzIJjIhFS32lKE	0.20	2021-12-27T04:14:13.816Z	124.13846795	185.57833233	37.70878110	0	39.50000000	120.23333740	22.47220505	41.35586847	123.68284832	51.85526170	50484649-39f1-4fc0-92cb-2fdaf209c0ff
1263	5.146.249.181	NUm4InAx-4kxpJttJQKm9SSzIJjIhFS32lKE	0.50	2021-12-27T04:13:16.129Z	347.85167212	68.38259895	39.15916652	0	206.50000000	356.23333740	26.24880950	208.82848945	353.82873865	37.85607721	505b4979-98b0-4f07-b2e2-1cb125d7be43
1264	5.146.249.181	NUm4InAx-4kxpJttJQKm9SSzIJjIhFS32lKE	0.50	2021-12-27T04:13:45.635Z	139.69094819	97.15073824	92.80256519	0	220.50000000	330.23333740	50.24937811	168.18647408	81.55478447	35.27131572	5310b468-af72-429c-aa09-4eab223cf9fa
1265	5.146.249.181	NUm4InAx-4kxpJttJQKm9SSzIJjIhFS32lKE	0.80	2021-12-27T04:06:22.917Z	198.96820638	80.18669989	85.26623881	0	122.50000000	89.23333740	46.87216658	48.90937122	94.16060365	75.75961776	55ae223f-07ff-4a93-9856-ef491791e04d
1266	5.146.249.181	NUm4InAx-4kxpJttJQKm9SSzIJjIhFS32lKE	0.50	2021-12-27T04:10:18.664Z	101.42158149	330.69976040	34.08038742	0	112.50000000	264.23333740	29.69848481	108.48723783	305.92209731	33.54205845	5fbd2225-99a3-40d3-9d77-0fe5f792b619
1267	5.146.249.181	NUm4InAx-4kxpJttJQKm9SSzIJjIhFS32lKE	0.80	2021-12-27T04:08:26.315Z	282.51297606	43.59995823	46.96423336	3000	292.50000000	33.23333740	38.83297568	318.42988884	8.66727983	58.66015363	6147bbaf-8020-4034-bb99-7c55fe0fa1f9
1268	5.146.249.181	NUm4InAx-4kxpJttJQKm9SSzIJjIhFS32lKE	0.20	2021-12-27T04:09:27.453Z	45.76321398	125.25494979	99.33436126	2000	48.50000000	138.23333740	13.89244399	47.40613990	136.12416648	36.29144373	63e4210e-5ba5-48f9-9876-663a445f5f69
1269	5.146.249.181	NUm4InAx-4kxpJttJQKm9SSzIJjIhFS32lKE	0.80	2021-12-27T04:14:34.104Z	250.83346542	236.52713968	92.35284708	8000	259.50000000	237.23333740	29.96664813	259.86133665	240.04773588	67.13735315	63f3a5cb-4bf8-4197-9f0a-ace6cbeea677
1270	5.146.249.181	NUm4InAx-4kxpJttJQKm9SSzIJjIhFS32lKE	0.80	2021-12-27T04:07:16.167Z	127.86035120	311.97079089	47.40541312	7000	131.50000000	283.23333740	54.91812087	147.80257246	221.98728198	77.34646002	70ca8894-aafc-460a-a88e-39b5da13c138
1271	5.146.249.181	NUm4InAx-4kxpJttJQKm9SSzIJjIhFS32lKE	0.50	2021-12-27T04:12:37.895Z	133.91149595	111.27346552	35.39848932	0	168.50000000	97.23333740	19.10497317	166.41313345	97.18352122	28.90266205	7669df31-b6f6-4687-a4cc-3853e63165cc
1272	5.146.249.181	NUm4InAx-4kxpJttJQKm9SSzIJjIhFS32lKE	0.50	2021-12-27T04:08:53.854Z	341.26752097	463.36927146	95.08148973	3000	200.50000000	408.23333740	13.89244399	200.39210327	405.32624244	41.77950321	7678a3f7-a8d3-4c08-8b31-8b7da47a081b
1273	5.146.249.181	NUm4InAx-4kxpJttJQKm9SSzIJjIhFS32lKE	0.50	2021-12-27T04:14:24.393Z	245.73937414	53.36361060	49.63322523	2000	282.50000000	65.23333740	19.10497317	275.81813713	62.43512103	39.80801711	77db4c6e-53b4-4d46-849d-99330a09fe45
1274	5.146.249.181	NUm4InAx-4kxpJttJQKm9SSzIJjIhFS32lKE	0.50	2021-12-27T04:11:07.228Z	140.59269689	424.30623017	57.44968862	0	177.50000000	302.23333740	97.00000000	157.00317312	408.29693220	66.37243026	7b2f3c6c-8aa6-4cd3-9d96-5f7ac410303d
1275	5.146.249.181	NUm4InAx-4kxpJttJQKm9SSzIJjIhFS32lKE	0.80	2021-12-27T04:12:14.999Z	336.90152646	210.13673510	22.07216252	0	337.50000000	210.23333740	16.40121947	347.11809964	240.40231912	70.07506529	7e386f4e-3abe-4e91-902b-49c2ee39af06
1276	5.146.249.181	NUm4InAx-4kxpJttJQKm9SSzIJjIhFS32lKE	0.50	2021-12-27T04:13:21.203Z	230.76124758	378.69988159	48.48648085	0	217.50000000	444.23333740	16.40121947	216.65445854	446.42145277	25.92806893	8365b833-0c24-458f-970e-f5d05614ab60
1277	5.146.249.181	NUm4InAx-4kxpJttJQKm9SSzIJjIhFS32lKE	0.80	2021-12-27T04:13:36.227Z	203.54701756	224.68129476	51.55686896	0	160.50000000	216.23333740	18.02775638	102.29380511	206.28697315	61.77930989	83bb5624-44cb-4dcd-bbdb-6c0df0709b8d
1278	5.146.249.181	NUm4InAx-4kxpJttJQKm9SSzIJjIhFS32lKE	0.20	2021-12-27T04:14:19.636Z	338.03770042	480.53801977	35.40497106	0	301.50000000	118.23333740	12.04159458	300.81219819	117.82307048	24.14691568	84e4fa32-bd42-4b27-9959-f42536be799e
1279	5.146.249.181	NUm4InAx-4kxpJttJQKm9SSzIJjIhFS32lKE	0.20	2021-12-27T04:14:30.136Z	51.58881106	330.92757953	85.49205629	0	301.50000000	455.23333740	26.62705391	303.09519770	456.54835579	52.98447187	859972dc-44a0-4abd-90bc-cf7a19b92ac0
1280	5.146.249.181	NUm4InAx-4kxpJttJQKm9SSzIJjIhFS32lKE	0.50	2021-12-27T04:06:57.670Z	186.97553987	415.76319188	67.88979085	1000	161.50000000	48.23333740	26.87005769	162.12592841	48.52574296	35.86686908	8759b4cd-1fa2-4a3a-9229-e399cd5d53be
1281	5.146.249.181	NUm4InAx-4kxpJttJQKm9SSzIJjIhFS32lKE	0.80	2021-12-27T04:13:53.002Z	1.51255382	249.01699597	83.62910163	1000	9.50000000	261.23333740	23.85372088	0.69864443	260.16584557	33.31942126	9c89516c-59d2-4d03-96a2-1188fd816d7f
1282	5.146.249.181	NUm4InAx-4kxpJttJQKm9SSzIJjIhFS32lKE	0.50	2021-12-27T04:10:49.212Z	154.25906585	33.56793007	62.71532805	0	91.50000000	30.23333740	33.60059523	102.09080813	24.89262381	74.26263590	9cb2d4ee-1139-4ff0-b0ab-23b6c0473131
1283	5.146.249.181	NUm4InAx-4kxpJttJQKm9SSzIJjIhFS32lKE	0.50	2021-12-27T04:13:10.070Z	200.30614927	145.91112801	29.21112299	0	220.50000000	87.23333740	39.21734310	221.13770095	89.52621368	69.73148645	9ee7e974-a369-4d7b-a990-e0e16cb60cbc
1284	5.146.249.181	NUm4InAx-4kxpJttJQKm9SSzIJjIhFS32lKE	0.20	2021-12-27T04:10:31.203Z	345.64011421	164.79983252	86.20827047	2000	46.50000000	338.23333740	27.80287755	49.00235318	337.41699183	40.28083444	a261fbfa-de27-4236-9608-1f8688587f5f
1285	5.146.249.181	NUm4InAx-4kxpJttJQKm9SSzIJjIhFS32lKE	0.80	2021-12-27T04:14:56.678Z	2.60483624	411.85022091	29.17715159	12000	6.50000000	416.23333740	24.83948470	21.08978388	460.58917619	69.79969388	a2744e12-7e4b-40ab-acfd-fce5424564b8
1286	5.146.249.181	NUm4InAx-4kxpJttJQKm9SSzIJjIhFS32lKE	0.50	2021-12-27T04:09:53.948Z	323.48021032	300.82565615	53.50632501	0	297.50000000	372.23333740	31.82766093	299.41032711	368.21864640	66.88507368	a61f50ea-85ca-48dd-bd4d-2e6082549ccf
1287	5.146.249.181	NUm4InAx-4kxpJttJQKm9SSzIJjIhFS32lKE	0.50	2021-12-27T04:10:25.153Z	208.18652054	169.09850127	22.37014851	0	86.50000000	33.23333740	23.43074903	86.69063802	30.17771906	34.13878229	b8ff395f-d86e-49cd-954d-c4b2911dce91
1288	5.146.249.181	NUm4InAx-4kxpJttJQKm9SSzIJjIhFS32lKE	0.50	2021-12-27T04:15:04.034Z	135.64413121	88.13758535	43.47275799	5000	132.50000000	33.23333740	44.68780594	136.31216382	32.23938023	68.00315944	bc28a2ab-7ab8-41e8-92ac-708026e0b8ef
1289	5.146.249.181	NUm4InAx-4kxpJttJQKm9SSzIJjIhFS32lKE	0.20	2021-12-27T04:11:21.603Z	144.22461340	197.28710108	85.43494662	0	143.50000000	331.23333740	44.59820624	144.19466966	265.21079440	71.38997183	bf365d9b-04e3-4a32-922a-b7d2525b47b6
1290	5.146.249.181	NUm4InAx-4kxpJttJQKm9SSzIJjIhFS32lKE	0.50	2021-12-27T04:08:10.503Z	282.19500273	281.25907203	20.15951621	0	294.50000000	230.23333740	32.64965543	293.72354993	228.93139337	42.00725399	c1778cd1-26f2-4e98-81b4-cb482ee1b321
1291	5.146.249.181	NUm4InAx-4kxpJttJQKm9SSzIJjIhFS32lKE	0.80	2021-12-27T04:09:05.426Z	27.06493578	467.36247335	36.00454375	87000	22.50000000	465.23333740	19.84943324	107.02253065	494.85822497	99.25273301	c6913a97-f371-4a45-a2f9-338a9fe60202
1292	5.146.249.181	NUm4InAx-4kxpJttJQKm9SSzIJjIhFS32lKE	0.80	2021-12-27T04:07:53.731Z	99.32804274	322.39683121	23.33132341	77000	101.50000000	323.23333740	35.51056181	138.87184593	283.10724328	98.35220280	c9b519dd-e8a5-4cb3-92f9-5ac5a03ffe41
1293	5.146.249.181	NUm4InAx-4kxpJttJQKm9SSzIJjIhFS32lKE	0.20	2021-12-27T04:11:01.418Z	149.43865896	238.78032258	73.89803974	0	271.50000000	62.23333740	44.55333882	160.14673451	233.03215119	81.28861063	cb1137d9-7452-450d-81da-794d343bbdb3
1294	5.146.249.181	NUm4InAx-4kxpJttJQKm9SSzIJjIhFS32lKE	0.50	2021-12-27T04:13:27.316Z	32.78743535	427.49765931	47.09535182	0	299.50000000	324.23333740	79.40403012	302.82368874	326.92977266	56.83926593	dc552fc6-fae0-4916-aa9c-ee0984faed71
1295	5.146.249.181	NUm4InAx-4kxpJttJQKm9SSzIJjIhFS32lKE	0.80	2021-12-27T04:14:43.272Z	334.93134069	93.32469384	99.85767442	0	328.50000000	54.23333740	21.93171220	331.73214187	54.02140163	40.62408542	dd22d579-9884-4ae6-b61e-d78b26cfea04
1296	5.146.249.181	NUm4InAx-4kxpJttJQKm9SSzIJjIhFS32lKE	0.80	2021-12-27T04:08:34.721Z	143.80061100	35.41444965	51.30392944	6000	116.50000000	52.23333740	28.42534081	73.88054216	72.40721360	61.60622069	de26ee7c-73aa-4a45-b871-ffa4aeea6644
1297	5.146.249.181	NUm4InAx-4kxpJttJQKm9SSzIJjIhFS32lKE	0.80	2021-12-27T04:14:05.133Z	163.21089175	52.99594093	24.72410943	6000	162.50000000	51.23333740	12.20655562	167.18125476	60.73453634	56.06252890	e1065a0a-4858-49a7-9c0a-1a379beab619
1298	5.146.249.181	NUm4InAx-4kxpJttJQKm9SSzIJjIhFS32lKE	0.20	2021-12-27T04:09:39.327Z	35.76067426	243.08723432	83.13371112	5000	10.50000000	318.23333740	41.14608122	9.20594495	311.81294982	66.23246472	ef3af558-5002-4077-8534-c67951abec69
1299	5.146.249.181	NUm4InAx-4kxpJttJQKm9SSzIJjIhFS32lKE	0.20	2021-12-27T04:12:27.723Z	96.73790089	212.98084919	66.69367918	0	17.50000000	401.23333740	50.53711507	26.58858231	395.22229906	84.18210285	f9835367-1370-4478-a750-87388e718341
1300	5.146.249.181	NUm4InAx-4kxpJttJQKm9SSzIJjIhFS32lKE	0.80	2021-12-27T04:13:59.038Z	280.85713476	451.73447011	58.22270805	5000	261.50000000	473.23333740	27.80287755	269.83291689	480.73866097	58.29656377	fc8b14d0-bc49-4259-9a02-f0f60f855aa3
1301	5.146.249.181	NUm4InAx-4kxpJttJQKm9SSzIJjIhFS32lKE	0.20	2021-12-27T04:08:17.773Z	40.49439316	85.98491463	53.10581727	6000	209.50000000	447.23333740	55.31726674	207.94567880	447.05797241	76.94613285	fd380294-a9f4-4423-b9f3-9acf44c8feab
1302	5.146.249.181	NUm4InAx-4kxpJttJQKm9SSzIJjIhFS32lKE	0.80	2021-12-27T04:11:29.437Z	66.18350602	162.13664059	24.26573693	27000	67.50000000	162.23333740	12.52996409	157.69326212	67.64635957	76.04150989	fd409ee0-8646-4ffb-8700-1aebef072b76
1303	69.136.238.239	K5DSPj7M-mCw9q7ukQGn3Tz1FVGgkJmRdNiE	0.20	2021-12-26T22:54:53.187Z	216.64909745	35.30503691	35.91412819	0	2.50000000	298.28125000	72.80109889	9.63881849	279.14435425	53.22883693	89b7ad43-0e2d-4541-9050-819b4bccb360
1304	69.136.238.239	K5DSPj7M-mCw9q7ukQGn3Tz1FVGgkJmRdNiE	0.50	2021-12-26T22:54:23.435Z	54.25756235	238.62217978	32.42748174	0	184.50000000	55.28125000	39.56008089	208.27477605	10.88870974	91.44403898	96f11c68-0f6a-494e-b29f-ffd23349d8dc
1305	69.136.238.239	K5DSPj7M-mCw9q7ukQGn3Tz1FVGgkJmRdNiE	0.80	2021-12-26T22:55:13.994Z	260.41378183	484.69724534	78.94248816	38000	208.50000000	468.28125000	57.48912941	142.91276608	456.48853104	95.13662979	ba234de1-64b0-439b-b662-8fa47be7bb48
1306	131.181.136.22	mtz0hZNX-yq_t3t8aR5bLbKWWDwGiLVx_oEE	0.95	2021-09-09T03:33:30.404Z	181.12067794	209.54451996	25.58286858	0	144.50000000	267.79998779	34.01470270	102.64090465	325.52421252	71.84122173	2d6af5c3-ec23-4332-b9d9-29d4768fa7d6
1307	131.181.136.22	mtz0hZNX-yq_t3t8aR5bLbKWWDwGiLVx_oEE	0.90	2021-09-09T03:35:10.188Z	166.53740352	139.23443249	63.94372306	2000	172.50000000	120.79998779	47.41307836	178.76983040	103.76445407	56.48882886	83eef702-384d-44a2-bf92-45052d8fcc27
1308	131.181.136.22	mtz0hZNX-yq_t3t8aR5bLbKWWDwGiLVx_oEE	0.95	2021-09-09T03:32:37.177Z	309.39813163	35.25574227	91.26264543	5000	287.50000000	68.79998779	46.09772229	275.01560884	82.69592346	69.81591471	8823406e-af94-4e66-b583-bf06b58ce960
1309	131.181.136.22	mtz0hZNX-yq_t3t8aR5bLbKWWDwGiLVx_oEE	0.40	2021-09-09T03:34:54.526Z	213.66526031	481.22488813	37.50137195	1000	195.50000000	486.79998779	17.00000000	190.19459173	489.99904734	28.30591573	e1bb8014-2aec-47f7-b245-c7248ac53fd9
1310	131.181.136.22	mtz0hZNX-yq_t3t8aR5bLbKWWDwGiLVx_oEE	0.90	2021-09-09T03:35:05.408Z	297.76258265	477.05086943	40.08110768	0	298.50000000	451.79998779	23.08679276	298.76062368	385.60403825	79.81889341	ed8071da-c5e6-4b92-9edd-02f7f2596b25
1311	49.198.197.179	hI8Wthqe-iNOPKM1IcQL4W5BEXtOouX1JRGU	0.50	2021-09-09T08:06:55.160Z	325.04918652	77.39321683	58.65048621	2000	323.50000000	71.70312500	13.00000000	332.42942875	65.47335879	34.94919670	06cd8df1-3943-4ee2-878f-185c188c0664
1312	49.198.197.179	hI8Wthqe-iNOPKM1IcQL4W5BEXtOouX1JRGU	0.85	2021-09-09T08:08:08.642Z	158.06955204	422.68250973	87.59376475	0	113.50000000	403.70312500	22.36067977	109.13936661	401.94107609	65.70977383	0f17db38-8afe-4d25-bdf9-f2d8c827cb43
1313	49.198.197.179	hI8Wthqe-iNOPKM1IcQL4W5BEXtOouX1JRGU	0.90	2021-09-09T08:08:19.980Z	132.73888912	90.76998466	77.56315129	0	144.50000000	152.70312500	18.86796226	156.48277709	159.15826557	28.97885517	18ebf86d-3faf-4b0b-9945-686ed8da6525
1314	49.198.197.179	hI8Wthqe-iNOPKM1IcQL4W5BEXtOouX1JRGU	0.10	2021-09-09T08:08:12.769Z	127.37632378	104.80289338	21.84869327	0	281.50000000	346.70312500	21.18962010	288.18936387	349.77338422	68.10604812	2f2b0fa7-5baf-4ecd-bf85-4cb4c0941554
1315	49.198.197.179	hI8Wthqe-iNOPKM1IcQL4W5BEXtOouX1JRGU	0.95	2021-09-09T08:08:16.426Z	151.41974854	444.93014195	95.88243904	0	121.50000000	478.70312500	12.80624847	123.71659354	492.18024061	46.46575720	2fdcd872-bb14-468d-b409-564f3f80f733
1316	49.198.197.179	hI8Wthqe-iNOPKM1IcQL4W5BEXtOouX1JRGU	0.90	2021-09-09T08:07:17.340Z	278.49928078	221.45587927	79.12056618	0	212.50000000	211.70312500	6.00000000	220.25499290	212.17378795	46.81144046	4c5c1780-8a9d-4177-a11f-85ca253b1043
1317	49.198.197.179	hI8Wthqe-iNOPKM1IcQL4W5BEXtOouX1JRGU	0.50	2021-09-09T08:07:26.245Z	95.85717537	11.79792015	88.32053098	0	99.50000000	60.70312500	32.55764119	106.20716391	65.79135091	66.90863572	55693591-0fb6-4e91-b106-4e30819d4784
1318	49.198.197.179	hI8Wthqe-iNOPKM1IcQL4W5BEXtOouX1JRGU	0.25	2021-09-09T08:08:24.347Z	214.87499916	417.39492449	84.64516683	2000	172.50000000	61.70312500	53.75872022	185.61553200	74.90296467	63.02283212	5e7b8dd8-56c8-4464-948c-66081675fb88
1319	49.198.197.179	hI8Wthqe-iNOPKM1IcQL4W5BEXtOouX1JRGU	0.60	2021-09-09T08:07:03.593Z	331.63511863	56.12327354	78.77603084	0	284.50000000	83.70312500	5.00000000	233.34813061	114.90748748	74.64304200	75a4212c-468f-46dc-ae55-55921286be50
1320	49.198.197.179	hI8Wthqe-iNOPKM1IcQL4W5BEXtOouX1JRGU	0.95	2021-09-09T08:08:22.424Z	166.23269487	383.16040243	70.49889969	0	141.50000000	330.70312500	37.48332963	135.64148916	293.40076479	86.15580317	7c108bd0-bcbd-4e72-88ef-13ddc77ae385
1321	49.198.197.179	hI8Wthqe-iNOPKM1IcQL4W5BEXtOouX1JRGU	0.85	2021-09-09T08:07:30.790Z	127.83196429	317.81602475	72.47661225	0	128.50000000	329.70312500	58.05170109	166.48624033	396.27444338	87.28220533	85ce3be3-79b2-4ae5-92a6-5ed9d22ed070
1322	49.198.197.179	hI8Wthqe-iNOPKM1IcQL4W5BEXtOouX1JRGU	0.90	2021-09-09T08:07:50.121Z	96.13565107	207.75026843	54.51707906	2000	97.50000000	221.70312500	52.40229003	107.95551104	248.55641624	61.48787206	98d44fbb-42d6-4639-847f-d88bbaa40c9b
1323	49.198.197.179	hI8Wthqe-iNOPKM1IcQL4W5BEXtOouX1JRGU	0.95	2021-09-09T08:07:41.670Z	146.36568080	273.19336931	89.47608270	0	144.50000000	268.70312500	87.78382539	192.11867966	424.64340983	34.58148528	acedf01a-73ca-4a95-9793-34c033c6aa17
1324	49.198.197.179	hI8Wthqe-iNOPKM1IcQL4W5BEXtOouX1JRGU	0.95	2021-09-09T08:07:21.844Z	72.47501304	374.98538115	60.77476566	0	42.50000000	394.70312500	6.40312424	27.09734072	404.77193024	82.94162158	cc702eb0-d065-40bf-940c-5edfeba45602
1325	49.198.197.179	hI8Wthqe-iNOPKM1IcQL4W5BEXtOouX1JRGU	0.95	2021-09-09T08:07:11.081Z	250.41710337	91.90609666	51.04843895	0	169.50000000	68.70312500	27.78488798	150.41285755	64.48108357	75.37121622	e6c39f2b-fdf3-4f49-bad0-fdf9d85ad53d
1326	24.0.83.246	uPqLGHLL-YPK_dMrDcvibEDtScdRGXLeFQtA	0.50	2021-12-27T10:33:45.570Z	77.99192274	293.05912208	72.04209038	1000	98.50000000	292.73333740	91.44397192	90.97113564	293.15841150	92.70271085	90b1f6c8-95f1-440c-b602-4634d903d364
1327	24.0.83.246	uPqLGHLL-YPK_dMrDcvibEDtScdRGXLeFQtA	0.80	2021-12-27T10:34:06.126Z	76.10821182	344.94004999	27.08968495	3000	84.50000000	329.73333740	44.92215489	81.84066523	326.42473654	60.99042542	b6077c92-a3c7-4c56-9abe-897ad87f2642
1328	81.111.60.114	RESda1sJ-EsVne_WRRQj0YwsSZSLtfOc9g9A	0.80	2021-12-26T22:37:49.454Z	53.12463637	250.01013789	95.79757061	0	124.50000000	228.23333740	5.00000000	61.60440645	259.45072472	21.70258438	d2c544b1-6c34-47a8-a552-88b19ff6ee68
1329	175.39.223.217	BgjzMWwk-Ah0_H_UiJ_3OJCXoePVfsExO1vI	0.45	2021-09-10T08:02:00.461Z	238.29855279	231.85184088	21.91581454	58000	261.50000000	248.70312500	29.00000000	252.30249204	263.53909188	90.90211124	2937bf36-12a3-45db-a1c5-dcb9261ef2f7
1330	175.39.223.217	BgjzMWwk-Ah0_H_UiJ_3OJCXoePVfsExO1vI	0.80	2021-09-10T08:01:32.161Z	141.14197532	75.07294795	56.22286294	33000	183.50000000	48.70312500	63.28506933	170.57454655	36.83960611	96.64012485	3ebfcf2b-7f1c-4b8c-9773-72dfe7598200
1331	175.39.223.217	BgjzMWwk-Ah0_H_UiJ_3OJCXoePVfsExO1vI	0.20	2021-09-10T08:01:51.814Z	323.87323661	457.26137581	25.66161938	0	345.50000000	249.70312500	158.67261894	295.39915203	188.57604876	86.70688868	f3436b51-8d58-4c0d-9f60-2f436b4c4094
1332	131.181.136.139	WL63yKWn-VPkD5Goi-xNG5HnweppbkTOL_UI	0.85	2021-09-09T05:22:21.533Z	75.41261555	41.42230621	56.57570882	0	77.50000000	47.20312500	13.03840481	66.88095469	31.70875802	98.06992494	01bf11fa-577e-4e03-ad18-a0c4adb87646
1333	131.181.136.139	WL63yKWn-VPkD5Goi-xNG5HnweppbkTOL_UI	0.40	2021-09-09T05:21:57.171Z	36.88526955	474.90932610	21.53023324	0	176.50000000	310.20312500	17.11724277	173.85076829	304.95799430	74.74824481	07482406-137c-4021-9730-412de896cf27
1334	131.181.136.139	WL63yKWn-VPkD5Goi-xNG5HnweppbkTOL_UI	0.95	2021-09-09T05:14:53.701Z	218.12226701	132.81097866	84.44399853	0	260.50000000	112.90625000	5.00000000	268.00393884	102.01404601	47.22485408	101b7676-091f-48e1-8e1f-37eae3829d1a
1335	131.181.136.139	WL63yKWn-VPkD5Goi-xNG5HnweppbkTOL_UI	0.95	2021-09-09T05:13:44.922Z	341.76537413	290.46816586	31.65708105	0	321.50000000	311.90625000	5.00000000	268.57949277	334.60120486	53.88079761	37f58de1-67ff-4ca4-bd5b-33fd39827667
1336	131.181.136.139	WL63yKWn-VPkD5Goi-xNG5HnweppbkTOL_UI	0.25	2021-09-09T05:21:43.936Z	214.83182633	454.42038146	92.83415843	26000	29.50000000	214.20312500	25.07987241	10.49443630	211.24831064	78.96557588	41ec4e82-d842-4675-bc7d-af0f0e9160c5
1337	131.181.136.139	WL63yKWn-VPkD5Goi-xNG5HnweppbkTOL_UI	0.95	2021-09-09T05:15:02.967Z	341.76322707	120.46394049	55.27093542	0	297.50000000	61.90625000	5.00000000	261.41157144	9.49285358	76.22507506	4dd05feb-c816-4b7c-89a4-51e81c5414d7
1338	131.181.136.139	WL63yKWn-VPkD5Goi-xNG5HnweppbkTOL_UI	0.90	2021-09-09T05:14:37.938Z	73.38239356	357.56140680	71.43765954	0	53.50000000	332.90625000	5.00000000	48.17375692	289.99650939	61.80482356	5b2d4133-ac52-4772-a381-5cff7c04b13e
1339	131.181.136.139	WL63yKWn-VPkD5Goi-xNG5HnweppbkTOL_UI	0.20	2021-09-09T05:22:04.841Z	277.61944228	381.88870174	21.93651930	2000	317.50000000	50.20312500	24.08318916	333.27349051	37.57113218	46.92745883	97491f9e-789e-4894-8a06-8b730713a44e
1340	131.181.136.139	WL63yKWn-VPkD5Goi-xNG5HnweppbkTOL_UI	0.90	2021-09-09T05:14:43.575Z	316.66949841	321.87941005	67.25414243	100000	329.50000000	320.90625000	5.00000000	327.91291089	319.09323886	41.32736265	a326f710-c166-4e63-919f-2d3d4ef2086b
1341	131.181.136.139	WL63yKWn-VPkD5Goi-xNG5HnweppbkTOL_UI	0.95	2021-09-09T05:14:58.305Z	289.77016406	40.74086086	96.49187366	0	279.50000000	88.90625000	5.00000000	273.06019033	85.62726087	34.56336773	a72e6d56-382e-4b98-88fc-a2dfbc2ea3bd
1342	131.181.136.139	WL63yKWn-VPkD5Goi-xNG5HnweppbkTOL_UI	0.40	2021-09-09T05:14:31.380Z	89.78843403	289.27385945	29.28460766	0	319.50000000	304.90625000	5.00000000	312.69410337	289.03865895	78.41758680	cce4d2f9-f884-4a52-982b-b52437e90640
1343	131.181.136.139	WL63yKWn-VPkD5Goi-xNG5HnweppbkTOL_UI	0.90	2021-09-09T05:21:35.368Z	314.91103796	374.28013707	46.59537525	0	319.50000000	367.20312500	11.00000000	316.93288113	320.54896045	58.54991315	e7108f67-9da3-44fd-8ce1-c10b4acb2399
1344	131.181.136.139	WL63yKWn-VPkD5Goi-xNG5HnweppbkTOL_UI	0.95	2021-09-09T05:22:15.240Z	278.45831122	277.94253933	82.98028314	5000	281.50000000	281.20312500	42.04759208	326.37376789	240.94978139	65.66887095	fb07cc48-7f18-40f4-8dbe-83f76bcc4809
1345	79.224.64.8	almfySKq-PaBGTVBGGUz9AJb6eu-2kBjgNhQ	0.20	2021-12-26T22:41:25.383Z	105.84439841	326.57927819	81.32964963	0	1.50000000	390.07812500	55.97320788	63.52620838	366.08209435	82.66419669	270853c0-d89c-4450-8974-12a0b7927d57
1346	79.224.64.8	almfySKq-PaBGTVBGGUz9AJb6eu-2kBjgNhQ	0.20	2021-12-26T22:40:26.109Z	20.49552730	98.15183250	77.19634104	1000	257.50000000	41.07812500	41.19465985	258.39057744	43.89869254	41.99481842	3038e7eb-a8cd-4ac3-8901-9a582091fcbc
1347	79.224.64.8	almfySKq-PaBGTVBGGUz9AJb6eu-2kBjgNhQ	0.20	2021-12-26T22:40:45.464Z	62.05585633	34.84114189	97.15100015	0	194.50000000	128.07812500	65.74191966	195.29415503	128.91135628	82.82194937	4c3aed52-57e2-481d-9a34-cfee3fbc1b6d
1348	79.224.64.8	almfySKq-PaBGTVBGGUz9AJb6eu-2kBjgNhQ	0.80	2021-12-26T22:41:00.628Z	244.46250587	192.82696234	56.61614991	1000	244.50000000	192.07812500	45.27692569	245.68386494	229.15070583	33.34014840	7f882c07-dfff-4ba0-9d7d-c03cbf6dbbe8
1349	79.224.64.8	almfySKq-PaBGTVBGGUz9AJb6eu-2kBjgNhQ	0.20	2021-12-26T22:38:49.000Z	17.95690282	38.94831391	40.89163018	0	304.50000000	294.07812500	97.04638066	43.31044613	204.58139200	70.53948036	8c9cd52a-2573-4874-be0c-9241248f7e4b
1350	79.224.64.8	almfySKq-PaBGTVBGGUz9AJb6eu-2kBjgNhQ	0.80	2021-12-26T22:40:07.353Z	131.14290636	60.46731361	61.81864356	0	138.50000000	113.07812500	16.12451550	156.27795804	168.36874475	68.11509700	95c05755-f8d8-4f37-b162-58801e9d593c
1351	79.224.64.8	almfySKq-PaBGTVBGGUz9AJb6eu-2kBjgNhQ	0.20	2021-12-26T22:41:34.032Z	197.17032649	36.31874799	84.75290218	0	207.50000000	21.07812500	16.27882060	205.27119758	18.27423216	20.40399218	a5dd3114-6b35-4826-8d60-4449dae7b1f6
1352	79.224.64.8	almfySKq-PaBGTVBGGUz9AJb6eu-2kBjgNhQ	0.20	2021-12-26T22:41:41.011Z	319.20347280	51.28697355	80.45396402	0	49.50000000	283.07812500	89.47066558	57.18150777	284.66257921	82.79765552	b287df96-8979-4974-bff7-b20f0c183df9
1353	79.224.64.8	almfySKq-PaBGTVBGGUz9AJb6eu-2kBjgNhQ	0.50	2021-12-26T22:41:16.824Z	89.82346199	49.89198852	31.63638107	0	88.50000000	51.07812500	30.88689042	21.70956324	168.83331737	56.23459827	c5686542-ba15-4de9-ab55-197bb3a17bf0
1354	79.224.64.8	almfySKq-PaBGTVBGGUz9AJb6eu-2kBjgNhQ	0.80	2021-12-26T22:39:33.859Z	285.41691472	457.88352339	26.83031162	2000	301.50000000	456.07812500	19.92485885	335.17109509	440.37198980	39.36196342	cc7f16f0-78a9-4742-9223-981011360ecb
1355	79.224.64.8	almfySKq-PaBGTVBGGUz9AJb6eu-2kBjgNhQ	0.20	2021-12-26T22:41:56.576Z	263.78432416	76.39119864	77.64632010	1000	249.50000000	112.07812500	25.61249695	249.46919219	118.12262408	28.17193578	e60de80d-f19e-4ba1-9dd8-5c85d3f9922f
1356	79.224.64.8	almfySKq-PaBGTVBGGUz9AJb6eu-2kBjgNhQ	0.80	2021-12-26T22:41:49.292Z	59.25231494	271.14662315	71.57341080	0	63.50000000	341.07812500	5.00000000	73.33262403	415.70111204	80.24558199	fba46b91-21b4-4709-b455-120337fa32fe
1357	80.233.50.221	7ihxM4AA-iZmfDbMjXSm3BUwe6hN2cwS_k34	0.80	2021-12-26T22:40:28.578Z	137.46609717	21.35351855	76.80379077	14000	87.79998779	19.46667480	63.89053138	41.92267925	20.59337458	89.45756550	068d9afd-5c6f-43d2-b7ea-f85c97817701
1358	80.233.50.221	7ihxM4AA-iZmfDbMjXSm3BUwe6hN2cwS_k34	0.80	2021-12-26T22:40:54.627Z	137.86292374	421.54261273	38.45753076	0	301.79998779	135.46665955	55.71355311	351.46970814	121.19267223	38.55596463	1ebcf301-db1a-43ac-853f-29c79f69b4c5
1359	80.233.50.221	7ihxM4AA-iZmfDbMjXSm3BUwe6hN2cwS_k34	0.20	2021-12-26T22:41:44.347Z	2.07757839	215.95848395	46.84425512	1000	341.79998779	443.46665955	29.52964612	352.41166200	434.21906951	38.62904911	2e470c31-8cfc-4086-be59-7b7f5b946895
1360	80.233.50.221	7ihxM4AA-iZmfDbMjXSm3BUwe6hN2cwS_k34	0.20	2021-12-26T22:39:27.730Z	135.64541193	250.75359775	66.81577943	0	278.79998779	439.46665955	43.56604182	275.65114622	435.80416351	25.53477507	74f682ee-c699-42d3-8c21-281b46b9bc7b
1361	80.233.50.221	7ihxM4AA-iZmfDbMjXSm3BUwe6hN2cwS_k34	0.50	2021-12-26T22:42:01.996Z	234.58268569	147.07559642	45.31100226	0	81.79998779	193.46665955	49.57822102	41.13381840	198.95788059	84.08337002	8e9e9f03-ccf8-4f92-81be-6fd4cbb6b9d8
1362	80.233.50.221	7ihxM4AA-iZmfDbMjXSm3BUwe6hN2cwS_k34	0.20	2021-12-26T22:41:28.176Z	287.75350206	65.41710953	72.95801090	1000	93.79998779	210.46665955	17.88854382	92.05978919	205.02465935	26.80762276	9f60e866-97bc-479f-a23a-cc25f9475bf1
1363	80.233.50.221	7ihxM4AA-iZmfDbMjXSm3BUwe6hN2cwS_k34	0.80	2021-12-26T22:39:07.759Z	283.49993519	210.67467308	77.17734048	0	173.79998779	203.06666565	102.85912696	63.61993123	208.69518052	63.70869717	b8cedbcf-17c9-426f-a8f8-11a6cbab0fc9
1364	80.233.50.221	7ihxM4AA-iZmfDbMjXSm3BUwe6hN2cwS_k34	0.80	2021-12-26T22:41:09.199Z	184.42315776	229.40942096	34.12026849	0	147.79998779	373.46665955	33.97057550	139.71102224	394.07935843	51.64224539	d9e9a3ef-3e53-4209-b3d2-73de5b824537
1365	80.233.50.221	7ihxM4AA-iZmfDbMjXSm3BUwe6hN2cwS_k34	0.50	2021-12-26T22:40:02.018Z	303.81105753	453.94932649	71.86847422	0	276.79998779	342.46665955	132.77424449	268.45379232	267.88483357	53.66492625	f42f087e-d22b-486c-bdff-9b20aa389307
1366	154.21.21.88	9o6YNUWW-5xRAbs22dTLjw6ZyvkCKvL3lZ-U	0.80	2021-12-27T13:51:44.995Z	324.87219091	375.99097291	81.07616003	6000	290.50000000	313.21875000	30.00000000	260.42514802	258.87902425	63.30478459	4d861a7c-5ec0-4b26-888d-3d148fb97ed1
1367	154.21.21.88	9o6YNUWW-5xRAbs22dTLjw6ZyvkCKvL3lZ-U	0.20	2021-12-27T13:51:05.458Z	321.82764657	259.90990496	67.05106673	1000	107.50000000	324.21875000	33.60059523	107.44731053	322.48488696	41.63521500	4d87eb43-bbcc-4444-b8ec-97d553753dae
1368	154.21.21.88	9o6YNUWW-5xRAbs22dTLjw6ZyvkCKvL3lZ-U	0.50	2021-12-27T13:51:32.614Z	300.11003820	331.90821506	31.44246928	1000	19.50000000	386.21875000	31.38470965	15.16457119	383.51721508	24.00542905	57d23230-ba51-4ee0-b74b-439dfb6bf2c2
1369	154.21.21.88	9o6YNUWW-5xRAbs22dTLjw6ZyvkCKvL3lZ-U	0.80	2021-12-27T13:51:16.665Z	70.60367652	112.71501921	53.27224326	1000	77.50000000	120.21875000	32.64965543	73.93204428	116.82598221	25.22234035	b771145c-e175-4992-84ff-889956905be5
1370	154.21.21.88	9o6YNUWW-5xRAbs22dTLjw6ZyvkCKvL3lZ-U	0.20	2021-12-27T13:50:51.659Z	349.68128539	26.69409033	62.76342330	1000	7.50000000	272.21875000	44.72135955	3.35201829	266.37761610	31.62246032	ef0a076e-e80d-43e3-9261-583fc0bfb8e3
1371	124.185.247.108	6XxPg5qD-vJZkom_64ZzfNPJclvT4btvoI84	0.80	2021-09-09T05:07:55.025Z	319.19823589	453.85497069	72.62529150	0	322.00000000	407.62500000	5.00000000	317.52171136	497.62319178	56.88390973	f4baba9f-6e57-4d75-8d67-2dad6f61c775
1372	188.228.90.62	9GYArnsE-RClQYJrMwrsZrzzjHbriGXTFwM4	0.80	2021-12-26T22:38:40.726Z	204.39944801	426.25038277	98.88236962	0	217.50000000	412.28125000	22.20360331	222.10096026	423.29288402	53.81653911	64915cd4-697a-4ec1-80f0-a21e6d5aa39e
1373	188.228.90.62	9GYArnsE-RClQYJrMwrsZrzzjHbriGXTFwM4	0.20	2021-12-26T22:38:20.416Z	96.61043981	58.88884530	61.79264934	0	68.50000000	73.28125000	70.76722405	61.58668069	113.60133535	53.94651428	aba11b1b-27ac-42e6-a311-7be8e6d2f8b1
1374	188.228.90.62	9GYArnsE-RClQYJrMwrsZrzzjHbriGXTFwM4	0.20	2021-12-26T22:38:02.415Z	139.31843300	383.11572299	41.98646455	0	142.50000000	383.28125000	5.00000000	182.90847926	407.93070756	20.20644503	e1cf89af-1647-4b0e-bcab-d31071638853
1375	188.228.90.62	9GYArnsE-RClQYJrMwrsZrzzjHbriGXTFwM4	0.50	2021-12-26T22:38:30.114Z	298.46475380	22.87396274	82.52211162	0	109.50000000	17.28125000	117.74548824	102.82105531	58.77020447	43.24641328	f6c80938-c425-4bc4-89c9-c8555baa1df8
1376	69.219.171.4	fQrbfNnz-NLmyqFlRpZY-1oG6V6mhhgqjwtQ	0.20	2021-12-26T22:44:33.495Z	41.59554358	216.92324425	30.93497629	0	97.50000000	107.28125000	31.14482300	129.77183411	48.79819704	79.95542301	0ad27239-f392-4010-9b5b-1e1d4aa69dfd
1377	69.219.171.4	fQrbfNnz-NLmyqFlRpZY-1oG6V6mhhgqjwtQ	0.20	2021-12-26T22:41:48.083Z	322.43507134	287.08411479	89.03331802	0	8.50000000	320.28125000	90.08884504	12.99951331	314.36440502	87.14824703	0ce1c479-6393-4895-a3e4-d4bfb0b3ce54
1378	69.219.171.4	fQrbfNnz-NLmyqFlRpZY-1oG6V6mhhgqjwtQ	0.50	2021-12-26T22:42:32.781Z	44.47006346	302.09131364	99.38229008	0	85.50000000	263.28125000	10.00000000	62.25431618	268.43786904	22.22158124	3622d229-8bcd-4690-aca2-f6eac0eadace
1379	69.219.171.4	fQrbfNnz-NLmyqFlRpZY-1oG6V6mhhgqjwtQ	0.80	2021-12-26T22:43:31.993Z	282.39404239	348.36280852	33.54617642	7000	280.50000000	355.28125000	36.87817783	306.94712303	326.79777999	67.88154554	3a32c63e-63fd-4db5-94e5-bebb43bb8e8e
1380	69.219.171.4	fQrbfNnz-NLmyqFlRpZY-1oG6V6mhhgqjwtQ	0.20	2021-12-26T22:42:22.461Z	22.21142514	165.49030104	34.50617973	0	302.50000000	339.28125000	55.21775077	296.34542552	335.19611456	41.86519953	3ba1b5dc-f3f2-4f9e-bdda-e9cd046cb139
1381	69.219.171.4	fQrbfNnz-NLmyqFlRpZY-1oG6V6mhhgqjwtQ	0.80	2021-12-26T22:44:20.159Z	334.88941540	166.93266367	55.23444460	0	260.50000000	348.28125000	27.80287755	237.32703602	396.85629088	51.91833655	51e49a3a-c4a2-4f46-9023-f683f63710a8
1382	69.219.171.4	fQrbfNnz-NLmyqFlRpZY-1oG6V6mhhgqjwtQ	0.50	2021-12-26T22:44:40.676Z	168.39953902	55.28556588	85.23737611	0	162.50000000	65.28125000	81.46778504	177.24666450	25.63356665	61.44486111	554ca106-8056-4e9e-a201-1adaffc29857
1383	69.219.171.4	fQrbfNnz-NLmyqFlRpZY-1oG6V6mhhgqjwtQ	0.50	2021-12-26T22:43:16.505Z	96.76453594	384.99815889	84.93217106	0	162.50000000	380.28125000	36.67424164	200.97748164	372.81722274	62.22315939	6ce9f90c-abfd-4561-806f-a65d9481e9a9
1384	69.219.171.4	fQrbfNnz-NLmyqFlRpZY-1oG6V6mhhgqjwtQ	0.20	2021-12-26T22:42:48.778Z	45.38840039	26.21416803	64.53697888	0	219.50000000	256.28125000	26.57066051	262.37074597	276.65581303	65.88793588	8917c854-d936-41e3-b681-a6366684d133
1385	69.219.171.4	fQrbfNnz-NLmyqFlRpZY-1oG6V6mhhgqjwtQ	0.50	2021-12-26T22:44:37.380Z	96.69537594	431.29817440	78.04901722	0	12.50000000	390.28125000	28.60069929	75.90087642	425.86723525	79.16947532	90d721c3-72e8-4483-bb41-3a27c83c97c8
1386	69.219.171.4	fQrbfNnz-NLmyqFlRpZY-1oG6V6mhhgqjwtQ	0.20	2021-12-26T22:42:39.390Z	225.61923317	227.84741270	33.60502289	0	49.50000000	395.28125000	76.84399781	50.15286831	387.71870586	68.46694012	afaf4575-fa52-4ded-a32a-b6e8d56e8ef3
1387	69.219.171.4	fQrbfNnz-NLmyqFlRpZY-1oG6V6mhhgqjwtQ	0.50	2021-12-26T22:42:09.573Z	116.34604691	208.51050111	45.57607951	0	120.50000000	212.28125000	50.24937811	108.41989642	236.34044151	81.39349193	bba43734-42fa-4bba-803b-53f2afe69842
1388	69.219.171.4	fQrbfNnz-NLmyqFlRpZY-1oG6V6mhhgqjwtQ	0.50	2021-12-26T22:44:25.019Z	142.00373850	288.59746102	36.13195806	79000	137.50000000	295.28125000	36.00000000	174.29323458	267.64799299	99.12904810	bc6f012b-2afc-4f9f-8d83-be9889689ee9
1389	69.219.171.4	fQrbfNnz-NLmyqFlRpZY-1oG6V6mhhgqjwtQ	0.50	2021-12-26T22:43:06.343Z	104.67817313	288.60840394	74.72536100	4000	80.50000000	284.28125000	38.91015292	63.03124408	276.48894933	61.47284666	cb9b6a11-096b-45b7-9382-b279f0f0d1c0
1390	69.219.171.4	fQrbfNnz-NLmyqFlRpZY-1oG6V6mhhgqjwtQ	0.50	2021-12-26T22:43:52.918Z	46.32262899	338.17988675	99.71895300	1000	261.50000000	442.28125000	27.73084925	257.20505377	440.74319748	27.88142530	d4dfbc3d-e08c-4acf-9cc9-28da59ff247e
1391	69.219.171.4	fQrbfNnz-NLmyqFlRpZY-1oG6V6mhhgqjwtQ	0.80	2021-12-26T22:43:42.497Z	351.15534763	35.56799221	58.81883644	12000	340.50000000	37.28125000	51.66236541	350.68466473	28.63396756	81.10726550	e567ee8e-79c7-47dc-94ee-277e9760773f
1392	69.219.171.4	fQrbfNnz-NLmyqFlRpZY-1oG6V6mhhgqjwtQ	0.50	2021-12-26T22:44:01.921Z	202.86918053	440.76821143	63.40644284	1000	210.50000000	422.28125000	15.81138830	207.47205274	422.37936904	22.26459977	e889db1d-fc24-421b-b020-cd67c712d1ab
1393	184.161.82.135	zvLI9vAC-TQecBih_0AOVTngjrUsusWg_HXU	0.80	2021-12-26T22:43:28.192Z	56.22321888	324.56707746	23.60747915	0	57.50000000	324.28125000	5.00000000	22.51510837	357.27292066	57.78753275	0099cef4-c2ce-4706-b09e-7fd5f98405db
1394	184.161.82.135	zvLI9vAC-TQecBih_0AOVTngjrUsusWg_HXU	0.50	2021-12-26T22:50:06.728Z	92.51174109	436.90607143	24.51418433	37000	95.50000000	438.28125000	24.08318916	120.84033263	421.64714705	83.30403487	04873d06-23c5-49dc-a891-3e58f0bc412b
1395	184.161.82.135	zvLI9vAC-TQecBih_0AOVTngjrUsusWg_HXU	0.50	2021-12-26T22:37:42.622Z	272.23522421	279.77620308	52.22941968	0	271.50000000	306.28125000	163.61540270	167.78432880	342.61645234	44.25558562	08d50264-d0d4-41b6-b2e7-585abc1de08c
1396	184.161.82.135	zvLI9vAC-TQecBih_0AOVTngjrUsusWg_HXU	0.20	2021-12-26T22:43:22.548Z	163.15490267	476.62705619	67.53556667	0	151.50000000	461.28125000	5.00000000	153.33922928	464.76941228	42.48503454	0facd793-6259-47fb-a395-4bcf6f5a618f
1397	184.161.82.135	zvLI9vAC-TQecBih_0AOVTngjrUsusWg_HXU	0.20	2021-12-26T22:42:05.479Z	43.90244753	439.72234113	59.49884103	1000	101.50000000	137.28125000	24.04163056	102.19263330	138.41051116	28.93420336	1655682e-ea4e-47f0-afbb-9e4c05aa5b00
1398	184.161.82.135	zvLI9vAC-TQecBih_0AOVTngjrUsusWg_HXU	0.20	2021-12-26T22:43:37.325Z	219.51503255	349.51319283	98.53487191	0	165.50000000	31.28125000	6.40312424	170.51008189	40.95842251	75.01452396	33993a2d-5e26-4f5e-b8ca-03383776ef8e
1399	184.161.82.135	zvLI9vAC-TQecBih_0AOVTngjrUsusWg_HXU	0.20	2021-12-26T22:47:25.718Z	67.44953413	201.51029120	29.56254525	4000	246.50000000	175.28125000	64.53681120	237.76944633	172.66761810	78.14471619	3614bbfb-b40a-4a68-b5f4-e68d5dc657dc
1400	184.161.82.135	zvLI9vAC-TQecBih_0AOVTngjrUsusWg_HXU	0.80	2021-12-26T22:47:35.441Z	79.77615365	153.07045098	50.52966067	0	61.50000000	151.28125000	16.40121947	20.65118421	154.26222420	62.63062471	3ea764b2-5503-44a8-be79-96bbb65dc8a6
1401	184.161.82.135	zvLI9vAC-TQecBih_0AOVTngjrUsusWg_HXU	0.80	2021-12-26T22:45:14.152Z	132.32103229	86.14495660	44.85685218	0	77.50000000	268.28125000	5.00000000	57.36044504	342.31756667	80.19788109	41d2d9b3-8a3b-4850-b73f-c0d778a8d04a
1402	184.161.82.135	zvLI9vAC-TQecBih_0AOVTngjrUsusWg_HXU	0.50	2021-12-26T22:41:02.405Z	119.38908135	252.82963240	93.84757709	0	10.50000000	330.28125000	38.27531842	3.14599626	329.32502513	84.77602069	4237d609-ab69-44e0-862b-e3aeb83c4546
1403	184.161.82.135	zvLI9vAC-TQecBih_0AOVTngjrUsusWg_HXU	0.80	2021-12-26T22:43:51.221Z	324.71203452	42.94589767	76.90873332	0	327.50000000	104.28125000	5.00000000	326.21765738	113.07002001	45.35607928	50822fce-63cd-469d-9ea4-a689bca226a1
1404	184.161.82.135	zvLI9vAC-TQecBih_0AOVTngjrUsusWg_HXU	0.20	2021-12-26T22:45:06.011Z	122.10602797	466.00993140	28.83529416	0	244.50000000	88.28125000	9.21954446	245.73615208	93.03355039	40.78818111	53723afb-f6ef-41c0-87d0-d72ab1ecbddd
1405	184.161.82.135	zvLI9vAC-TQecBih_0AOVTngjrUsusWg_HXU	0.80	2021-12-26T22:38:59.163Z	232.02841479	114.75991391	21.07172129	0	277.50000000	155.28125000	135.80132547	228.82988374	99.89528178	65.09384165	57d8992c-d87c-48bd-b52a-767a6a3efa00
1406	184.161.82.135	zvLI9vAC-TQecBih_0AOVTngjrUsusWg_HXU	0.80	2021-12-26T22:43:45.293Z	102.35293533	182.49789448	62.79268303	0	51.50000000	171.28125000	10.44030651	24.24812292	170.83611547	38.20323464	57f21c6a-b831-4014-89df-67702f3f0023
1407	184.161.82.135	zvLI9vAC-TQecBih_0AOVTngjrUsusWg_HXU	0.20	2021-12-26T22:42:23.925Z	299.98730567	77.00486537	50.45369857	0	116.50000000	67.28125000	29.68164416	113.70260495	26.24946006	82.65503494	66566c36-cac9-4c27-a031-e93b09f9a574
1408	184.161.82.135	zvLI9vAC-TQecBih_0AOVTngjrUsusWg_HXU	0.80	2021-12-26T22:51:19.532Z	100.19684628	123.85439728	51.87037695	2000	101.50000000	119.28125000	18.02775638	95.90667063	122.12974284	39.86695496	6d3c3656-1a30-402d-9857-53f374b3b3a4
1409	184.161.82.135	zvLI9vAC-TQecBih_0AOVTngjrUsusWg_HXU	0.20	2021-12-26T22:44:50.746Z	110.09346583	235.41072070	66.25958878	0	100.50000000	307.28125000	5.00000000	100.27541639	306.95808408	25.20443906	708cc1c7-3b6d-4a57-ad4d-379ca27a8e05
1410	184.161.82.135	zvLI9vAC-TQecBih_0AOVTngjrUsusWg_HXU	0.80	2021-12-26T22:43:05.488Z	321.66463884	156.72411446	67.09205218	0	311.50000000	129.28125000	6.40312424	317.07062055	130.48608476	91.48212864	724cafae-3b55-4c47-8d36-1e670ff8fe06
1411	184.161.82.135	zvLI9vAC-TQecBih_0AOVTngjrUsusWg_HXU	0.50	2021-12-26T22:42:56.035Z	120.31747917	21.17225572	42.86096487	0	118.50000000	21.28125000	6.40312424	133.93757929	12.83254234	76.91791470	8076d1aa-06cd-4f03-b810-6b5898df0f97
1412	184.161.82.135	zvLI9vAC-TQecBih_0AOVTngjrUsusWg_HXU	0.80	2021-12-26T22:44:54.989Z	46.85893407	485.20481520	88.66224873	0	70.50000000	457.28125000	5.00000000	93.94011245	436.74684011	85.51595130	85448cfe-1cdf-480e-91d2-67787db9cf4f
1413	184.161.82.135	zvLI9vAC-TQecBih_0AOVTngjrUsusWg_HXU	0.50	2021-12-26T22:45:00.239Z	270.86920323	176.28222069	50.31803751	0	275.50000000	176.28125000	18.38477631	223.45573730	142.48356772	99.45737933	86bc6383-1c95-478e-9a38-df36c03db766
1414	184.161.82.135	zvLI9vAC-TQecBih_0AOVTngjrUsusWg_HXU	0.20	2021-12-26T22:41:44.702Z	15.32241243	143.41804375	70.78049770	1000	71.50000000	413.28125000	53.90732789	68.60698444	409.70930233	56.34857802	873f122f-a139-4e8f-a1d6-c7c7f9442484
1415	184.161.82.135	zvLI9vAC-TQecBih_0AOVTngjrUsusWg_HXU	0.20	2021-12-26T22:43:33.475Z	244.67845862	334.17430165	44.74607856	0	236.50000000	316.28125000	5.65685425	222.27456497	279.17317092	58.38929530	87b2aa57-0ddb-434b-aa43-ec7e81294b41
1416	184.161.82.135	zvLI9vAC-TQecBih_0AOVTngjrUsusWg_HXU	0.50	2021-12-26T22:49:48.283Z	108.34264623	38.53446124	63.76445303	0	72.50000000	34.28125000	30.61045573	43.39829375	38.08572182	63.79429642	895bb4d5-d2b3-4bc6-9ee4-8c40d78b18ca
1417	184.161.82.135	zvLI9vAC-TQecBih_0AOVTngjrUsusWg_HXU	0.50	2021-12-26T22:42:18.156Z	250.93490438	387.56465850	58.77722869	0	160.50000000	389.28125000	26.62705391	92.86581693	408.56994248	98.44563562	8e973342-4132-4344-9818-c9f4a63b21fe
1418	184.161.82.135	zvLI9vAC-TQecBih_0AOVTngjrUsusWg_HXU	0.20	2021-12-26T22:39:20.120Z	188.00850991	431.71722324	68.07463099	0	164.50000000	234.28125000	5.00000000	269.31417993	390.64810475	56.79877494	948aaa4c-81ac-4b34-8e33-3066cd9c3a65
1419	184.161.82.135	zvLI9vAC-TQecBih_0AOVTngjrUsusWg_HXU	0.80	2021-12-26T22:51:44.483Z	31.92401457	43.22850277	75.47528799	0	68.50000000	54.28125000	10.81665383	67.21143430	52.22910425	25.38273979	94f594ca-c4d8-4281-a249-b95a904499c4
1420	184.161.82.135	zvLI9vAC-TQecBih_0AOVTngjrUsusWg_HXU	0.50	2021-12-26T22:39:32.412Z	35.38224687	44.85892427	86.91018383	0	331.50000000	114.28125000	86.68333173	321.65529682	60.72550226	37.87265612	b660a1f3-c5fc-40d4-b608-feb86695fb11
1421	184.161.82.135	zvLI9vAC-TQecBih_0AOVTngjrUsusWg_HXU	0.20	2021-12-26T22:50:51.194Z	65.92963866	288.50909731	64.27124423	1000	290.50000000	109.28125000	34.40930107	287.66246317	107.21861932	37.85436368	bda2f6b6-7060-4360-8bf5-adc712e7c51c
1422	184.161.82.135	zvLI9vAC-TQecBih_0AOVTngjrUsusWg_HXU	0.80	2021-12-26T22:46:39.418Z	145.25145153	307.17954267	88.12508059	0	159.50000000	325.28125000	5.00000000	158.09289227	321.80247370	20.88317559	bf21193d-68c7-424a-abab-d743a00750de
1423	184.161.82.135	zvLI9vAC-TQecBih_0AOVTngjrUsusWg_HXU	0.80	2021-12-26T22:51:11.438Z	65.07235344	326.68449884	52.58884943	0	67.50000000	324.28125000	38.94868419	333.73591261	13.09968299	66.16258120	c0ac5c9f-e3ac-4d0e-baf1-840f62cf3220
1424	184.161.82.135	zvLI9vAC-TQecBih_0AOVTngjrUsusWg_HXU	0.50	2021-12-26T22:46:34.164Z	116.72499077	275.20902310	62.79131753	0	184.50000000	254.28125000	20.24845673	229.27569399	246.13631445	38.69330260	cceec4e6-603b-4beb-915b-ffc7b1a1bd44
1425	184.161.82.135	zvLI9vAC-TQecBih_0AOVTngjrUsusWg_HXU	0.80	2021-12-26T22:42:50.578Z	106.78036557	359.00399355	62.69584823	2000	82.50000000	348.28125000	21.02379604	89.41573971	351.62468490	44.58411920	d37f0f26-48bc-4934-9340-8654295297c7
1426	184.161.82.135	zvLI9vAC-TQecBih_0AOVTngjrUsusWg_HXU	0.80	2021-12-26T22:39:52.659Z	40.40262529	66.09513641	24.38219927	0	40.50000000	67.28125000	23.34523506	65.60180495	105.59285990	66.59937557	d40c0d89-00a2-4cae-a09f-36e12a2ba29c
1427	184.161.82.135	zvLI9vAC-TQecBih_0AOVTngjrUsusWg_HXU	0.20	2021-12-26T22:47:02.570Z	330.09782241	205.44994375	68.86970750	12000	303.50000000	43.28125000	66.57326791	302.65961350	23.91846969	89.80334478	d9f03b60-37ea-4c05-921a-eb8ce52b6bf0
1428	184.161.82.135	zvLI9vAC-TQecBih_0AOVTngjrUsusWg_HXU	0.20	2021-12-26T22:47:47.908Z	151.04865775	156.36994524	95.74810032	3000	169.50000000	28.28125000	51.86520992	183.63954067	29.62183980	66.46187656	db1989e3-e04e-4aa8-9747-41970b563981
1429	184.161.82.135	zvLI9vAC-TQecBih_0AOVTngjrUsusWg_HXU	0.50	2021-12-26T22:51:35.897Z	1.45830865	310.53520424	74.26256131	0	330.50000000	327.28125000	5.00000000	329.71921557	326.25301799	34.47666605	dc613f80-d49e-4554-9482-7ef9382a7100
1430	184.161.82.135	zvLI9vAC-TQecBih_0AOVTngjrUsusWg_HXU	0.50	2021-12-26T22:46:54.070Z	29.31462884	310.92973484	79.67640905	0	81.50000000	313.28125000	11.18033989	137.24057615	319.67261130	80.21448155	e1335739-16ad-4f3f-a8fd-cc513599769d
1431	184.161.82.135	zvLI9vAC-TQecBih_0AOVTngjrUsusWg_HXU	0.80	2021-12-26T22:43:00.848Z	328.81442899	234.94663693	81.38199402	0	102.50000000	65.28125000	5.00000000	80.26934960	44.59385051	55.85904401	ee8546f2-0697-4ec3-b531-36a3a0daa66b
1432	184.161.82.135	zvLI9vAC-TQecBih_0AOVTngjrUsusWg_HXU	0.20	2021-12-26T22:43:55.771Z	40.50736695	492.18725394	26.93053659	68000	312.50000000	286.28125000	6.70820393	313.88728288	289.01289613	55.03063205	f277b384-29da-4fc9-92ed-994925d57d91
1433	184.161.82.135	zvLI9vAC-TQecBih_0AOVTngjrUsusWg_HXU	0.80	2021-12-26T22:51:26.398Z	244.96348751	308.06676669	51.57074157	0	240.50000000	299.28125000	5.00000000	240.41518086	301.11799678	35.79422001	f5d47b9d-f91d-4d05-a3bc-71c03a58f4f2
1434	73.129.170.224	FlnF6IZJ-6z9q4xLHOMxkYMrX9i40KrBpg4U	0.80	2021-12-26T22:55:55.005Z	293.35309784	420.23932742	60.42992173	0	34.50000000	370.07812500	5.00000000	33.69740840	379.39229620	91.83879992	3ac7ddce-2cb3-4ba6-9a9f-6c120581ea60
1435	73.129.170.224	FlnF6IZJ-6z9q4xLHOMxkYMrX9i40KrBpg4U	0.80	2021-12-26T22:53:29.697Z	333.66173932	184.77953084	31.84040578	0	320.50000000	215.07812500	5.00000000	272.81284304	219.69472957	80.65284208	62918f9e-eb0b-45b7-8d89-53886b649a01
1436	73.129.170.224	FlnF6IZJ-6z9q4xLHOMxkYMrX9i40KrBpg4U	0.20	2021-12-26T22:53:52.244Z	66.84161917	1.23780068	66.34181114	0	164.50000000	36.07812500	5.00000000	209.20399359	32.68848877	87.25253117	6699c1e0-9c41-4e1e-8d7c-ae13332f2856
1437	73.129.170.224	FlnF6IZJ-6z9q4xLHOMxkYMrX9i40KrBpg4U	0.80	2021-12-26T22:56:12.113Z	306.22202075	182.85271124	96.91909405	0	323.50000000	278.07812500	5.00000000	323.06107014	299.51045395	29.21290795	e478092f-052c-45f4-a456-0c56faaec7a4
1438	73.129.170.224	FlnF6IZJ-6z9q4xLHOMxkYMrX9i40KrBpg4U	0.80	2021-12-26T22:55:42.684Z	157.52883110	310.78028925	43.12184408	0	324.50000000	321.07812500	5.00000000	324.74972075	309.52909228	23.20470147	f34a6592-c7c9-44d7-a086-24667d0a2795
1439	175.39.172.40	54FkGKIT--ecHexHgZKApYaFzmwwS2kUC3eg	0.20	2021-09-09T05:18:54.554Z	88.13991643	9.69322722	50.76845043	0	183.50000000	188.70312500	54.58937626	296.95895642	359.74504560	54.54844498	661c0e05-2a7f-4204-abac-4ef70eeac5da
1440	175.39.172.40	54FkGKIT--ecHexHgZKApYaFzmwwS2kUC3eg	0.90	2021-09-09T05:19:03.506Z	137.54970852	179.08441119	51.54614657	0	138.50000000	201.70312500	5.00000000	136.64618139	200.49130410	80.63384810	bb0809c9-be69-4c27-9b72-853f1356f7e4
1441	175.39.172.40	54FkGKIT--ecHexHgZKApYaFzmwwS2kUC3eg	0.40	2021-09-09T05:18:20.907Z	106.50726741	479.66850499	55.65964351	0	107.50000000	479.70312500	25.01999201	148.43435306	4.18489937	70.27797698	e3152d68-9d44-4760-b005-6f9d5663a486
1442	78.22.161.1	dZDUv4Fm-ae4kEiEltu0RwPfd1yPgAcBdHeE	0.80	2021-12-26T22:40:59.305Z	10.86491507	16.22120647	23.87745769	0	87.39996338	90.31250000	14.21267040	2.72441830	63.88005737	46.09127349	19c22040-5e12-419c-8244-39eec0a2567a
1443	78.22.161.1	dZDUv4Fm-ae4kEiEltu0RwPfd1yPgAcBdHeE	0.80	2021-12-26T22:40:52.103Z	293.92605598	152.20554912	99.01287619	0	286.39996338	86.31250000	21.09502311	302.29516613	71.13043056	65.56520873	3dd8c86c-b324-4eea-a5c9-c6edcb54f60c
1444	78.22.161.1	dZDUv4Fm-ae4kEiEltu0RwPfd1yPgAcBdHeE	0.20	2021-12-26T22:41:07.556Z	35.05430721	342.28582555	94.77951036	4000	40.39996338	378.31250000	39.35733731	78.26072593	414.72424003	62.70348674	f78b5fcc-a5f3-49af-a011-27528f960cc8
1445	172.221.114.104	l4ImJmgD-lEjZh_gZa2JSIP7EIMsPZ-vPaFg	0.20	2021-12-26T23:54:13.473Z	38.95945435	196.62986249	67.24300022	0	72.50000000	456.43334961	66.85057965	61.39605335	484.89097245	99.38388358	04049b79-ef9c-494b-8b8b-43507130b7d6
1446	172.221.114.104	l4ImJmgD-lEjZh_gZa2JSIP7EIMsPZ-vPaFg	0.80	2021-12-26T23:53:42.946Z	329.75338986	285.51522561	20.72033819	11000	330.50000000	286.43334961	19.20937271	333.98739103	297.23531490	66.63156283	19b4634c-e8e3-44d0-ba3f-d09b16ffd9e6
1447	172.221.114.104	l4ImJmgD-lEjZh_gZa2JSIP7EIMsPZ-vPaFg	0.50	2021-12-26T23:56:28.241Z	241.37378207	219.92081729	27.44292882	16000	231.50000000	216.43334961	14.21267040	177.30159861	186.05282921	70.05939634	1bcfdc28-bab3-4dbf-ba79-2bf52f1c30f5
1448	172.221.114.104	l4ImJmgD-lEjZh_gZa2JSIP7EIMsPZ-vPaFg	0.80	2021-12-26T23:53:21.311Z	138.87810749	37.72804814	89.60149558	0	153.50000000	46.43334961	20.59126028	149.82723950	44.12342388	23.24799630	2869ce48-64a3-4ead-9b0f-368c725a9528
1449	172.221.114.104	l4ImJmgD-lEjZh_gZa2JSIP7EIMsPZ-vPaFg	0.20	2021-12-26T23:53:33.086Z	79.77686270	78.10490202	22.24508834	1000	218.50000000	452.43334961	37.53664876	214.98991534	448.97565970	29.23122937	30e60aa4-96fc-4a0a-ace7-becee980adb8
1450	172.221.114.104	l4ImJmgD-lEjZh_gZa2JSIP7EIMsPZ-vPaFg	0.50	2021-12-26T23:51:29.990Z	192.43445515	487.34038802	34.63499649	5000	311.50000000	175.43334961	31.82766093	337.65769846	173.61811361	64.08958044	39c3f36b-47a2-4dd1-be11-328a8ea6abf8
1451	172.221.114.104	l4ImJmgD-lEjZh_gZa2JSIP7EIMsPZ-vPaFg	0.80	2021-12-26T23:54:02.709Z	7.44296791	225.91756538	53.29702368	2000	134.50000000	398.43334961	44.72135955	153.59969885	409.99496497	55.64846047	4a5379b5-1b84-4fe7-b03f-986a1a9691fa
1452	172.221.114.104	l4ImJmgD-lEjZh_gZa2JSIP7EIMsPZ-vPaFg	0.80	2021-12-26T23:57:32.160Z	252.51497590	39.81643901	58.27498607	1000	253.50000000	37.43334961	19.20937271	250.66193757	33.81737857	20.25797056	5b269103-f576-4313-8b7d-5aa36ca5d11e
1453	172.221.114.104	l4ImJmgD-lEjZh_gZa2JSIP7EIMsPZ-vPaFg	0.20	2021-12-26T23:56:17.109Z	107.18238770	81.14503932	82.61643685	11000	286.50000000	55.43334961	43.93176527	317.20286739	45.18455195	76.06257473	637e5954-acc0-4e89-9b7f-b64ce42d04b8
1454	172.221.114.104	l4ImJmgD-lEjZh_gZa2JSIP7EIMsPZ-vPaFg	0.20	2021-12-26T23:51:00.617Z	295.19740654	53.48114411	32.01248350	2000	312.50000000	55.43334961	22.62741700	309.75234659	53.83610431	44.22169613	809d87fa-dd16-400c-803f-920a51375140
1455	172.221.114.104	l4ImJmgD-lEjZh_gZa2JSIP7EIMsPZ-vPaFg	0.20	2021-12-26T23:51:42.131Z	75.06385178	473.07787674	23.10640707	0	31.50000000	97.43334961	38.28837944	19.99616527	91.60707128	81.46654756	836c1874-8ed9-4388-bdba-b0ec1e50b0e6
1456	172.221.114.104	l4ImJmgD-lEjZh_gZa2JSIP7EIMsPZ-vPaFg	0.50	2021-12-26T23:55:49.015Z	104.83686459	71.06464558	22.01858491	69000	108.50000000	72.43334961	27.78488798	56.18429139	21.52085428	93.94709307	861b4cf3-5114-4a7d-ba1c-6719d9cb3d7d
1457	172.221.114.104	l4ImJmgD-lEjZh_gZa2JSIP7EIMsPZ-vPaFg	0.80	2021-12-26T23:52:18.345Z	71.76465668	408.23519248	37.41041589	1000	110.50000000	67.43334961	42.20189569	114.32744627	64.80726261	42.54935079	878a5448-8a0d-4188-9c7f-77a0762d849b
1458	172.221.114.104	l4ImJmgD-lEjZh_gZa2JSIP7EIMsPZ-vPaFg	0.20	2021-12-26T23:50:13.290Z	52.28925137	401.06050467	61.67295463	4000	38.50000000	401.43334961	43.27817002	17.44755350	398.37718128	64.80746198	9abaab24-17f8-4773-97b8-46e556f60741
1459	172.221.114.104	l4ImJmgD-lEjZh_gZa2JSIP7EIMsPZ-vPaFg	0.80	2021-12-26T23:56:41.667Z	246.86644876	171.65832735	32.27547011	84000	246.50000000	172.43334961	24.20743687	315.17763019	189.85294933	98.82390406	a258e932-708f-4698-a4c1-10e9581016ce
1460	172.221.114.104	l4ImJmgD-lEjZh_gZa2JSIP7EIMsPZ-vPaFg	0.50	2021-12-26T23:57:03.571Z	330.95735396	475.75316875	46.50348562	1000	339.50000000	450.43334961	18.43908891	340.10639244	439.84883122	27.43264198	a9868722-a331-41bd-b614-b94d14bf6e64
1461	172.221.114.104	l4ImJmgD-lEjZh_gZa2JSIP7EIMsPZ-vPaFg	0.50	2021-12-26T23:55:29.759Z	64.58650808	373.38407507	90.49409846	2000	285.50000000	190.43334961	45.60701700	306.76783218	172.88512787	55.04555249	c3a073c4-accf-43f2-9669-42c4d0aa5720
1462	172.221.114.104	l4ImJmgD-lEjZh_gZa2JSIP7EIMsPZ-vPaFg	0.80	2021-12-26T23:54:39.883Z	57.08888334	427.87409982	25.71889575	64000	60.50000000	430.43334961	34.65544690	2.38833065	400.05726444	94.03665918	cfaa25ac-50af-478b-a7e7-4ef353645f5e
1463	172.221.114.104	l4ImJmgD-lEjZh_gZa2JSIP7EIMsPZ-vPaFg	0.50	2021-12-26T23:57:24.652Z	147.75357972	208.92737633	65.59657004	0	68.50000000	414.43334961	36.76955262	63.97109511	445.17364569	63.68043738	d1bdf13b-b093-4b65-9a56-eb7676b3a065
1464	172.221.114.104	l4ImJmgD-lEjZh_gZa2JSIP7EIMsPZ-vPaFg	0.50	2021-12-26T23:52:54.177Z	290.82649809	45.93709690	63.25710672	0	265.50000000	45.43334961	41.67733197	238.13996106	34.23317648	90.96270917	dd1ad223-a49f-4bff-b5b5-c3f887aa25d6
1465	172.221.114.104	l4ImJmgD-lEjZh_gZa2JSIP7EIMsPZ-vPaFg	0.50	2021-12-26T23:56:53.307Z	48.01835691	208.20715751	32.61241847	0	48.50000000	183.43334961	18.60107524	43.57109469	87.59267885	94.45778364	e5bbe81d-9b87-47ac-808f-35ee4a241b62
1466	172.221.114.104	l4ImJmgD-lEjZh_gZa2JSIP7EIMsPZ-vPaFg	0.50	2021-12-26T23:50:37.793Z	77.59822826	461.05091329	47.98480742	1000	80.50000000	466.43334961	20.61552813	78.55982776	465.73602501	23.93250919	e6087a76-9607-4358-bc7a-059b34a27ebf
1467	172.221.114.104	l4ImJmgD-lEjZh_gZa2JSIP7EIMsPZ-vPaFg	0.20	2021-12-26T23:53:08.838Z	162.86951010	423.63342950	78.37052876	2000	12.50000000	407.43334961	27.20294102	2.50304009	402.63348557	39.17734445	ebf86e4e-52b8-4e11-85fe-973f1a20254f
1468	172.221.114.104	l4ImJmgD-lEjZh_gZa2JSIP7EIMsPZ-vPaFg	0.80	2021-12-26T23:55:04.200Z	56.29570852	323.78121371	70.71949689	0	51.50000000	376.43334961	21.02379604	43.66154003	452.77419580	94.71277956	f62ebabc-fbd2-472d-b423-e037f24e90a2
1469	172.221.114.104	l4ImJmgD-lEjZh_gZa2JSIP7EIMsPZ-vPaFg	0.20	2021-12-26T23:57:16.583Z	201.88649230	334.08686545	63.59981811	1000	27.50000000	161.43334961	37.12142239	25.71545535	156.40502770	44.11693294	f9c75783-adbb-4db8-b437-7e353553f41b
1470	24.99.101.140	68W0P6PJ-_Yo9E-2RhQvYZNbeG9ZZYNTWvPE	0.50	2021-12-26T22:41:32.824Z	289.17565278	292.94466749	90.37724369	1000	242.39996338	329.31250000	23.60084744	240.21714898	339.40581105	20.72031033	0b6906df-07a3-48fc-9113-fbb9bd82c2e4
1471	24.99.101.140	68W0P6PJ-_Yo9E-2RhQvYZNbeG9ZZYNTWvPE	0.80	2021-12-26T22:42:51.399Z	113.97697409	442.46961668	86.83191513	0	113.39996338	441.31250000	26.83281573	101.92662575	430.43092107	69.03651603	16c6e43a-776f-4537-8ce0-d32652d505d7
1472	24.99.101.140	68W0P6PJ-_Yo9E-2RhQvYZNbeG9ZZYNTWvPE	0.50	2021-12-26T22:43:55.408Z	13.85446600	98.09472005	71.80472421	0	28.39996338	179.31250000	28.65309756	17.91958248	206.11789079	61.47823800	18822f93-a252-42f6-9cb2-29f547960709
1473	24.99.101.140	68W0P6PJ-_Yo9E-2RhQvYZNbeG9ZZYNTWvPE	0.20	2021-12-26T22:42:00.042Z	194.95068391	323.49761498	24.38029699	0	157.39996338	402.31250000	27.16615541	167.32237033	414.00175260	61.54459707	2bf4ae41-cce3-4256-a8b9-f173bb13b5a0
1474	24.99.101.140	68W0P6PJ-_Yo9E-2RhQvYZNbeG9ZZYNTWvPE	0.50	2021-12-26T22:39:23.076Z	190.22316090	198.87438136	56.85670616	1000	156.39996338	202.31250000	43.18564576	193.39092444	196.81284080	48.13437195	4669ee29-da2a-4f1e-a9d7-773db4211555
1475	24.99.101.140	68W0P6PJ-_Yo9E-2RhQvYZNbeG9ZZYNTWvPE	0.50	2021-12-26T22:41:45.860Z	206.49280199	112.66841631	58.72229129	15000	61.39996338	165.31250000	20.00000000	67.74911691	177.30036377	71.23695166	59375e9f-ab79-47ee-8bbe-041ef29d7efc
1476	24.99.101.140	68W0P6PJ-_Yo9E-2RhQvYZNbeG9ZZYNTWvPE	0.50	2021-12-26T22:42:37.275Z	203.31045320	170.20202863	40.06222499	1000	237.39996338	65.31250000	38.41874542	270.16004523	47.60109930	31.91622316	63d5bfee-6775-47a8-a95c-2ed105d69176
1477	24.99.101.140	68W0P6PJ-_Yo9E-2RhQvYZNbeG9ZZYNTWvPE	0.20	2021-12-26T22:41:02.812Z	194.95808917	434.48128654	61.44201962	0	284.39996338	481.31250000	30.46309242	240.15654429	485.04892372	74.36894389	6fc8c2c0-a486-47da-b24e-6c46395675ee
1478	24.99.101.140	68W0P6PJ-_Yo9E-2RhQvYZNbeG9ZZYNTWvPE	0.50	2021-12-26T22:41:20.353Z	306.78863234	103.41466152	78.30322767	0	318.39996338	11.31250000	37.57658846	317.07754633	56.86927693	86.30429446	6ff55055-ba92-4c84-9a95-e08b73e3df60
1479	24.99.101.140	68W0P6PJ-_Yo9E-2RhQvYZNbeG9ZZYNTWvPE	0.50	2021-12-26T22:40:17.579Z	44.52467609	147.14890605	46.72892497	0	331.39996338	110.31250000	21.18962010	340.93883011	117.79009924	39.20697761	741ba340-d614-4564-afd7-bc13693051e9
1480	24.99.101.140	68W0P6PJ-_Yo9E-2RhQvYZNbeG9ZZYNTWvPE	0.80	2021-12-26T22:40:42.019Z	347.07729870	354.03663744	48.72504055	0	320.39996338	352.31250000	32.64965543	347.22460164	365.86874879	88.17633273	75bb86cc-866f-4753-a137-b17f9e28ff57
1481	24.99.101.140	68W0P6PJ-_Yo9E-2RhQvYZNbeG9ZZYNTWvPE	0.80	2021-12-26T22:43:19.487Z	320.11081625	483.59648942	40.05194564	0	298.39996338	466.31250000	23.02172887	118.85160397	185.66667103	31.39414013	a301160c-5c1a-4aad-8bb0-97d71d6ffdab
1482	24.99.101.140	68W0P6PJ-_Yo9E-2RhQvYZNbeG9ZZYNTWvPE	0.50	2021-12-26T22:40:29.681Z	12.64903345	85.70920452	59.27288505	0	278.39996338	287.31250000	31.30495168	308.53649219	277.53354710	57.20746136	a59a593e-36d5-444a-a1d9-a4140ef78d4f
1483	24.99.101.140	68W0P6PJ-_Yo9E-2RhQvYZNbeG9ZZYNTWvPE	0.50	2021-12-26T22:43:42.914Z	92.26952749	99.34089392	63.59932239	0	8.39996338	156.31250000	28.44292531	3.00698585	118.70221756	74.48597504	a7399d03-86e4-4f80-bc49-a84cd2890da4
1484	24.99.101.140	68W0P6PJ-_Yo9E-2RhQvYZNbeG9ZZYNTWvPE	0.50	2021-12-26T22:39:58.437Z	116.53806404	177.99720255	54.24847519	0	238.39996338	138.31250000	28.31960452	317.01392586	134.46913897	82.70988854	ce1c4ba4-8a5a-4475-8792-8bb5f2c242f4
1485	24.99.101.140	68W0P6PJ-_Yo9E-2RhQvYZNbeG9ZZYNTWvPE	0.50	2021-12-26T22:43:30.920Z	31.90840513	318.37256722	38.24697805	0	17.39996338	349.31250000	23.02172887	25.69341390	364.58680312	42.15070557	eac5f7b1-f4e4-4fe6-95c3-29c63817fb7e
1486	24.99.101.140	68W0P6PJ-_Yo9E-2RhQvYZNbeG9ZZYNTWvPE	0.50	2021-12-26T22:43:06.269Z	202.01982844	242.47607067	78.12931918	0	60.39996338	364.31250000	32.64965543	29.69681815	407.27689177	98.36687405	f73f2ba5-4091-4c22-b32d-e634eb926647
1487	138.199.30.137	GvglZdNK-dwBKs4WY1Db06esrk85sndtY-gA	0.80	2021-12-26T22:38:21.074Z	234.34261915	207.44264530	62.35382685	0	198.50000000	152.87500000	174.06320691	143.90013249	36.56409596	78.61056091	60d6a733-d6c2-4703-8b74-d50fa08a5763
1488	138.199.30.137	GvglZdNK-dwBKs4WY1Db06esrk85sndtY-gA	0.80	2021-12-26T22:38:32.275Z	51.63175933	348.18928763	32.40695664	0	86.50000000	363.87500000	22.47220505	77.94129619	359.16975784	47.79732574	806a6c02-f215-48b0-9c10-86224d10afa5
1489	138.199.30.137	GvglZdNK-dwBKs4WY1Db06esrk85sndtY-gA	0.20	2021-12-26T22:38:08.721Z	268.85327393	185.79231228	85.99723975	0	307.50000000	258.87500000	25.80697580	328.77955930	308.94325755	63.31849868	90e11a08-2fce-48e2-96bc-8be0512c9b1b
1490	138.199.30.137	GvglZdNK-dwBKs4WY1Db06esrk85sndtY-gA	0.20	2021-12-26T22:38:40.276Z	239.04274246	314.93714029	87.94251140	0	265.50000000	152.87500000	88.45903006	258.03541875	163.36819613	94.28425934	91384192-cad6-4339-822e-c3498f31784b
1491	96.234.180.224	b5g5wklw-xSKBIhX_rBvAyM3uN3sWGZbG3qs	0.20	2021-12-26T22:42:21.302Z	63.34369167	401.32864305	73.28746011	1000	348.50000000	329.07812500	29.15475947	349.21241504	325.73766188	28.40564976	1a5ae172-2dbb-4297-a65f-e3d9a6d4b10f
1492	96.234.180.224	b5g5wklw-xSKBIhX_rBvAyM3uN3sWGZbG3qs	0.80	2021-12-26T22:41:52.521Z	105.33195845	29.87627277	29.29919575	4000	34.50000000	462.07812500	59.53990259	22.72497015	464.57640549	74.37849442	2902ac28-9510-4799-9284-cdd7be397dd6
1493	96.234.180.224	b5g5wklw-xSKBIhX_rBvAyM3uN3sWGZbG3qs	0.80	2021-12-26T22:40:55.322Z	282.81098412	409.64949075	31.47170473	1000	118.50000000	203.07812500	49.57822102	116.07447870	199.23531717	50.42281562	3d78fdd7-c996-4814-982c-5f9f2e8b2c30
1494	96.234.180.224	b5g5wklw-xSKBIhX_rBvAyM3uN3sWGZbG3qs	0.80	2021-12-26T22:40:35.787Z	294.00177203	50.68809829	36.23382775	0	91.50000000	377.07812500	79.20227269	78.01692900	381.70184424	98.07506619	4b3789b0-ffc9-4b4a-82f4-59164ad348c3
1495	96.234.180.224	b5g5wklw-xSKBIhX_rBvAyM3uN3sWGZbG3qs	0.80	2021-12-26T22:42:41.820Z	62.88810150	195.93492334	48.61879221	0	69.50000000	250.07812500	40.26164428	71.18366120	263.47172094	60.94435457	561bd841-bfa8-48ac-bb3b-13c02d623bd3
1496	96.234.180.224	b5g5wklw-xSKBIhX_rBvAyM3uN3sWGZbG3qs	0.20	2021-12-26T22:41:41.446Z	13.06466666	138.42337609	38.82544288	0	22.50000000	357.07812500	31.82766093	23.97597634	352.32114791	42.56952855	6bb8e7e4-af42-425e-9b7b-5cac09de52a3
1497	96.234.180.224	b5g5wklw-xSKBIhX_rBvAyM3uN3sWGZbG3qs	0.50	2021-12-26T22:41:06.874Z	3.47970381	3.44732470	80.14846908	0	62.50000000	254.07812500	40.49691346	60.21936412	256.21156147	42.06467266	92c45c29-9425-44a1-b396-4fa0363f4bc6
1498	96.234.180.224	b5g5wklw-xSKBIhX_rBvAyM3uN3sWGZbG3qs	0.80	2021-12-26T22:43:01.157Z	273.40333301	434.83120209	73.68588279	0	255.50000000	286.07812500	66.27216610	252.08999431	289.48820896	69.12297781	a819d402-3e8a-47da-a0d9-de13946810f1
1499	96.234.180.224	b5g5wklw-xSKBIhX_rBvAyM3uN3sWGZbG3qs	0.50	2021-12-26T22:41:16.188Z	323.64655459	109.08182868	88.77385572	1000	290.50000000	244.07812500	67.74215822	289.71474876	239.95377484	60.54455134	c3256486-5001-42da-a9b9-5def838a3a06
1500	96.234.180.224	b5g5wklw-xSKBIhX_rBvAyM3uN3sWGZbG3qs	0.50	2021-12-26T22:42:27.534Z	253.85510064	252.77135519	21.92350550	0	255.50000000	121.07812500	54.56189146	254.52253148	117.55395338	76.83787738	c7c997c9-5e72-436f-8bbf-d7c5a5c13020
1501	96.234.180.224	b5g5wklw-xSKBIhX_rBvAyM3uN3sWGZbG3qs	0.50	2021-12-26T22:41:31.686Z	247.26796477	12.72700913	56.00004113	1000	337.50000000	60.07812500	30.88689042	335.00212641	58.25627387	36.29774813	e1efadea-90ee-4fda-b36d-8a9078a2fc9d
1502	96.234.180.224	b5g5wklw-xSKBIhX_rBvAyM3uN3sWGZbG3qs	0.50	2021-12-26T22:42:49.799Z	77.49060397	219.67191678	81.33096367	6000	87.50000000	231.07812500	62.20128616	93.75670868	241.93677979	81.58351441	fae61668-4447-4393-813a-4178331709a9
1503	96.234.180.224	b5g5wklw-xSKBIhX_rBvAyM3uN3sWGZbG3qs	0.80	2021-12-26T22:42:04.921Z	87.80549587	448.91137019	57.22781654	0	275.50000000	210.07812500	77.80102827	274.62726552	206.80231502	69.94941066	ff8f057c-eb92-48f9-97f1-e1563777c6cf
1504	45.26.11.5	eGVK2pup-JAIYWmxPKE7QM8OqDYIYssb0YCs	0.20	2021-12-26T23:00:53.681Z	6.72301128	28.37719155	95.48947740	0	290.50000000	161.28125000	48.10405388	288.25888217	164.94380141	51.43203529	0666c9ab-0cd3-4f88-8206-90abf8495e46
1505	45.26.11.5	eGVK2pup-JAIYWmxPKE7QM8OqDYIYssb0YCs	0.20	2021-12-26T23:01:54.261Z	166.63105702	344.28477199	84.14025005	0	191.50000000	189.28125000	82.07313811	215.43483370	67.91711205	65.52114665	1f40af35-0b41-48c7-836c-105fa713c6a3
1506	45.26.11.5	eGVK2pup-JAIYWmxPKE7QM8OqDYIYssb0YCs	0.20	2021-12-26T23:00:36.762Z	135.21422804	140.30037743	26.04119162	2000	198.50000000	92.28125000	76.00657866	198.36199540	96.05419537	81.41565669	21f7d810-fe24-40ce-8772-6813d74d4da5
1507	45.26.11.5	eGVK2pup-JAIYWmxPKE7QM8OqDYIYssb0YCs	0.80	2021-12-26T23:02:08.313Z	38.30485167	276.96266506	79.06496067	0	17.50000000	252.28125000	28.28427125	14.71828195	252.22147214	34.33934542	224abe75-fb09-4ab8-979e-f771168d792e
1508	45.26.11.5	eGVK2pup-JAIYWmxPKE7QM8OqDYIYssb0YCs	0.20	2021-12-26T23:02:01.646Z	34.93070171	114.66763067	71.19872085	0	174.50000000	99.28125000	83.23460819	51.87148156	99.55406282	77.91699152	31538838-d9a7-4c4e-9d6a-f3c07ba38a54
1509	45.26.11.5	eGVK2pup-JAIYWmxPKE7QM8OqDYIYssb0YCs	0.80	2021-12-26T23:03:12.383Z	178.34037735	397.03270880	88.12581728	1000	140.50000000	393.28125000	86.09297300	101.10825210	397.68557642	85.84865852	38b5ace6-569a-4074-ab33-92d29675bd39
1510	45.26.11.5	eGVK2pup-JAIYWmxPKE7QM8OqDYIYssb0YCs	0.20	2021-12-26T23:03:18.654Z	291.95547171	438.60844269	93.91256623	1000	121.50000000	211.28125000	61.85466838	123.40103383	210.91552281	58.89530477	50363d9e-f01b-460e-84e3-405d31c09f15
1511	45.26.11.5	eGVK2pup-JAIYWmxPKE7QM8OqDYIYssb0YCs	0.80	2021-12-26T23:02:34.190Z	242.20922733	84.83746357	41.27248185	0	250.50000000	248.28125000	227.70595073	255.88729140	468.31149131	37.92934855	57a74808-ff7c-4f20-bf66-f74742ab4774
1512	45.26.11.5	eGVK2pup-JAIYWmxPKE7QM8OqDYIYssb0YCs	0.80	2021-12-26T22:59:26.031Z	132.35054641	53.59028206	95.13852845	0	63.50000000	23.28125000	48.76474136	28.05955572	9.19564993	56.01335017	5b2b73c4-2595-4509-a5cf-e0594148b99c
1513	45.26.11.5	eGVK2pup-JAIYWmxPKE7QM8OqDYIYssb0YCs	0.80	2021-12-26T23:01:31.612Z	347.52923120	24.82713992	82.29068974	0	310.50000000	42.28125000	80.13114251	349.70314686	50.39540613	56.17867107	623ee675-5fd8-4949-8dce-06d0bfa235c0
1514	45.26.11.5	eGVK2pup-JAIYWmxPKE7QM8OqDYIYssb0YCs	0.80	2021-12-26T23:02:39.306Z	213.62234194	363.24136290	42.47641059	0	250.50000000	306.28125000	169.29264603	317.94720391	240.18102325	92.01230313	7f1bdeb9-1d85-44bf-a0dd-1924f7c69c6d
1515	45.26.11.5	eGVK2pup-JAIYWmxPKE7QM8OqDYIYssb0YCs	0.80	2021-12-26T23:03:05.096Z	293.20747801	322.79390483	77.68598218	0	290.50000000	327.28125000	83.00602388	233.35104199	187.55198991	82.11524874	8e06d63c-5d63-4ae4-8e02-8a492b894590
1516	45.26.11.5	eGVK2pup-JAIYWmxPKE7QM8OqDYIYssb0YCs	0.50	2021-12-26T22:59:52.409Z	174.21199214	119.09018921	74.51891205	0	167.50000000	115.28125000	118.70130581	183.93388721	133.84074213	73.04147141	8ef5f74c-29b9-4fb6-bd57-123e1fc42947
1517	45.26.11.5	eGVK2pup-JAIYWmxPKE7QM8OqDYIYssb0YCs	0.80	2021-12-26T23:01:17.925Z	114.73530823	298.03363918	20.65827231	0	108.50000000	299.28125000	13.00000000	63.35897577	302.00556017	58.99306913	8f54d585-9def-4db4-95f3-1e4af84e0f06
1518	45.26.11.5	eGVK2pup-JAIYWmxPKE7QM8OqDYIYssb0YCs	0.50	2021-12-26T23:03:37.504Z	49.61508400	118.87286170	42.04220183	0	32.50000000	57.28125000	34.92849839	39.53528804	97.55664728	75.32881389	905b6de7-8b86-4d7b-aa1f-710f1a168655
1519	45.26.11.5	eGVK2pup-JAIYWmxPKE7QM8OqDYIYssb0YCs	0.80	2021-12-26T23:02:23.053Z	261.98598620	222.07761382	54.56016887	1000	237.50000000	233.28125000	36.87817783	266.46094493	208.54886171	25.20439982	97ef2fbe-1beb-4911-a9aa-42b6331d2146
1520	45.26.11.5	eGVK2pup-JAIYWmxPKE7QM8OqDYIYssb0YCs	0.20	2021-12-26T23:02:58.580Z	142.44527292	116.46071618	99.66340620	1000	196.50000000	444.28125000	51.47815070	196.51458704	443.31432059	51.56864260	aa8d8acd-378c-4700-8ebd-afcc56ab35f8
1521	45.26.11.5	eGVK2pup-JAIYWmxPKE7QM8OqDYIYssb0YCs	0.50	2021-12-26T23:02:51.359Z	111.74716010	214.49986401	97.06908046	0	178.50000000	150.28125000	198.09088823	221.85111553	86.99921487	34.05489683	ab60ad25-26ff-4295-b17b-e6199e551353
1522	45.26.11.5	eGVK2pup-JAIYWmxPKE7QM8OqDYIYssb0YCs	0.80	2021-12-26T23:03:24.973Z	149.39078954	191.81862197	65.67583375	0	129.50000000	217.28125000	53.26349594	155.54003882	183.92641872	30.75255490	ae3bb274-ac47-4732-a4d7-775a9ea3276d
1523	45.26.11.5	eGVK2pup-JAIYWmxPKE7QM8OqDYIYssb0YCs	0.80	2021-12-26T23:01:44.355Z	88.85556566	497.10526344	33.39351941	0	93.50000000	485.28125000	27.58622845	150.62720714	359.01658287	58.99484053	b4aae3dd-089e-45a4-b083-3f6c1ec31d78
1524	45.26.11.5	eGVK2pup-JAIYWmxPKE7QM8OqDYIYssb0YCs	0.20	2021-12-26T23:03:30.018Z	93.91155064	238.48164635	80.44054445	7000	91.50000000	210.28125000	72.00694411	113.43288921	182.20098325	88.65440102	c89cba3c-8304-4486-8a34-81ba758ce966
1525	45.26.11.5	eGVK2pup-JAIYWmxPKE7QM8OqDYIYssb0YCs	0.20	2021-12-26T23:02:15.535Z	144.57903345	338.09049838	79.51509514	1000	273.50000000	29.28125000	37.69615365	273.40811770	28.05377900	43.86617226	d72e0245-dee0-4ea2-959c-37d147bfbeaa
1526	45.26.11.5	eGVK2pup-JAIYWmxPKE7QM8OqDYIYssb0YCs	0.80	2021-12-26T23:00:21.987Z	275.60774623	357.55641225	37.34252964	54000	273.50000000	360.28125000	31.90611227	325.49451754	346.51281328	90.34847814	db33143c-c10a-4b3e-91cb-928803a86008
1527	45.26.11.5	eGVK2pup-JAIYWmxPKE7QM8OqDYIYssb0YCs	0.50	2021-12-26T23:02:46.426Z	334.18438295	177.67777678	36.35248130	1000	328.50000000	190.28125000	54.64430437	335.43159517	205.29927047	48.08809240	e812151f-ff18-484d-927d-d6f4d9d9b9f5
1528	45.26.11.5	eGVK2pup-JAIYWmxPKE7QM8OqDYIYssb0YCs	0.50	2021-12-26T22:59:42.334Z	156.39763158	45.26184046	61.99674480	0	193.50000000	127.28125000	182.23611058	243.26939083	213.31635313	65.34641640	fc4ec3ba-70ec-486a-aed4-402e56acf637
1529	89.38.69.151	jvl4OGja-mtlr9KDUVImlR_47aSZl-AWjPT4	0.20	2021-12-26T22:45:47.394Z	255.62488904	364.04078599	60.11559647	0	241.50000000	351.68750000	5.00000000	312.06456087	347.88393957	40.56116109	019988ed-6326-449d-95c8-a00c1c95f4f7
1530	89.38.69.151	jvl4OGja-mtlr9KDUVImlR_47aSZl-AWjPT4	0.80	2021-12-26T22:39:19.745Z	291.31493073	48.21024164	70.72917339	0	252.50000000	76.68750000	94.75230868	317.03911142	43.30619813	80.08347542	03f0e381-0ca3-4def-9536-c15981215a70
1531	89.38.69.151	jvl4OGja-mtlr9KDUVImlR_47aSZl-AWjPT4	0.80	2021-12-26T22:43:09.842Z	53.58547153	413.20570067	65.79046249	0	142.50000000	319.68750000	5.00000000	22.99707138	444.51643269	93.59591653	1728f9d5-8646-4ebe-a082-790547a6d5ff
1532	89.38.69.151	jvl4OGja-mtlr9KDUVImlR_47aSZl-AWjPT4	0.50	2021-12-26T22:45:58.656Z	133.82209306	139.92394497	78.16730836	0	37.50000000	199.68750000	45.96737974	42.69282907	201.45820379	45.09804010	244a3edf-661b-42f2-8d4c-5627d34e9d35
1533	89.38.69.151	jvl4OGja-mtlr9KDUVImlR_47aSZl-AWjPT4	0.20	2021-12-26T22:39:34.024Z	349.67499714	466.15465572	42.90151104	0	262.50000000	406.68750000	301.50456050	161.08019832	325.38032775	82.83055079	5035a64d-b41e-42ac-bdc6-439d32adad20
1534	89.38.69.151	jvl4OGja-mtlr9KDUVImlR_47aSZl-AWjPT4	0.20	2021-12-26T22:39:04.245Z	83.03921923	397.20144556	48.72418745	0	98.50000000	333.68750000	160.65490967	112.65105074	243.63245631	65.17264915	6670300a-01fd-4467-8f44-df27fdd07541
1535	89.38.69.151	jvl4OGja-mtlr9KDUVImlR_47aSZl-AWjPT4	0.50	2021-12-26T22:39:42.545Z	104.30724362	178.40478388	75.34817278	0	185.50000000	103.68750000	21.93171220	189.74831141	92.37350583	38.21607185	66852fb8-f928-4861-b6e2-97acc9de1cfd
1536	89.38.69.151	jvl4OGja-mtlr9KDUVImlR_47aSZl-AWjPT4	0.80	2021-12-26T22:45:28.416Z	136.10604286	128.22453534	88.13898752	0	141.50000000	136.68750000	34.66987165	153.76168346	162.74831181	28.48358906	9d2a2aef-af74-4b9e-ba30-7ce47f9f3501
1537	89.38.69.151	jvl4OGja-mtlr9KDUVImlR_47aSZl-AWjPT4	0.50	2021-12-26T22:39:49.857Z	252.61982126	436.60120938	36.98814349	0	182.50000000	395.68750000	141.66156854	114.98387905	425.52787386	59.01424358	b385fbea-7866-4804-a36a-6b62488ca53e
1538	89.38.69.151	jvl4OGja-mtlr9KDUVImlR_47aSZl-AWjPT4	0.50	2021-12-26T22:40:38.117Z	0.41332004	230.35992001	44.98322739	0	15.50000000	273.68750000	116.52038448	19.20642450	328.36120660	50.13503913	bd893c41-62ac-405c-9576-478d29029954
1539	89.38.69.151	jvl4OGja-mtlr9KDUVImlR_47aSZl-AWjPT4	0.80	2021-12-26T22:43:28.576Z	111.36574827	204.30049317	33.44940237	0	77.50000000	174.68750000	77.78174593	66.36084410	166.79556543	69.98420386	e2e698ec-5a7d-4702-94ff-050bf7ac7e76
1540	89.38.69.151	jvl4OGja-mtlr9KDUVImlR_47aSZl-AWjPT4	0.50	2021-12-26T22:45:41.208Z	78.26396388	379.98237877	88.22648959	0	92.50000000	389.68750000	96.51942810	115.93524538	488.04910547	73.30237478	ff4ab474-1443-4a0d-886c-a7a70c46237e
1541	62.152.28.142	3swEK6KV-JuP0CBWxsE1T7Ay5FVUdBl4gRpI	0.80	2021-12-26T22:46:35.047Z	228.18099027	262.31524848	93.99374431	0	189.50000000	313.87500000	21.09502311	164.71820117	353.99260187	86.62743556	03565705-9eab-4f59-a476-1e226a93c0bd
1542	62.152.28.142	3swEK6KV-JuP0CBWxsE1T7Ay5FVUdBl4gRpI	0.80	2021-12-26T22:46:59.902Z	317.40429490	65.80942226	51.63013492	0	288.50000000	64.87500000	29.06888371	258.47684606	70.95846979	64.46611769	1362b2fe-17b5-402e-8b1d-3c160ee73eb9
1543	62.152.28.142	3swEK6KV-JuP0CBWxsE1T7Ay5FVUdBl4gRpI	0.50	2021-12-26T22:46:44.945Z	118.46554334	7.75543661	98.38232941	6000	92.50000000	27.87500000	22.02271555	90.63524799	21.29883830	60.01082183	23fb9b92-fb9b-45fd-955a-e1da0a24518f
1544	62.152.28.142	3swEK6KV-JuP0CBWxsE1T7Ay5FVUdBl4gRpI	0.20	2021-12-26T22:46:24.092Z	174.33926787	92.79636201	32.53091909	0	282.50000000	274.87500000	11.70469991	280.13719472	276.84536126	77.77643476	25a8b3cd-76e8-4fe3-b484-d8b95a6f5567
1545	62.152.28.142	3swEK6KV-JuP0CBWxsE1T7Ay5FVUdBl4gRpI	0.80	2021-12-26T22:44:39.036Z	121.83682732	444.03708764	57.45238801	2000	125.50000000	416.87500000	28.63564213	122.93325608	400.89518540	41.89311858	2a548b07-0b53-48e3-98c5-c2d041162062
1546	62.152.28.142	3swEK6KV-JuP0CBWxsE1T7Ay5FVUdBl4gRpI	0.80	2021-12-26T22:45:57.436Z	32.44508247	179.51059785	86.61453281	0	56.50000000	230.87500000	28.01785145	68.36769246	262.29231965	63.44674095	3a0a6dd1-ee89-410b-9edf-350637b82ce4
1547	62.152.28.142	3swEK6KV-JuP0CBWxsE1T7Ay5FVUdBl4gRpI	0.20	2021-12-26T22:42:15.212Z	267.34580146	408.82527175	56.61031031	0	105.50000000	173.87500000	65.94694838	103.11081226	179.92899620	92.03063720	3ec28415-9877-4812-82bd-c1ce49f65801
1548	62.152.28.142	3swEK6KV-JuP0CBWxsE1T7Ay5FVUdBl4gRpI	0.50	2021-12-26T22:43:20.316Z	138.02770398	433.91222241	28.31765471	0	140.50000000	432.87500000	28.07133770	223.70537773	128.48842648	67.10261584	3f5c1c1b-2813-409f-99a2-c69a3136c30c
1549	62.152.28.142	3swEK6KV-JuP0CBWxsE1T7Ay5FVUdBl4gRpI	0.80	2021-12-26T22:46:05.071Z	235.33117686	467.93880970	94.32681982	0	131.50000000	399.87500000	215.71277199	172.29124552	481.87287595	78.33872627	46cd2441-6e72-4131-b19b-f92362bceb29
1550	62.152.28.142	3swEK6KV-JuP0CBWxsE1T7Ay5FVUdBl4gRpI	0.80	2021-12-26T22:44:59.145Z	134.60998211	349.63870385	94.18990129	0	50.50000000	427.87500000	38.01315562	9.41595525	479.17732685	50.43115228	5223257c-778b-4382-8e63-e6b5bfe6e776
1551	62.152.28.142	3swEK6KV-JuP0CBWxsE1T7Ay5FVUdBl4gRpI	0.80	2021-12-26T22:46:12.175Z	69.51254939	464.28545603	73.35761842	0	94.50000000	413.87500000	23.76972865	108.57839694	405.19333284	34.98212494	65d398da-5bf1-452f-a607-a2a69c993031
1552	62.152.28.142	3swEK6KV-JuP0CBWxsE1T7Ay5FVUdBl4gRpI	0.20	2021-12-26T22:46:39.243Z	194.16566222	166.17126200	22.72625423	0	258.50000000	57.87500000	25.49509757	303.51870486	34.13188060	95.27967551	75252b8c-a405-4381-9b1f-dfb43323956b
1553	62.152.28.142	3swEK6KV-JuP0CBWxsE1T7Ay5FVUdBl4gRpI	0.80	2021-12-26T22:43:38.953Z	261.39384938	436.48392561	77.12721956	2000	255.50000000	445.87500000	53.48831648	245.27035139	451.44261264	65.39643237	83a8975c-1827-4b43-a5d8-17a791b7449a
1554	62.152.28.142	3swEK6KV-JuP0CBWxsE1T7Ay5FVUdBl4gRpI	0.50	2021-12-26T22:43:54.116Z	218.52019190	241.61661598	84.92193862	0	266.50000000	194.87500000	33.95585369	319.48091293	129.55107739	98.36453894	8421adfd-36a0-4932-9dfb-8997c729702e
1555	62.152.28.142	3swEK6KV-JuP0CBWxsE1T7Ay5FVUdBl4gRpI	0.80	2021-12-26T22:42:42.970Z	308.33874332	470.26317964	98.07502302	0	202.50000000	482.87500000	19.00000000	165.44637257	494.34312002	30.04251142	985f61ee-b1a5-4582-b825-528270dfc79b
1556	62.152.28.142	3swEK6KV-JuP0CBWxsE1T7Ay5FVUdBl4gRpI	0.50	2021-12-26T22:44:04.897Z	246.03321971	234.75218766	63.63775258	0	289.50000000	180.87500000	22.20360331	322.66939474	147.01146390	76.85549887	a052bdf1-c137-43dc-9fdc-008afd8d11be
1557	62.152.28.142	3swEK6KV-JuP0CBWxsE1T7Ay5FVUdBl4gRpI	0.50	2021-12-26T22:45:27.047Z	175.88958793	56.19410591	54.33240523	1000	134.50000000	55.87500000	27.01851217	132.27224073	57.90289619	27.82822986	a81f63b2-f4c6-4915-ae21-4870a7ffdfaa
1558	62.152.28.142	3swEK6KV-JuP0CBWxsE1T7Ay5FVUdBl4gRpI	0.80	2021-12-26T22:44:50.418Z	195.27228754	105.53337768	81.18893464	0	171.50000000	159.87500000	35.01428280	83.15519552	430.94780528	49.73244234	c10b5579-852a-47e9-a49b-abe75caa5a3e
1559	62.152.28.142	3swEK6KV-JuP0CBWxsE1T7Ay5FVUdBl4gRpI	0.20	2021-12-26T22:44:25.796Z	105.32739068	380.43813498	45.33055519	0	31.50000000	447.87500000	18.02775638	60.27375592	423.87655427	42.68016677	c50d1c6c-ac7f-4774-82e1-5a078db85cbe
1560	62.152.28.142	3swEK6KV-JuP0CBWxsE1T7Ay5FVUdBl4gRpI	0.20	2021-12-26T22:42:57.420Z	245.99832505	44.64227235	91.70984448	1000	70.50000000	116.87500000	75.96051606	72.00752027	116.91026435	77.49857587	c8c588d0-c062-4e81-b395-90b677054391
1561	62.152.28.142	3swEK6KV-JuP0CBWxsE1T7Ay5FVUdBl4gRpI	0.50	2021-12-26T22:46:53.125Z	27.07688485	485.79154696	35.83089713	9000	20.50000000	474.87500000	28.86173938	20.77541639	470.72075799	67.98804715	db0c0ab2-1f62-48ce-9249-ca37022af824
1562	62.152.28.142	3swEK6KV-JuP0CBWxsE1T7Ay5FVUdBl4gRpI	0.20	2021-12-26T22:44:15.069Z	192.53359657	51.29617358	24.76743504	0	33.50000000	222.87500000	29.15475947	64.05005259	193.51422593	58.69343789	e9602d5c-7fba-4d94-9a02-ee3b0fb53f12
1563	62.152.28.142	3swEK6KV-JuP0CBWxsE1T7Ay5FVUdBl4gRpI	0.80	2021-12-26T22:45:49.240Z	132.60529744	389.06820565	36.62995855	2000	128.50000000	381.87500000	16.03121954	124.95272185	374.33116036	38.91034942	ecfb2374-a636-40af-9e6c-0fb988e31d2b
1564	62.152.28.142	3swEK6KV-JuP0CBWxsE1T7Ay5FVUdBl4gRpI	0.20	2021-12-26T22:45:09.343Z	317.09353247	386.07265802	48.65472616	0	282.50000000	259.87500000	29.00000000	300.06520924	320.33617728	80.44159593	f026f994-0a9d-495b-ac10-0f5ae7dcedce
1565	62.152.28.142	3swEK6KV-JuP0CBWxsE1T7Ay5FVUdBl4gRpI	0.80	2021-12-26T22:46:18.437Z	295.92806502	485.10060733	20.00134806	0	289.50000000	489.87500000	8.54400375	299.74061791	482.96531900	24.65403681	f1c2b476-f07d-41d4-a8b5-5b42f48eff7d
1566	125.239.152.245	2gZMMsRL-dS_3a_r5_8jU2SC_Yb-ypLibdX8	0.50	2022-01-05T18:17:37.190Z	124.50558623	134.66058791	71.98727866	0	193.50000000	250.28125000	47.50789408	236.45650144	308.21663886	37.71966987	005b68d3-188b-410f-9531-bfa224d8c3cf
1567	125.239.152.245	2gZMMsRL-dS_3a_r5_8jU2SC_Yb-ypLibdX8	0.50	2022-01-05T18:15:54.306Z	244.61531857	141.75923023	34.53255204	0	214.50000000	133.28125000	45.27692569	130.80546602	108.55230734	85.50979319	0c437c17-6be8-4cb9-b1f0-f91129324521
1568	125.239.152.245	2gZMMsRL-dS_3a_r5_8jU2SC_Yb-ypLibdX8	0.50	2022-01-05T18:14:54.287Z	297.42741410	297.36802598	37.25494837	0	291.50000000	294.28125000	27.51363298	10.47827956	32.78388895	43.49407323	1949b4f8-fd90-4371-92d7-6ef4c00422af
1569	125.239.152.245	2gZMMsRL-dS_3a_r5_8jU2SC_Yb-ypLibdX8	0.50	2022-01-05T18:15:18.414Z	127.94991953	93.95609261	98.34307677	2000	316.50000000	153.28125000	19.10497317	327.26888296	164.08388432	37.32626488	1b17617c-ec19-4e11-9e4a-aa24b6bc2fc6
1570	125.239.152.245	2gZMMsRL-dS_3a_r5_8jU2SC_Yb-ypLibdX8	0.20	2022-01-05T18:16:02.289Z	150.27775726	270.14628675	81.03540265	1000	316.50000000	365.28125000	52.88667129	288.89956878	351.38795356	48.48203868	26b33865-0952-463f-ab85-ed87ee235fb4
1571	125.239.152.245	2gZMMsRL-dS_3a_r5_8jU2SC_Yb-ypLibdX8	0.20	2022-01-05T18:13:19.631Z	268.05317762	327.29017815	90.68320914	1000	307.50000000	344.28125000	29.68164416	302.19023690	341.78753294	26.85689410	2a16ed68-cfaf-493b-bf33-73741fe99495
1572	125.239.152.245	2gZMMsRL-dS_3a_r5_8jU2SC_Yb-ypLibdX8	0.20	2022-01-05T18:17:27.908Z	121.86422154	353.21296368	33.55557975	0	96.50000000	262.28125000	41.30375286	107.28369457	321.11770230	91.36188567	39493188-06d5-4aae-88d2-591eb93a7557
1573	125.239.152.245	2gZMMsRL-dS_3a_r5_8jU2SC_Yb-ypLibdX8	0.50	2022-01-05T18:16:29.932Z	13.08981252	27.20497393	71.86113002	7000	43.50000000	69.28125000	36.34556369	34.69389638	62.55140966	67.90738707	3c2b2d9f-ce1a-4bb2-8403-57a49a1c8718
1574	125.239.152.245	2gZMMsRL-dS_3a_r5_8jU2SC_Yb-ypLibdX8	0.50	2022-01-05T18:16:48.237Z	251.08575584	258.62378423	88.10563905	0	273.50000000	327.28125000	29.42787794	291.67210460	367.38800370	96.29078471	3fd26536-044d-4db4-8534-de6fa5c8cf69
1575	125.239.152.245	2gZMMsRL-dS_3a_r5_8jU2SC_Yb-ypLibdX8	0.80	2022-01-05T18:14:11.835Z	212.26037628	180.93943229	21.60593934	77000	214.50000000	180.28125000	27.78488798	195.39172470	184.27796559	96.64912344	5c958ff7-bf56-456f-a5f8-fdfe547879ac
1576	125.239.152.245	2gZMMsRL-dS_3a_r5_8jU2SC_Yb-ypLibdX8	0.80	2022-01-05T18:17:52.390Z	207.36522446	445.37983342	58.87717797	12000	234.50000000	449.28125000	41.77319715	265.66743686	445.18758040	76.36331372	6c9c8ca0-3e15-4a5d-9902-0982e160d09c
1577	125.239.152.245	2gZMMsRL-dS_3a_r5_8jU2SC_Yb-ypLibdX8	0.50	2022-01-05T18:17:12.786Z	232.05938166	401.30756179	30.74314882	1000	225.50000000	392.28125000	18.38477631	208.13563315	382.59848781	30.94398016	6e13ba76-740c-4737-ac12-3ac251ab488b
1578	125.239.152.245	2gZMMsRL-dS_3a_r5_8jU2SC_Yb-ypLibdX8	0.20	2022-01-05T18:16:38.299Z	196.50563307	208.42233044	83.96446407	2000	25.50000000	369.28125000	23.70653918	30.20521204	340.58903501	38.29053840	72d64478-9ce1-4a36-b8c5-589ffd93da19
1579	125.239.152.245	2gZMMsRL-dS_3a_r5_8jU2SC_Yb-ypLibdX8	0.80	2022-01-05T18:12:46.737Z	339.21550045	64.06922190	32.71964946	0	96.50000000	96.28125000	33.30165161	25.29928823	112.08580097	91.92593433	84bc7413-133c-476e-9e6f-53758fcaf521
1580	125.239.152.245	2gZMMsRL-dS_3a_r5_8jU2SC_Yb-ypLibdX8	0.50	2022-01-05T18:17:33.085Z	6.46103042	338.32824679	26.31467177	0	23.50000000	181.28125000	42.44997055	28.33743893	104.54310197	78.91773705	84cb84c0-0822-4d52-b48e-7c1b64acd6a2
1581	125.239.152.245	2gZMMsRL-dS_3a_r5_8jU2SC_Yb-ypLibdX8	0.50	2022-01-05T18:16:15.544Z	295.31940774	51.19849793	86.86672249	0	276.50000000	353.28125000	53.31041174	243.71217875	444.81873292	64.15447077	89fac814-c3ae-4c95-951b-4d1df806095d
1582	125.239.152.245	2gZMMsRL-dS_3a_r5_8jU2SC_Yb-ypLibdX8	0.20	2022-01-05T18:16:21.961Z	262.05877359	171.34394716	78.63840318	1000	338.50000000	218.28125000	42.01190308	329.41643675	202.99908958	46.34482184	8d72bcf8-e398-42e1-b3e8-c5316faf1632
1583	125.239.152.245	2gZMMsRL-dS_3a_r5_8jU2SC_Yb-ypLibdX8	0.50	2022-01-05T18:17:05.140Z	278.98380359	250.36905136	68.23108229	0	46.50000000	124.28125000	50.60632372	16.65963458	97.03297717	58.10078099	91161ed1-fbe2-40f5-8533-9caf9ff7ba7b
1584	125.239.152.245	2gZMMsRL-dS_3a_r5_8jU2SC_Yb-ypLibdX8	0.80	2022-01-05T18:13:58.850Z	4.41308566	341.88795569	36.09252154	5000	7.50000000	343.28125000	26.62705391	11.15283667	321.26635236	60.25063674	97ac3e3b-8664-4396-9667-b531fd67254c
1585	125.239.152.245	2gZMMsRL-dS_3a_r5_8jU2SC_Yb-ypLibdX8	0.20	2022-01-05T18:16:54.064Z	252.33697810	489.16062487	37.52420219	3000	240.50000000	14.28125000	71.44928271	238.50066344	56.88359856	80.62085608	9b27ed04-d6e9-43d5-9223-fa3797a04426
1586	125.239.152.245	2gZMMsRL-dS_3a_r5_8jU2SC_Yb-ypLibdX8	0.50	2022-01-05T18:15:30.875Z	285.07967530	378.06391403	84.17998511	1000	336.50000000	431.28125000	20.24845673	331.51372570	440.20033917	30.20112230	a6a5e762-596a-40e8-a283-db042619afd8
1587	125.239.152.245	2gZMMsRL-dS_3a_r5_8jU2SC_Yb-ypLibdX8	0.80	2022-01-05T18:15:43.852Z	39.68789840	166.43273307	46.72974951	0	68.50000000	139.28125000	22.67156810	93.89843037	92.45470844	66.75124953	b4587cd1-e56f-4026-b466-9b4d114eae4d
1588	125.239.152.245	2gZMMsRL-dS_3a_r5_8jU2SC_Yb-ypLibdX8	0.20	2022-01-05T18:13:38.019Z	0.10593319	382.89627671	23.96968432	0	37.50000000	303.28125000	60.10823571	27.00610189	313.09145745	46.45604038	bd6ae127-7034-4ca7-8f9d-dda1dfa273c3
1589	125.239.152.245	2gZMMsRL-dS_3a_r5_8jU2SC_Yb-ypLibdX8	0.80	2022-01-05T18:17:44.866Z	107.40718087	316.40059687	35.06879640	1000	94.50000000	362.28125000	15.23154621	93.89147960	399.16080622	27.05380376	cdf3ff94-2841-438d-a699-ef21339612c2
1590	125.239.152.245	2gZMMsRL-dS_3a_r5_8jU2SC_Yb-ypLibdX8	0.50	2022-01-05T18:15:05.297Z	92.19957798	433.32791184	78.59908841	56000	91.50000000	406.28125000	44.28317965	98.46900866	439.44263494	94.76343582	d143b0ff-fc6a-468f-989a-7ae9cc96d977
1591	125.239.152.245	2gZMMsRL-dS_3a_r5_8jU2SC_Yb-ypLibdX8	0.50	2022-01-05T18:17:18.966Z	137.95624513	123.70822343	85.02160266	1000	162.50000000	98.28125000	27.85677655	178.62613690	94.26025363	20.34697235	e0e5b1b2-3c21-4fe1-939e-ea8e81129c03
1592	71.57.19.105	KSzhM2G2-VVpC41Rm5M_50NVU3uQiPTQAccs	0.80	2021-12-26T23:19:05.455Z	24.27373361	21.84034206	20.53756427	0	139.50000000	125.07812500	129.29423808	106.13520634	26.01629027	77.49757445	02cd7992-3970-4042-9b08-fa46b037c98e
1593	71.57.19.105	KSzhM2G2-VVpC41Rm5M_50NVU3uQiPTQAccs	0.80	2021-12-26T23:21:42.721Z	239.86344526	83.33670672	48.28867642	1000	255.50000000	96.07812500	30.14962686	252.22793212	95.05261604	31.93542184	41bf94c8-24af-418b-a612-7e849e6ced0e
1594	71.57.19.105	KSzhM2G2-VVpC41Rm5M_50NVU3uQiPTQAccs	0.80	2021-12-26T23:21:57.428Z	29.88346351	68.11816970	63.55489308	1000	63.50000000	45.07812500	46.09772229	94.01330352	42.58214963	38.06317385	4245650c-d5da-433e-918d-47d4075342fd
1595	71.57.19.105	KSzhM2G2-VVpC41Rm5M_50NVU3uQiPTQAccs	0.50	2021-12-26T23:20:55.540Z	305.71015402	340.49500003	20.87053820	1000	320.50000000	352.07812500	47.04253395	318.71249808	348.56443986	46.28405789	464f024e-52c5-44ac-8d35-e94c8d061baa
1596	71.57.19.105	KSzhM2G2-VVpC41Rm5M_50NVU3uQiPTQAccs	0.20	2021-12-26T23:21:13.359Z	247.45520943	110.22466947	27.35715788	0	57.50000000	457.07812500	90.70832376	60.56543589	450.54515123	84.54660633	6de6d7d4-2a23-4b1c-9f6e-bc8a5d0b125c
1597	71.57.19.105	KSzhM2G2-VVpC41Rm5M_50NVU3uQiPTQAccs	0.80	2021-12-26T23:20:25.465Z	265.69977346	397.80775450	75.64964404	0	349.50000000	498.07812500	106.30145813	289.44479897	440.80191096	53.32089826	ebb105a2-7152-4739-819a-319f29baae38
1598	49.191.104.189	BKeFglWR-9wBj2SjjFKDNXlYM-6Kzsm1JguY	0.50	2021-11-09T03:53:23.858Z	223.89154356	26.80531028	82.89726701	0	182.76037598	112.75689697	19.41648784	200.03705825	113.35474163	31.05208035	093caad9-4758-40b1-bbf8-e4a88f2035d2
1599	49.191.104.189	BKeFglWR-9wBj2SjjFKDNXlYM-6Kzsm1JguY	0.50	2021-11-09T03:53:36.002Z	102.57518052	88.87133219	82.05815935	1000	140.76037598	198.75689697	16.27882060	144.85306509	199.74771669	22.91674031	20c7e58a-73a7-42d5-a605-dc38b6e66249
1600	49.191.104.189	BKeFglWR-9wBj2SjjFKDNXlYM-6Kzsm1JguY	0.80	2021-11-09T03:52:37.940Z	292.78400547	309.20235189	36.76354512	0	292.76037598	330.75689697	19.79898987	295.99614277	354.70802487	49.55855607	3aeff2b2-4130-4ae9-8694-12145ff95440
1601	49.191.104.189	BKeFglWR-9wBj2SjjFKDNXlYM-6Kzsm1JguY	0.50	2021-11-09T03:54:01.981Z	94.92189787	97.62392240	82.81151145	0	65.76037598	26.75689697	17.46424920	60.01431720	63.50438786	52.86294307	6a85da6e-b200-4514-887e-5dcc8bb86116
1602	49.191.104.189	BKeFglWR-9wBj2SjjFKDNXlYM-6Kzsm1JguY	0.80	2021-11-09T03:53:02.597Z	255.79049071	158.50259594	35.62795898	0	240.76037598	124.75689697	32.24903099	252.57290161	156.03717440	41.61105801	6c0086c4-9f0a-43b0-95ab-67010d48dfb7
1603	49.191.104.189	BKeFglWR-9wBj2SjjFKDNXlYM-6Kzsm1JguY	0.80	2021-11-09T03:52:55.710Z	125.58560959	330.18831446	80.88483879	0	146.76037598	390.75689697	33.10589071	140.31126195	363.30662900	49.31655467	6c4a5a55-8800-4a4f-88f5-1caeaa4aa60d
1604	49.191.104.189	BKeFglWR-9wBj2SjjFKDNXlYM-6Kzsm1JguY	0.80	2021-11-09T03:54:08.721Z	54.21433159	474.90145166	21.26865681	6000	48.76037598	471.75689697	15.03329638	45.14803626	445.12360098	56.90438896	71c422fd-f734-47b7-9bb1-ac8793941a6e
1605	49.191.104.189	BKeFglWR-9wBj2SjjFKDNXlYM-6Kzsm1JguY	0.20	2021-11-09T03:51:40.224Z	135.94985672	454.78397867	37.37404879	0	152.76037598	379.75689697	178.08424972	177.34670336	273.99638541	46.76005869	825fe0bb-a036-48aa-8bf8-06463e9d11f3
1606	49.191.104.189	BKeFglWR-9wBj2SjjFKDNXlYM-6Kzsm1JguY	0.80	2021-11-09T03:52:47.015Z	225.02090696	378.13210967	88.51429156	1000	236.76037598	338.75689697	16.27882060	239.68562018	346.25566030	21.57614768	83badc18-57b8-4450-94e1-90e5815488ce
1607	49.191.104.189	BKeFglWR-9wBj2SjjFKDNXlYM-6Kzsm1JguY	0.80	2021-11-09T03:51:17.331Z	333.57690151	390.09522960	59.70102307	0	303.76037598	259.75689697	121.07848694	281.60113407	157.27425126	25.50064605	9b6fde7a-7de0-4353-ae54-6fbc39c89a27
1608	49.191.104.189	BKeFglWR-9wBj2SjjFKDNXlYM-6Kzsm1JguY	0.50	2021-11-09T03:53:09.400Z	48.28953738	289.22453419	60.17513652	0	89.76037598	316.75689697	40.04996879	239.44338676	76.09375933	44.84371052	b56da85c-bc5b-4aac-a2fc-972c2fc30efb
1609	49.191.104.189	BKeFglWR-9wBj2SjjFKDNXlYM-6Kzsm1JguY	0.80	2021-11-09T03:54:15.534Z	104.22543566	428.10097120	89.99254490	1000	123.76037598	408.75689697	24.83948470	124.19665294	406.29248423	35.59891349	c6a1a7e4-1909-466e-b2b8-b8470bf2b7ba
1610	49.191.104.189	BKeFglWR-9wBj2SjjFKDNXlYM-6Kzsm1JguY	0.80	2021-11-09T03:51:54.048Z	159.99559077	159.79140969	71.70163998	13000	213.76037598	151.75689697	61.40032573	272.38336888	124.42919363	87.40012386	d15aadd7-e802-4eab-be7b-b341f8763d47
1611	49.191.104.189	BKeFglWR-9wBj2SjjFKDNXlYM-6Kzsm1JguY	0.50	2021-11-09T03:53:54.670Z	216.18940684	424.03298518	88.01564420	0	223.76037598	152.75689697	35.44009029	332.97245726	104.33144901	83.05655630	d4ea9677-d428-4fed-aaf7-0cba996decf5
1612	49.191.104.189	BKeFglWR-9wBj2SjjFKDNXlYM-6Kzsm1JguY	0.50	2021-11-09T03:52:20.407Z	248.69965743	361.02131228	40.65534056	0	172.76037598	391.75689697	53.16013544	118.28549415	412.05071425	55.53709598	db433f48-8ef9-43c3-b956-22dbd88d9f91
1613	49.191.104.189	BKeFglWR-9wBj2SjjFKDNXlYM-6Kzsm1JguY	0.20	2021-11-09T03:53:15.858Z	77.53352190	334.64925922	99.12353878	0	55.76037598	289.75689697	90.00000000	67.66140822	312.31996373	34.78836728	e3734044-cc41-422d-a39d-f21109fc1abb
1614	49.191.104.189	BKeFglWR-9wBj2SjjFKDNXlYM-6Kzsm1JguY	0.80	2021-11-09T03:53:45.975Z	224.39787331	363.50325217	59.08595493	0	286.76037598	307.75689697	46.01086828	298.05172558	378.70741947	44.36708631	f039f416-3429-40f0-94dd-41a04464bc12
1615	71.171.116.26	W5oiixr6-XPnKrJSggsOxW0uDuGq0IqyHgCo	0.80	2021-12-26T22:38:59.344Z	302.81252566	273.99211815	58.18927401	0	225.00000000	134.93334961	77.62087348	181.79497778	58.11899123	28.36901363	018c0cb3-d50b-4dd9-84bc-78ea57825c2d
1616	71.171.116.26	W5oiixr6-XPnKrJSggsOxW0uDuGq0IqyHgCo	0.80	2021-12-26T22:38:46.074Z	264.00713043	329.80450631	55.22490284	1000	295.00000000	358.93334961	41.48493703	307.88663006	384.63861539	44.85350356	442c342e-11f2-45a2-9d98-00118c4f2967
1617	71.171.116.26	W5oiixr6-XPnKrJSggsOxW0uDuGq0IqyHgCo	0.80	2021-12-26T22:38:05.539Z	221.34948626	90.65849655	55.89720797	0	232.00000000	181.93334961	117.63077829	243.20607027	237.03942633	86.49891198	88967206-cc78-4a87-90c7-7672868c241a
1618	71.171.116.26	W5oiixr6-XPnKrJSggsOxW0uDuGq0IqyHgCo	0.20	2021-12-26T22:38:26.434Z	185.99158791	327.19931190	89.89105365	0	244.00000000	244.93334961	113.88590782	336.17157403	249.86588496	77.14767498	96d962b1-9162-4d04-874d-0c99d292a172
1619	86.92.74.42	J0ylm8za-7NXeMrvB9RVWIfCrLftJ4Afgdg4	0.80	2021-12-26T22:43:13.659Z	5.66878005	8.78550805	64.03716830	0	71.39996338	6.31250000	26.17250466	151.85879451	15.05017837	83.84036014	02392638-5a65-461d-9cc3-a53f73c31167
1620	86.92.74.42	J0ylm8za-7NXeMrvB9RVWIfCrLftJ4Afgdg4	0.80	2021-12-26T22:41:55.246Z	40.05420959	385.65773236	46.95251377	0	20.39996338	393.31250000	17.69180601	7.69371174	396.37353527	26.52100256	0317cfc7-cb51-49dc-9052-0c83f4c1d87c
1621	86.92.74.42	J0ylm8za-7NXeMrvB9RVWIfCrLftJ4Afgdg4	0.20	2021-12-26T22:42:55.696Z	319.59906493	376.44479596	83.57141051	0	111.39996338	53.31250000	57.14017851	115.61899307	56.71404936	61.06493028	27864e43-999c-48e5-b6c3-bdd648f0f461
1622	86.92.74.42	J0ylm8za-7NXeMrvB9RVWIfCrLftJ4Afgdg4	0.80	2021-12-26T22:40:00.541Z	333.11114626	255.87701008	43.23722253	0	332.39996338	269.31250000	5.00000000	327.76232657	275.57047659	33.16350274	3566b9a4-7e1b-4070-a0c7-2a10504570a3
1623	86.92.74.42	J0ylm8za-7NXeMrvB9RVWIfCrLftJ4Afgdg4	0.20	2021-12-26T22:41:19.875Z	296.73792314	20.28934201	35.57576765	0	230.39996338	238.31250000	5.00000000	229.55456810	240.86100896	35.94900913	5002cf64-10ed-463e-81e8-61e21fa8c056
1624	86.92.74.42	J0ylm8za-7NXeMrvB9RVWIfCrLftJ4Afgdg4	0.80	2021-12-26T22:43:01.594Z	301.22015564	275.60622292	91.23826959	8000	290.39996338	240.31250000	64.53681120	262.41480911	216.01246533	85.10296454	556958d3-2a2c-4b01-b886-a51cdb7fa8ad
1625	86.92.74.42	J0ylm8za-7NXeMrvB9RVWIfCrLftJ4Afgdg4	0.20	2021-12-26T22:42:45.957Z	194.24672252	186.33742167	43.92090368	1000	22.39996338	401.31250000	42.54409477	13.52099960	408.34720234	28.80445297	5a3b0ca0-ba2a-4773-9641-745beb87703e
1626	86.92.74.42	J0ylm8za-7NXeMrvB9RVWIfCrLftJ4Afgdg4	0.80	2021-12-26T22:41:12.231Z	224.21988120	408.01716056	90.45670836	0	161.39996338	453.31250000	5.00000000	119.70164729	482.04139331	63.07313195	60aa7ef5-95ca-41f5-800e-19854c91038f
1627	86.92.74.42	J0ylm8za-7NXeMrvB9RVWIfCrLftJ4Afgdg4	0.80	2021-12-26T22:42:03.641Z	81.69210665	289.26698150	49.33528549	0	126.39996338	305.31250000	5.00000000	202.01598771	334.53699515	84.33414837	6db86866-b7f2-4f0f-8ef2-c73804ee2d21
1628	86.92.74.42	J0ylm8za-7NXeMrvB9RVWIfCrLftJ4Afgdg4	0.50	2021-12-26T22:40:40.852Z	70.13660395	299.76673763	64.72544080	0	231.39996338	114.31250000	5.00000000	232.26529343	110.79374293	51.52429105	7b3e11e9-0c24-4acf-bfee-97206ee06148
1629	86.92.74.42	J0ylm8za-7NXeMrvB9RVWIfCrLftJ4Afgdg4	0.50	2021-12-26T22:41:00.066Z	44.44892042	487.44916054	46.46390704	0	82.39996338	463.31250000	5.00000000	74.75037271	484.09905271	80.19986240	8e6daeb7-bcc8-4367-ba4a-b5f7fcb22d95
1630	86.92.74.42	J0ylm8za-7NXeMrvB9RVWIfCrLftJ4Afgdg4	0.50	2021-12-26T22:40:52.079Z	0.13831426	386.32773724	49.72434743	0	24.39996338	403.31250000	5.00000000	20.90315286	405.87096693	20.94928503	954acdb6-be21-43d2-91c6-6b3c19a2b327
1631	86.92.74.42	J0ylm8za-7NXeMrvB9RVWIfCrLftJ4Afgdg4	0.20	2021-12-26T22:39:48.708Z	34.57779581	425.63036746	25.58023342	0	246.39996338	160.31250000	5.00000000	246.49667572	161.33531443	33.43006027	955ecfcc-d366-4f6b-a375-a34c3b1574ab
1632	86.92.74.42	J0ylm8za-7NXeMrvB9RVWIfCrLftJ4Afgdg4	0.20	2021-12-26T22:42:22.250Z	78.15903861	148.27919311	44.97008610	0	133.39996338	48.31250000	498.33422519	138.99059362	51.37036717	32.35094408	9d619fb9-30b9-4a00-8508-bf38fcdcf2c5
1633	86.92.74.42	J0ylm8za-7NXeMrvB9RVWIfCrLftJ4Afgdg4	0.50	2021-12-26T22:42:31.795Z	186.99013878	457.62411531	21.68722460	75000	187.39996338	457.31250000	21.93171220	203.58425126	418.70065757	94.21954635	b1403564-b1f3-481f-9a01-4ccb03ef6e90
1634	86.92.74.42	J0ylm8za-7NXeMrvB9RVWIfCrLftJ4Afgdg4	0.20	2021-12-26T22:40:13.750Z	350.07792566	104.24697643	36.33807260	0	306.39996338	281.31250000	5.00000000	306.97751190	280.35972638	50.27561400	cdda9b5d-8c9b-4413-b8a0-0579ed1bd636
1635	86.92.74.42	J0ylm8za-7NXeMrvB9RVWIfCrLftJ4Afgdg4	0.50	2021-12-26T22:39:34.633Z	279.05007273	130.37512768	57.35172045	0	278.39996338	86.31250000	5.00000000	277.63220760	94.07667512	92.49148433	dc02ba3c-0509-43ee-86a7-b739d3c501f6
1636	86.92.74.42	J0ylm8za-7NXeMrvB9RVWIfCrLftJ4Afgdg4	0.50	2021-12-26T22:43:08.259Z	341.05669559	189.26158215	46.83638483	2000	323.39996338	34.31250000	71.02112362	332.30830815	37.82795858	76.32974283	e1f44255-8f7c-4de9-827b-9656519a2cfe
1637	154.20.4.108	jVxOhPrq-WqnhMLx6TFm9CDF3PetiExPX3fM	0.50	2021-11-22T06:49:42.774Z	286.44103224	323.69457588	44.67471904	0	305.50000000	298.28125000	8.06225775	337.82984555	279.95958303	53.64225480	04ca23c8-31e9-4b72-8859-b2c680227f3f
1638	154.20.4.108	jVxOhPrq-WqnhMLx6TFm9CDF3PetiExPX3fM	0.50	2021-11-22T06:48:16.393Z	189.73806894	61.12244542	35.28343645	0	186.50000000	58.28125000	21.93171220	115.39963371	448.94587200	43.41073665	179aa9d0-5c93-49c6-b171-c42ba68a1075
1639	154.20.4.108	jVxOhPrq-WqnhMLx6TFm9CDF3PetiExPX3fM	0.50	2021-11-22T06:50:32.536Z	328.42408326	123.40279203	67.35080230	0	296.50000000	125.28125000	10.63014581	296.32552677	121.82370513	44.85748022	25667f2f-f807-4584-bed5-305bbd710d79
1640	154.20.4.108	jVxOhPrq-WqnhMLx6TFm9CDF3PetiExPX3fM	0.80	2021-11-22T06:49:39.090Z	196.10171584	54.22317745	23.42512904	0	311.50000000	63.28125000	13.60147051	343.72214643	83.20096413	78.79317453	2a773155-ca7e-41e7-a3d3-0f5d659e36c1
1641	154.20.4.108	jVxOhPrq-WqnhMLx6TFm9CDF3PetiExPX3fM	0.50	2021-11-22T06:49:51.145Z	333.71531921	34.10978069	52.39703357	0	94.50000000	299.28125000	20.00000000	52.56029223	338.93831932	90.23251824	2bf75453-d3c4-47bc-8203-1a5f998c7990
1642	154.20.4.108	jVxOhPrq-WqnhMLx6TFm9CDF3PetiExPX3fM	0.80	2021-11-22T06:50:14.041Z	251.05289075	348.17115370	44.68189748	0	252.50000000	355.28125000	5.00000000	251.76848253	355.57048774	35.95768182	2e7a8514-e7cd-4df2-9e89-cad81e588001
1643	154.20.4.108	jVxOhPrq-WqnhMLx6TFm9CDF3PetiExPX3fM	0.80	2021-11-22T06:49:53.799Z	131.09721583	194.87951064	35.54988385	0	90.50000000	198.28125000	15.81138830	8.39435960	211.76654714	85.82134106	3110f624-9cb4-4912-a0d6-d5538babc430
1644	154.20.4.108	jVxOhPrq-WqnhMLx6TFm9CDF3PetiExPX3fM	0.50	2021-11-22T06:48:54.317Z	166.91184579	199.46640555	73.55998334	0	123.50000000	168.28125000	16.97056275	120.65699569	153.84726703	98.36193193	330244c2-162f-4bd7-9e86-460b8d8a0c7f
1645	154.20.4.108	jVxOhPrq-WqnhMLx6TFm9CDF3PetiExPX3fM	0.50	2021-11-22T06:48:59.618Z	224.13408514	272.86097610	27.58616486	1000	141.50000000	90.28125000	24.04163056	147.94938589	97.95447377	22.90557232	38c8f4ec-b421-4aa6-96aa-b0da8ed0c198
1646	154.20.4.108	jVxOhPrq-WqnhMLx6TFm9CDF3PetiExPX3fM	0.80	2021-11-22T06:50:10.112Z	139.05933434	62.88035911	58.33724178	0	80.50000000	73.28125000	16.12451550	79.82594878	80.60540832	34.28355562	3b8ea286-2583-44d7-bd54-e76f7e7b39fa
1647	154.20.4.108	jVxOhPrq-WqnhMLx6TFm9CDF3PetiExPX3fM	0.20	2021-11-22T06:50:38.312Z	316.62552044	58.89003760	42.01677567	7000	325.50000000	58.28125000	13.03840481	319.42712107	85.32866967	57.58670388	44410958-e15d-4285-bca9-1a49555d0384
1648	154.20.4.108	jVxOhPrq-WqnhMLx6TFm9CDF3PetiExPX3fM	0.20	2021-11-22T06:50:29.480Z	97.05375953	115.97450408	37.87017609	0	242.50000000	234.28125000	5.00000000	239.71055257	229.65069811	24.50680496	4590442e-c3a1-4ac3-adad-9eabc8d6094d
1649	154.20.4.108	jVxOhPrq-WqnhMLx6TFm9CDF3PetiExPX3fM	0.50	2021-11-22T06:49:28.254Z	154.27662994	339.54905779	83.69213160	78000	140.50000000	324.28125000	22.82542442	107.92369432	355.53270314	95.91521298	49e2d780-f8da-40d0-8a42-e7272248fc88
1650	154.20.4.108	jVxOhPrq-WqnhMLx6TFm9CDF3PetiExPX3fM	0.50	2021-11-22T06:49:14.831Z	41.45435113	325.38881016	94.39383502	0	40.50000000	347.28125000	11.66190379	39.06243149	351.58520555	68.23987072	550510bb-284d-46e7-aaca-7455e2bdd699
1651	154.20.4.108	jVxOhPrq-WqnhMLx6TFm9CDF3PetiExPX3fM	0.50	2021-11-22T06:47:38.696Z	136.06871517	313.20286573	89.67857342	31000	97.50000000	306.28125000	63.78087488	11.67856275	320.39793983	96.27562959	5e35721d-4112-44cf-bfc7-dfa5265595af
1652	154.20.4.108	jVxOhPrq-WqnhMLx6TFm9CDF3PetiExPX3fM	0.80	2021-11-22T06:50:18.765Z	172.26733760	179.56645672	63.25726953	0	156.50000000	220.28125000	5.83095189	152.03294751	224.41128039	27.54543409	5f0fa82c-3480-469f-9f64-f68a8b15d1ee
1653	154.20.4.108	jVxOhPrq-WqnhMLx6TFm9CDF3PetiExPX3fM	0.20	2021-11-22T06:48:56.913Z	106.10178606	103.93856698	96.15735583	0	121.50000000	88.28125000	22.67156810	262.75806181	54.52524200	32.12289757	6990a15e-90ba-41a1-a1c6-dd7d973e2653
1654	154.20.4.108	jVxOhPrq-WqnhMLx6TFm9CDF3PetiExPX3fM	0.20	2021-11-22T06:48:27.776Z	254.48191300	345.45378057	55.39354822	0	136.50000000	28.28125000	78.10249676	177.05880835	27.75338212	90.79579563	72b6843c-c3c9-4e0e-930b-15cad0bb9352
1655	154.20.4.108	jVxOhPrq-WqnhMLx6TFm9CDF3PetiExPX3fM	0.50	2021-11-22T06:49:07.544Z	264.00386988	134.61845578	97.02320313	0	265.50000000	213.28125000	8.60232527	273.78918059	242.26664191	41.55208598	74184bec-69bb-49fb-8b75-9fe01c4e8746
1656	154.20.4.108	jVxOhPrq-WqnhMLx6TFm9CDF3PetiExPX3fM	0.50	2021-11-22T06:49:11.333Z	71.08960855	31.10835626	88.44184922	0	66.50000000	66.28125000	12.80624847	54.61310355	40.68420190	72.30969038	860fb69b-ee7f-4cc5-aade-b6e1aee76280
1657	154.20.4.108	jVxOhPrq-WqnhMLx6TFm9CDF3PetiExPX3fM	0.80	2021-11-22T06:48:01.062Z	225.78425963	268.12976362	86.22874022	0	210.50000000	253.28125000	39.62322551	299.38108451	358.32396671	92.67066889	87b4297b-631e-4bac-b951-602c2b0d891e
1658	154.20.4.108	jVxOhPrq-WqnhMLx6TFm9CDF3PetiExPX3fM	0.80	2021-11-22T06:49:48.609Z	9.04798332	322.43403518	59.31941153	0	25.50000000	280.28125000	14.86606875	23.57748720	268.00481228	45.39056622	947f88a8-0ce6-40eb-8149-635244fa0b5b
1659	154.20.4.108	jVxOhPrq-WqnhMLx6TFm9CDF3PetiExPX3fM	0.20	2021-11-22T06:49:03.427Z	278.76815823	398.64530993	27.66406035	0	222.50000000	321.28125000	13.03840481	239.03228631	340.83366314	83.21094433	9860c5a2-dcfc-4adb-af68-060bec926951
1660	154.20.4.108	jVxOhPrq-WqnhMLx6TFm9CDF3PetiExPX3fM	0.80	2021-11-22T06:49:22.550Z	222.58547561	477.42350220	55.56031351	0	226.50000000	445.28125000	12.72792206	230.55107982	475.33157824	53.27124646	9ae96fe9-64b8-460b-906d-82f76b01164d
1661	154.20.4.108	jVxOhPrq-WqnhMLx6TFm9CDF3PetiExPX3fM	0.80	2021-11-22T06:50:26.428Z	301.48469979	222.12520634	88.97347021	0	148.50000000	136.28125000	11.31370850	145.08911803	120.00712751	73.08009656	9d065278-9b3e-4722-9071-a14723a9b1ac
1662	154.20.4.108	jVxOhPrq-WqnhMLx6TFm9CDF3PetiExPX3fM	0.50	2021-11-22T06:48:45.677Z	171.13713316	368.84584181	20.88761692	0	168.50000000	352.28125000	73.59347797	203.81281876	381.79941131	20.36961848	a27235aa-fc49-4460-b99a-ba654bbd1666
1663	154.20.4.108	jVxOhPrq-WqnhMLx6TFm9CDF3PetiExPX3fM	0.50	2021-11-22T06:49:45.778Z	353.40248243	131.44202508	71.31567301	0	248.50000000	246.28125000	7.81024968	221.10496426	272.53465182	71.33451433	a6d9205a-8367-45cc-ac56-7df56f3a5a4c
[truncated: 2,097 more rows]
